# Supplementary material for: Comparative transcriptional profiling of orange fruit in response to the biocontrol yeast Kloeckera apiculata and its active compounds
Source: BMC Genomics. 2016 Jan 4;17:17. doi: 10.1186/s12864-015-2333-3 (PMC4698812; doi:10.1186/s12864-015-2333-3)
Supplement: Additional file 1: Table S1. — List of differentially expressed genes and GO and KEGG analyses between K. apiculata, the extract and phenylethanol treatment. The table contained information of the differential expressed genes with expression difference, and genes differential expressed at 0.05 significance level. (XLS 1869 kb) [file 12864_2015_2333_MOESM1_ESM.xls]

## Sheet: differentially expressed genes
	CK	K.apiculata	The extract	Phenylethanol	foldchange(K.apiculata v CK>=1.3)	foldchange(The extract vs CK>=1.3)	foldchange(Phenylethanol vs CK>=1.3)	ttest_pvalue(CK t K.apiculata)	ttest_pvalue(CK t The extract)	ttest_pvalue(CK t Phenylethanol)	sig(K.apiculata-CK)	sig(The extract-CK)	sig(Phenylethanol-CK)	ATIR	e_value	sprot	e_value	TF	e_value
Cit.10281.1.S1_s_at	6.7681	5.39352	5.90145	5.30554	-1.37458	-0.86665	-1.46256	0.0349949	NA	NA	Cit.10281.1.S1_s_at	NA	NA	>AT4G30960.1 | Symbols: CIPK6, SIP3, SNRK3.14, ATCIPK6 | SIP3(SOS3-INTERACTING PROTEIN 3); ATP binding / kinase/protein kinase/ protein serine/threonine kinase |chr4:15067400-15068725 FORWARDLength = 441	6e-77	>sp|O65554|CIPK6_ARATH CBL-interacting serine/threonine-proteinkinase 6 OS=Arabidopsis thaliana GN=CIPK6 PE=1 SV=1Length = 441	6e-76
Cit.4931.1.S1_s_at	7.17554	5.66054	6.32498	6.24224	-1.515	-0.850557	-0.933293	0.0431172	NA	NA	Cit.4931.1.S1_s_at	NA	NA	>AT3G11980.1 | Symbols: MS2, FAR2 | MS2 (MALE STERILITY 2); fattyacyl-CoA reductase (alcohol-forming)/ oxidoreductase,acting on the CH-CH group of donors, NAD or NADP asacceptor | chr3:3814484-3816927 FORWARDLength = 616	e-143	>sp|Q08891|FACR2_ARATH Fatty acyl-CoA reductase 2 OS=Arabidopsisthaliana GN=FAR2 PE=2 SV=2Length = 616	e-142
Cit.20194.1.S1_at	6.51292	6.37772	5.66536	5.78522	-0.135195	-0.847561	-0.727702	NA	0.0410393	0.0221356	NA	Cit.20194.1.S1_at	Cit.20194.1.S1_at
Cit.10558.1.S1_s_at	7.98844	8.51864	7.17084	7.52682	0.530196	-0.817601	-0.461619	NA	NA	0.0419813	NA	NA	Cit.10558.1.S1_s_at	>AT3G55430.1 | Symbols: | glycosyl hydrolase family 17 protein /beta-1,3-glucanase, putative | chr3:20549806-20552004REVERSELength = 449	e-137	>sp|P52409|E13B_WHEAT Glucan endo-1,3-beta-glucosidase OS=Triticumaestivum GN=GLC1 PE=2 SV=1Length = 461	e-139
Cit.13405.1.S1_at	7.32865	6.92922	6.52084	6.61267	-0.399436	-0.80781	-0.715979	0.0406304	NA	NA	Cit.13405.1.S1_at	NA	NA			>sp|Q9LKL2|APRR1_ARATH Two-component response regulator-like APRR1OS=Arabidopsis thaliana GN=APRR1 PE=1 SV=1Length = 618	3e-10
Cit.16281.1.S1_at	5.03517	4.20186	4.23979	4.42897	-0.833313	-0.795381	-0.606196	NA	0.0236053	NA	NA	Cit.16281.1.S1_at	NA	>AT2G35050.1 | Symbols: | protein kinase family protein |chr2:14769708-14774796 FORWARDLength = 1257	3e-24
Cit.12630.1.S1_s_at	8.84697	6.63073	8.06038	8.3631	-2.21624	-0.786586	-0.483867	0.0388298	NA	0.0479216	Cit.12630.1.S1_s_at	NA	Cit.12630.1.S1_s_at
Cit.13671.1.S1_s_at	5.02271	4.79132	4.24619	4.50035	-0.23139	-0.776521	-0.522356	NA	0.0274071	NA	NA	Cit.13671.1.S1_s_at	NA	>AT3G51895.1 | Symbols: SULTR3;1, AST12 | SULTR3;1 (SULFATETRANSPORTER 3;1); secondary active sulfate transmembranetransporter/ sulfate transmembrane transporter/transporter | chr3:19251503-19255677 REVERSELength = 658	4e-90	>sp|Q9SV13|SUT31_ARATH Sulfate transporter 3.1 OS=Arabidopsis thalianaGN=SULTR3;1 PE=2 SV=1Length = 658	4e-89
Cit.490.1.S1_at	8.30346	8.12527	7.53259	8.13522	-0.178194	-0.77087	-0.168243	NA	0.010445	NA	NA	Cit.490.1.S1_at	NA	>AT5G60390.3 | Symbols: | elongation factor 1-alpha / EF-1-alpha |chr5:24289226-24290675 FORWARDLength = 449	0	>sp|O64937|EF1A_ORYSJ Elongation factor 1-alpha OS=Oryza sativa subsp.japonica GN=REFA1 PE=2 SV=2Length = 447	0
Cit.8648.1.S1_at	8.08267	8.11454	7.32089	7.722	0.0318639	-0.761785	-0.360673	NA	0.045657	NA	NA	Cit.8648.1.S1_at	NA	>AT5G39120.1 | Symbols: | germin-like protein, putative |chr5:15662705-15663486 REVERSELength = 221	3e-89	>sp|Q9FIC6|GL117_ARATH Germin-like protein subfamily 1 member 17OS=Arabidopsis thaliana GN=At5g39150 PE=2 SV=1Length = 221	3e-88
Cit.20795.1.S1_x_at	7.14888	6.1841	6.41333	6.76865	-0.96478	-0.735553	-0.380228	0.0240382	NA	NA	Cit.20795.1.S1_x_at	NA	NA
Cit.29577.1.S1_s_at	5.22784	4.32823	4.49585	4.42402	-0.899611	-0.73199	-0.803819	0.00416209	NA	NA	Cit.29577.1.S1_s_at	NA	NA	>AT5G63520.1 | Symbols: | FUNCTIONS IN: molecular_function unknown;INVOLVED IN: biological_process unknown; LOCATED IN:cellular_component unknown; EXPRESSED IN: 23 plantstructures; EXPRESSED DURING: 13 growth stages; CONTAINSInterPro DOMAIN/s: Cyclin-like F-box(InterPro:IPR001810), FIST domain, N-terminal(InterPro:IPR013702); Has 96 Blast hits to 96 proteinsin 46 species: Archae - 0; Bacteria - 7…	4e-36	>sp|Q9FMV0|FBL91_ARATH F-box/LRR-repeat protein At5g63520OS=Arabidopsis thaliana GN=At5g63520 PE=2 SV=1Length = 529	4e-35
Cit.15487.1.S1_at	7.31557	6.65674	6.60595	6.89308	-0.658831	-0.709626	-0.422488	NA	0.00505235	NA	NA	Cit.15487.1.S1_at	NA	>AT2G46700.2 | Symbols: ATCRK3 | calcium-dependent protein kinase,putative / CDPK, putative | chr2:19182968-19184892REVERSELength = 371	1e-80	>sp|P53681|CRK_DAUCA CDPK-related protein kinase OS=Daucus carotaGN=CRK PE=2 SV=1Length = 602	2e-54
Cit.32003.1.S1_at	8.36959	6.80684	7.66285	6.71598	-1.56275	-0.706738	-1.65361	NA	0.00572935	NA	NA	Cit.32003.1.S1_at	NA
Cit.36154.1.S1_s_at	6.18681	5.76932	5.48251	5.31171	-0.417489	-0.704297	-0.875095	NA	0.0010368	0.048935	NA	Cit.36154.1.S1_s_at	Cit.36154.1.S1_s_at
Cit.29338.1.S1_x_at	4.33024	4.07402	3.62816	3.8195	-0.256222	-0.702082	-0.51074	0.0135331	0.032701	NA	NA	Cit.29338.1.S1_x_at	NA			>sp|P11432|ELI_PEA Early light-induced protein, chloroplasticOS=Pisum sativum PE=2 SV=1Length = 196	4e-11
Cit.10675.1.S1_at	10.571	10.0284	9.86919	10.1226	-0.542635	-0.701858	-0.448487	NA	0.0260305	NA	NA	Cit.10675.1.S1_at	NA	>AT5G13200.1 | Symbols: | GRAM domain-containing protein /ABA-responsive protein-related | chr5:4207081-4208079FORWARDLength = 272	e-104	>sp|Q9LYV6|GEML5_ARATH GEM-like protein 5 OS=Arabidopsis thalianaGN=At5g13200 PE=2 SV=1Length = 272	e-103
Cit.4816.1.S1_s_at	5.93555	5.60241	5.24197	5.31185	-0.333137	-0.693579	-0.623698	NA	0.0103634	0.00840913	NA	Cit.4816.1.S1_s_at	Cit.4816.1.S1_s_at	>AT5G12890.1 | Symbols: | UDP-glucoronosyl/UDP-glucosyl transferasefamily protein | chr5:4069658-4071124 REVERSELength = 488	e-102	>sp|Q9ZQ95|FOGT1_ARATH Flavonol-3-O-glycoside-7-O-glucosyltransferase1 OS=Arabidopsis thaliana GN=UGT73C6 PE=2 SV=1Length = 495	9e-54
Cit.31451.1.S1_s_at	10.1927	9.7377	9.50347	9.24149	-0.454991	-0.689215	-0.9512	NA	0.000200259	NA	NA	Cit.31451.1.S1_s_at	NA	>AT1G11530.1 | Symbols: ATCXXS1 | ATCXXS1 (C-terminal cysteineresidue is changed to a serine 1); protein disulfideisomerase | chr1:3874518-3875311 FORWARDLength = 118	5e-37	>sp|Q8LDI5|TRXL4_ARATH Thioredoxin-like 4 OS=Arabidopsis thalianaGN=At1g11530 PE=2 SV=2Length = 118	5e-36
Cit.21445.1.S1_x_at	10.5962	8.41725	9.912	10.103	-2.17899	-0.684234	-0.493268	0.0225995	NA	NA	Cit.21445.1.S1_x_at	NA	NA
Cit.5626.1.S1_at	6.33674	5.87578	5.65266	5.79493	-0.460964	-0.684079	-0.541815	NA	0.000793634	NA	NA	Cit.5626.1.S1_at	NA	>AT4G31390.2 | Symbols: | ABC1 family protein |chr4:15233126-15236764 FORWARDLength = 657	e-107	>sp|Q8RWG1|Y4139_ARATH Uncharacterized aarF domain-containing proteinkinase At4g31390, chloroplastic OS=Arabidopsis thalianaGN=At4g31390 PE=1 SV=1Length = 682	e-106
Cit.31435.1.S1_at	10.6515	9.6797	9.96989	9.74001	-0.971845	-0.681658	-0.911531	0.0458269	NA	NA	Cit.31435.1.S1_at	NA	NA	>AT5G53140.1 | Symbols: | protein phosphatase 2C, putative / PP2C,putative | chr5:21549228-21552132 FORWARDLength = 420	2e-52	>sp|Q94AT1|P2C76_ARATH Probable protein phosphatase 2C 76OS=Arabidopsis thaliana GN=At5g53140 PE=2 SV=1Length = 420	2e-51
Cit.17750.1.S1_x_at	10.8819	8.58793	10.2132	10.3166	-2.29398	-0.668678	-0.565272	0.0338086	NA	NA	Cit.17750.1.S1_x_at	NA	NA
Cit.26060.1.S1_at	8.25728	8.12758	7.59232	7.48638	-0.129695	-0.664959	-0.770899	NA	NA	0.0309255	NA	NA	Cit.26060.1.S1_at			>sp|P11432|ELI_PEA Early light-induced protein, chloroplasticOS=Pisum sativum PE=2 SV=1Length = 196	2e-09
Cit.30696.1.S1_s_at	6.28059	4.99784	5.61838	5.01177	-1.28275	-0.662208	-1.26881	0.00156277	NA	NA	Cit.30696.1.S1_s_at	NA	NA
Cit.20504.1.S1_x_at	6.88689	6.7066	6.2274	6.51817	-0.180288	-0.659482	-0.368718	NA	0.0274498	NA	NA	Cit.20504.1.S1_x_at	NA	>AT1G01620.2 | Symbols: PIP1C, TMP-B, PIP1;3 | PIP1C (PLASMAMEMBRANE INTRINSIC PROTEIN 1C); water channel |chr1:225986-226960 REVERSELength = 214	1e-51	>sp|Q6EU94|PIP11_ORYSJ Aquaporin PIP1-1 OS=Oryza sativa subsp.japonica GN=PIP1-1 PE=2 SV=1Length = 289	9e-51
Cit.12690.1.S1_at	4.57305	4.38424	3.92261	4.57311	-0.18881	-0.650441	6.34862e-05	NA	0.0326151	NA	NA	Cit.12690.1.S1_at	NA	>AT3G13800.1 | Symbols: | metallo-beta-lactamase family protein |chr3:4538879-4541366 FORWARDLength = 361	e-119	>sp|O74545|YCV6_SCHPO Putative hydrolase C777.06cOS=Schizosaccharomyces pombe GN=SPCC777.06c PE=2 SV=1Length = 301	5e-32
Cit.30622.1.S1_s_at	9.15464	10.241	8.50541	8.17972	1.08636	-0.649231	-0.974916	0.0411303	NA	NA	Cit.30622.1.S1_s_at	NA	NA
Cit.25079.1.S1_at	5.76007	5.02309	5.12769	5.08106	-0.736976	-0.632374	-0.679003	0.0122377	NA	NA	Cit.25079.1.S1_at	NA	NA	>AT2G40980.1 | Symbols: | LOCATED IN: plasma membrane; EXPRESSEDIN: 22 plant structures; EXPRESSED DURING: 13 growthstages; CONTAINS InterPro DOMAIN/s: Protein kinase-like(InterPro:IPR011009); Has 152 Blast hits to 139 proteinsin 56 species: Archae - 0; Bacteria - 74; Metazoa - 0;Fungi - 0; Plants - 60; Viruses - 0; Other Eukaryotes -18 (source: NCBI BLink). | chr2:17102090-17104443FORWARDLength …	8e-45
Cit.29725.1.S1_at	7.64348	6.37053	7.01427	6.87705	-1.27296	-0.62921	-0.766435	0.0221586	NA	NA	Cit.29725.1.S1_at	NA	NA	>AT3G14690.1 | Symbols: CYP72A15 | CYP72A15; electron carrier/ hemebinding / iron ion binding / monooxygenase/ oxygenbinding | chr3:4937410-4939310 FORWARDLength = 512	3e-66	>sp|Q05047|C72A1_CATRO Secologanin synthase OS=Catharanthus roseusGN=CYP72A1 PE=2 SV=1Length = 524	3e-54
Cit.11993.1.S1_at	9.31602	8.99616	8.68745	8.83088	-0.31986	-0.628573	-0.485149	NA	NA	0.0319623	NA	NA	Cit.11993.1.S1_at	>AT2G46270.2 | Symbols: GBF3 | GBF3 (G-BOX BINDING FACTOR 3);sequence-specific DNA binding / transcription factor |chr2:19000859-19002901 FORWARDLength = 359	2e-22	>sp|Q99089|CPRF1_PETCR Common plant regulatory factor 1OS=Petroselinum crispum GN=CPRF1 PE=2 SV=1Length = 411	3e-27
Cit.20581.1.S1_s_at	6.84472	6.10544	6.21807	6.15688	-0.73928	-0.626649	-0.687837	NA	0.0333474	NA	NA	Cit.20581.1.S1_s_at	NA			>sp|Q8RWC9|CIPK1_ARATH CBL-interacting serine/threonine-proteinkinase 1 OS=Arabidopsis thaliana GN=CIPK1 PE=1 SV=2Length = 444	2e-14
Cit.19392.1.S1_at	5.5776	4.68906	4.95193	4.94644	-0.888538	-0.62567	-0.631159	0.016843	NA	NA	Cit.19392.1.S1_at	NA	NA	>AT3G24080.2 | Symbols: | KRR1 family protein |chr3:8695191-8697107 REVERSELength = 630	4e-30	>sp|Q09799|KRI1_SCHPO Protein kri1 OS=Schizosaccharomyces pombeGN=kri1 PE=1 SV=1Length = 598	9e-06
Cit.16670.1.S1_at	8.0158	8.22438	7.39252	8.03058	0.208586	-0.623277	0.0147862	NA	0.0150217	NA	NA	Cit.16670.1.S1_at	NA	>AT4G36810.1 | Symbols: GGPS1 | GGPS1 (GERANYLGERANYL PYROPHOSPHATESYNTHASE 1); farnesyltranstransferase |chr4:17343513-17344628 FORWARDLength = 371	5e-72	>sp|Q43133|GGPPS_SINAL Geranylgeranyl pyrophosphate synthetase,chloroplastic/chromoplastic OS=Sinapis alba GN=GGPS1 PE=1SV=1Length = 366	5e-72
Cit.36848.1.S1_s_at	8.11055	7.44973	7.48891	7.37319	-0.660818	-0.621634	-0.737355	0.0207574	NA	NA	Cit.36848.1.S1_s_at	NA	NA	>AT5G27930.2 | Symbols: | protein phosphatase 2C, putative / PP2C,putative | chr5:9958199-9960219 REVERSELength = 373	2e-76	>sp|Q0WRB2|P2C73_ARATH Probable protein phosphatase 2C 73OS=Arabidopsis thaliana GN=PPC6-7 PE=2 SV=1Length = 373	2e-75
Cit.40044.1.S1_s_at	6.80023	5.5942	6.18541	5.70177	-1.20603	-0.614822	-1.09846	0.0227802	NA	NA	Cit.40044.1.S1_s_at	NA	NA	>AT1G01500.1 | Symbols: | unknown protein | chr1:185260-186573FORWARDLength = 327	5e-33
Cit.30049.1.S1_at	5.05793	4.09439	4.45087	4.45736	-0.963544	-0.607067	-0.600579	0.00175221	0.0130022	NA	Cit.30049.1.S1_at	Cit.30049.1.S1_at	NA	>AT3G13490.1 | Symbols: OVA5, ATKRS-2 | OVA5 (OVULE ABORTION 5); ATPbinding / aminoacyl-tRNA ligase/ lysine-tRNA ligase/nucleic acid binding / nucleotide binding |chr3:4395984-4399302 REVERSELength = 602	e-110	>sp|P73443|SYK_SYNY3 Lysyl-tRNA synthetase OS=Synechocystis sp.(strain PCC 6803) GN=lysS PE=3 SV=1Length = 510	1e-71
Cit.12697.1.S1_at	5.84767	4.99588	5.24099	5.47875	-0.851792	-0.606687	-0.368919	0.0305963	NA	NA	Cit.12697.1.S1_at	NA	NA	>AT1G24620.1 | Symbols: | polcalcin, putative / calcium-bindingpollen allergen, putative | chr1:8723893-8724453 REVERSELength = 186	4e-24	>sp|Q5Z676|CML29_ORYSJ Probable calcium-binding protein CML29OS=Oryza sativa subsp. japonica GN=CML29 PE=2 SV=1Length = 170	3e-28
Cit.8082.1.S1_at	6.1457	5.34538	5.53923	5.31115	-0.800314	-0.606469	-0.834549	NA	NA	9.44743e-05	NA	NA	Cit.8082.1.S1_at	>AT4G10840.1 | Symbols: | kinesin light chain-related |chr4:6656614-6659033 FORWARDLength = 609	e-105	>sp|Q7Z494|NPHP3_HUMAN Nephrocystin-3 OS=Homo sapiens GN=NPHP3 PE=1SV=1Length = 1330	1e-10
Cit.17220.1.S1_at	6.50258	6.3853	5.89667	6.29528	-0.117285	-0.605912	-0.207305	NA	0.0486941	NA	NA	Cit.17220.1.S1_at	NA			>sp|P47735|RLK5_ARATH Receptor-like protein kinase 5 OS=Arabidopsisthaliana GN=RLK5 PE=1 SV=1Length = 999	8e-11
Cit.35566.1.S1_s_at	8.92047	9.30981	8.31658	8.19088	0.389344	-0.603885	-0.729583	NA	0.0270208	NA	NA	Cit.35566.1.S1_s_at	NA	>AT1G05990.1 | Symbols: | calcium-binding protein, putative |chr1:1818588-1819040 FORWARDLength = 150	7e-32	>sp|Q9LNE7|CML7_ARATH Calmodulin-like protein 7 OS=Arabidopsisthaliana GN=CML7 PE=2 SV=1Length = 150	7e-31
Cit.3283.1.S1_s_at	5.2152	4.04548	4.61161	4.3325	-1.16972	-0.603589	-0.882699	0.0174677	NA	0.049494	Cit.3283.1.S1_s_at	NA	Cit.3283.1.S1_s_at	>AT1G67750.1 | Symbols: | pectate lyase family protein |chr1:25401660-25403165 FORWARDLength = 408	0	>sp|Q9FXD8|PEL5_ARATH Probable pectate lyase 5 OS=Arabidopsis thalianaGN=At1g67750 PE=2 SV=2Length = 408	0
Cit.35598.1.S1_s_at	5.37574	4.25097	4.77739	4.71464	-1.12478	-0.598356	-0.6611	0.0153291	0.00058958	NA	Cit.35598.1.S1_s_at	Cit.35598.1.S1_s_at	NA	>AT4G39940.1 | Symbols: AKN2 | AKN2 (APS-kinase 2); ATP binding /adenylylsulfate kinase/ kinase/ transferase,transferring phosphorus-containing groups |chr4:18519787-18521276 FORWARDLength = 293	3e-32	>sp|O49204|KAPS_CATRO Adenylyl-sulfate kinase, chloroplasticOS=Catharanthus roseus GN=AKN PE=2 SV=1Length = 312	1e-32
Cit.39625.1.S1_s_at	5.85911	4.56225	5.2645	5.31645	-1.29686	-0.594603	-0.54266	0.00169613	0.00528568	NA	Cit.39625.1.S1_s_at	Cit.39625.1.S1_s_at	NA	>AT4G01610.1 | Symbols: | cathepsin B-like cysteine protease,putative | chr4:694857-696937 FORWARDLength = 359	1e-45	>sp|Q4R5M2|CATB_MACFA Cathepsin B OS=Macaca fascicularis GN=CTSBPE=2 SV=1Length = 339	3e-15
Cit.4652.1.S1_s_at	8.9098	8.63732	8.31658	8.67239	-0.272481	-0.593214	-0.237412	NA	0.0353794	NA	NA	Cit.4652.1.S1_s_at	NA	>AT4G10750.1 | Symbols: | HpcH/HpaI aldolase family protein |chr4:6618724-6619800 FORWARDLength = 358	e-115	>sp|B1LLJ9|KDRA_ECOSM 2-keto-3-deoxy-L-rhamnonate aldolaseOS=Escherichia coli (strain SMS-3-5 / SECEC) GN=yfaUPE=3 SV=1Length = 267	2e-36
Cit.29927.1.S1_at	7.19431	6.05254	6.60411	6.30632	-1.14177	-0.590201	-0.887998	0.0113399	NA	NA	Cit.29927.1.S1_at	NA	NA	>AT5G16070.1 | Symbols: | chaperonin, putative |chr5:5247549-5251050 REVERSELength = 535	e-118	>sp|P80317|TCPZ_MOUSE T-complex protein 1 subunit zeta OS=Musmusculus GN=Cct6a PE=1 SV=3Length = 531	9e-76
Cit.29962.1.S1_at	5.66782	5.35384	5.0891	5.28096	-0.313976	-0.57872	-0.386863	NA	NA	0.0223378	NA	NA	Cit.29962.1.S1_at	>AT4G24630.1 | Symbols: | receptor/ zinc ion binding |chr4:12714919-12717111 FORWARDLength = 407	1e-72	>sp|Q9SB58|ZDH19_ARATH Probable S-acyltransferase At4g24630OS=Arabidopsis thaliana GN=At4g24630 PE=1 SV=2Length = 407	1e-71
Cit.33855.1.S1_at	7.43949	7.15699	6.86295	7.02277	-0.282496	-0.576543	-0.416718	NA	NA	0.0335008	NA	NA	Cit.33855.1.S1_at	>AT3G15354.1 | Symbols: SPA3 | SPA3 (SPA1-RELATED 3); protein binding/ signal transducer | chr3:5169327-5172480 REVERSELength = 837	3e-36	>sp|Q94BM7|SPA4_ARATH Protein SPA1-RELATED 4 OS=Arabidopsis thalianaGN=SPA4 PE=1 SV=1Length = 794	3e-35
Cit.21359.1.S1_at	7.82347	7.43619	7.24893	7.24552	-0.387283	-0.574539	-0.577957	NA	NA	0.0123285	NA	NA	Cit.21359.1.S1_at
Cit.6128.1.S1_at	5.50766	5.79278	4.93462	5.32011	0.285113	-0.573042	-0.187556	NA	0.0452385	NA	NA	Cit.6128.1.S1_at	NA	>AT2G02870.3 | Symbols: | kelch repeat-containing F-box familyprotein | chr2:838378-839781 FORWARDLength = 467	9e-46	>sp|Q8L736|SKI11_ARATH F-box/kelch-repeat protein SKIP11OS=Arabidopsis thaliana GN=SKIP11 PE=1 SV=2Length = 467	9e-45
Cit.10907.1.S1_at	8.87671	9.613	8.31353	8.31423	0.736291	-0.563176	-0.562477	NA	NA	0.0462725	NA	NA	Cit.10907.1.S1_at	>AT2G22500.1 | Symbols: UCP5, ATPUMP5, DIC1 | UCP5 (UNCOUPLING PROTEIN5); binding | chr2:9563531-9564472 REVERSELength = 313	e-118	>sp|Q54PY7|M2OM_DICDI Probable mitochondrial 2-oxoglutarate/malatecarrier protein OS=Dictyostelium discoideum GN=ucpC PE=3SV=1Length = 318	7e-57
Cit.11918.1.S1_at	9.16125	8.79737	8.60943	8.27493	-0.363882	-0.551815	-0.886316	NA	0.0212456	NA	NA	Cit.11918.1.S1_at	NA	>AT4G38540.1 | Symbols: | monooxygenase, putative (MO2) |chr4:18023187-18024827 FORWARDLength = 407	4e-71	>sp|Q40412|ABA2_NICPL Zeaxanthin epoxidase, chloroplastic OS=Nicotianaplumbaginifolia GN=ABA2 PE=1 SV=1Length = 663	2e-08
Cit.11546.1.S1_at	10.2419	9.6137	9.6979	9.91328	-0.628184	-0.54399	-0.328606	NA	0.0370989	0.049288	NA	Cit.11546.1.S1_at	NA
Cit.18730.1.S1_at	8.4666	9.09848	7.92375	8.66715	0.631878	-0.542852	0.200551	0.0379239	0.000206382	0.0379688	Cit.18730.1.S1_at	Cit.18730.1.S1_at	NA
Cit.17450.1.S1_at	4.21486	7.22527	3.67372	4.20567	3.01041	-0.541138	-0.00919114	0.0363927	NA	NA	Cit.17450.1.S1_at	NA	NA
Cit.30261.1.S1_at	5.20063	4.21787	4.65972	4.37729	-0.982762	-0.540909	-0.823345	0.034134	NA	NA	Cit.30261.1.S1_at	NA	NA	>AT4G31390.1 | Symbols: | ABC1 family protein |chr4:15233126-15236764 FORWARDLength = 682	e-176	>sp|Q8RWG1|Y4139_ARATH Uncharacterized aarF domain-containing proteinkinase At4g31390, chloroplastic OS=Arabidopsis thalianaGN=At4g31390 PE=1 SV=1Length = 682	e-175
Cit.38337.1.S1_at	5.77172	4.26261	5.23361	4.58733	-1.50911	-0.538111	-1.1844	0.00665422	NA	NA	Cit.38337.1.S1_at	NA	NA
Cit.10258.1.S1_s_at	5.46846	8.6826	4.93046	5.34971	3.21413	-0.538007	-0.11875	NA	0.0363969	NA	NA	Cit.10258.1.S1_s_at	NA
Cit.20909.1.S1_at	6.03345	5.56259	5.49593	5.55143	-0.470853	-0.53752	-0.482015	NA	0.00328165	NA	NA	Cit.20909.1.S1_at	NA
Cit.30812.1.S1_at	5.39306	4.51958	4.85764	4.85643	-0.873475	-0.535414	-0.536627	NA	0.031192	NA	NA	Cit.30812.1.S1_at	NA
Cit.9029.1.S1_s_at	10.1823	10.468	9.6487	9.38107	0.285694	-0.53363	-0.801261	NA	NA	0.015004	NA	NA	Cit.9029.1.S1_s_at
Cit.4353.1.S1_at	8.65989	8.58369	8.12763	8.29805	-0.076203	-0.532264	-0.36184	NA	0.0495892	NA	NA	Cit.4353.1.S1_at	NA
Cit.1870.1.S1_s_at	6.94691	6.41087	6.41641	6.35178	-0.536039	-0.530492	-0.595126	NA	0.00908216	0.0289252	NA	Cit.1870.1.S1_s_at	Cit.1870.1.S1_s_at			>sp|Q9FYB5|DNJ11_ARATH Chaperone protein dnaJ 11, chloroplasticOS=Arabidopsis thaliana GN=ATJ11 PE=1 SV=2Length = 161	6e-10
Cit.2945.1.S1_s_at	9.02292	8.17955	8.49256	8.42791	-0.843372	-0.530359	-0.59501	NA	NA	0.0220684	NA	NA	Cit.2945.1.S1_s_at	>AT1G64390.1 | Symbols: AtGH9C2 | AtGH9C2 (Arabidopsis thalianaglycosyl hydrolase 9C2); carbohydrate binding /catalytic/ hydrolase, hydrolyzing O-glycosyl compounds |chr1:23911329-23914642 FORWARDLength = 620	0	>sp|Q42059|GUN6_ARATH Endoglucanase 6 OS=Arabidopsis thalianaGN=At1g64390 PE=2 SV=2Length = 620	0
Cit.20640.1.S1_at	8.54394	7.56896	8.01413	7.34426	-0.974978	-0.529801	-1.19967	NA	NA	0.0233162	NA	NA	Cit.20640.1.S1_at			>sp|Q9C7W2|ERF61_ARATH Ethylene-responsive transcription factorERF061 OS=Arabidopsis thaliana GN=ERF061 PE=2 SV=1Length = 335	5e-06
Cit.3520.1.S1_at	8.26602	8.92943	7.73639	7.68026	0.66341	-0.529631	-0.585761	NA	NA	0.00590243	NA	NA	Cit.3520.1.S1_at	>AT1G21550.1 | Symbols: | calcium-binding protein, putative |chr1:7553317-7553784 REVERSELength = 155	2e-31	>sp|Q9LPK5|CML44_ARATH Probable calcium-binding protein CML44OS=Arabidopsis thaliana GN=CML44 PE=1 SV=2Length = 155	3e-30
Cit.14752.1.S1_at	4.73861	4.34982	4.21181	4.76894	-0.388794	-0.526806	0.0303259	NA	0.0444891	NA	NA	Cit.14752.1.S1_at	NA	>AT5G21970.1 | Symbols: | ubiquitin thiolesterase |chr5:7262071-7263420 FORWARDLength = 449	4e-95
Cit.40341.1.S1_x_at	12.2379	11.6962	11.7117	11.5432	-0.541732	-0.526219	-0.694761	0.0155023	NA	NA	Cit.40341.1.S1_x_at	NA	NA
Cit.30705.1.S1_s_at	8.71196	7.76824	8.18913	8.17697	-0.943724	-0.522835	-0.534991	0.0226453	NA	NA	Cit.30705.1.S1_s_at	NA	NA	>AT1G19580.1 | Symbols: GAMMA CA1 | GAMMA CA1 (GAMMA CARBONICANHYDRASE 1); carbonate dehydratase |chr1:6774937-6777092 FORWARDLength = 275	2e-51	>sp|Q9SX77|UMP6_ARATH Uncharacterized protein At1g47420,mitochondrial OS=Arabidopsis thaliana GN=At1g47420 PE=1SV=1Length = 257	2e-13
Cit.30643.1.S1_s_at	6.26872	5.40542	5.74683	5.65853	-0.863299	-0.521888	-0.610189	0.00706452	NA	NA	Cit.30643.1.S1_s_at	NA	NA
Cit.17118.1.S1_at	6.43823	6.83666	5.91853	5.85425	0.398425	-0.519709	-0.583983	NA	0.0403452	NA	NA	Cit.17118.1.S1_at	NA
Cit.37905.1.S1_at	6.45491	5.86756	5.93587	5.97163	-0.587352	-0.519047	-0.483288	0.0312658	NA	NA	Cit.37905.1.S1_at	NA	NA
Cit.31029.1.S1_at	6.42473	5.68918	5.90586	5.61756	-0.735552	-0.518868	-0.807163	0.0436852	NA	NA	Cit.31029.1.S1_at	NA	NA	>AT1G80950.1 | Symbols: | phospholipid/glycerol acyltransferasefamily protein | chr1:30412653-30414935 REVERSELength = 398	7e-26
Cit.5722.1.S1_at	6.04488	5.59872	5.52644	5.49521	-0.446153	-0.518431	-0.54967	0.0349089	0.0136989	NA	Cit.5722.1.S1_at	Cit.5722.1.S1_at	NA	>AT3G48690.1 | Symbols: ATCXE12, CXE12 | CXE12; carboxylesterase |chr3:18037186-18038160 REVERSELength = 324	1e-94	>sp|Q9LYC1|GI1L2_ARATH Probable gibberellin receptor GID1L2OS=Arabidopsis thaliana GN=GID1L2 PE=2 SV=1Length = 358	1e-30
Cit.25200.1.S1_at	7.55905	7.28341	7.0423	7.1236	-0.275642	-0.516755	-0.435451	NA	0.0321393	NA	NA	Cit.25200.1.S1_at	NA	>AT5G62200.1 | Symbols: | embryo-specific protein-related |chr5:24984463-24985674 REVERSELength = 190	6e-46
Cit.17853.1.S1_s_at	6.61642	6.40505	6.10276	6.3537	-0.211368	-0.513656	-0.262721	NA	0.00426267	NA	NA	Cit.17853.1.S1_s_at	NA	>AT1G04680.1 | Symbols: | pectate lyase family protein |chr1:1304052-1307780 REVERSELength = 431	0	>sp|Q940Q1|PEL1_ARATH Probable pectate lyase 1 OS=Arabidopsis thalianaGN=At1g04680 PE=2 SV=2Length = 431	0
Cit.6916.1.S1_at	5.53568	5.0373	5.0223	5.30112	-0.498377	-0.513373	-0.234556	NA	0.0239904	NA	NA	Cit.6916.1.S1_at	NA
Cit.9653.1.S1_at	7.73786	7.37316	7.22483	7.24953	-0.364693	-0.513022	-0.48833	NA	NA	0.049792	NA	NA	Cit.9653.1.S1_at	>AT1G54100.2 | Symbols: ALDH7B4 | ALDH7B4 (Aldehyde Dehydrogenase7B4); 3-chloroallyl aldehyde dehydrogenase/oxidoreductase | chr1:20195435-20198853 REVERSELength = 508	1e-57	>sp|Q9ZPB7|AL7A1_MALDO Aldehyde dehydrogenase family 7 member A1OS=Malus domestica PE=1 SV=3Length = 508	3e-57
Cit.30953.1.S1_at	6.27831	5.72562	5.76861	5.66468	-0.552695	-0.509697	-0.613628	0.025148	NA	NA	Cit.30953.1.S1_at	NA	NA	>AT2G03210.1 | Symbols: FUT2, ATFUT2 | FUT2 (FUCOSYLTRANSFERASE 2);fucosyltransferase/ transferase, transferring glycosylgroups | chr2:968335-970018 REVERSELength = 539	5e-77	>sp|Q9XI78|FUT8_ARATH Probable fucosyltransferase 8 OS=Arabidopsisthaliana GN=FUT8 PE=2 SV=1Length = 500	5e-76
Cit.36604.1.S1_at	10.7185	10.2297	10.2108	9.92404	-0.488889	-0.507764	-0.794504	NA	NA	0.0232191	NA	NA	Cit.36604.1.S1_at			>sp|P13940|LEA29_GOSHI Late embryogenesis abundant protein D-29OS=Gossypium hirsutum PE=3 SV=1Length = 302	1e-09
Cit.31342.1.S1_at	9.09548	7.4735	8.58874	8.20026	-1.62198	-0.506742	-0.895224	NA	0.0279561	NA	NA	Cit.31342.1.S1_at	NA	>AT4G29090.1 | Symbols: | reverse transcriptase, putative /RNA-dependent DNA polymerase, putative |chr4:14333528-14335255 FORWARDLength = 575	3e-26	>sp|P0C2F6|RNHX1_ARATH Putative ribonuclease H protein At1g65750OS=Arabidopsis thaliana GN=At1g65750 PE=3 SV=1Length = 620	2e-07
Cit.30863.1.S1_at	8.88069	8.18264	8.37545	8.50125	-0.698052	-0.50524	-0.379441	0.0488974	NA	NA	Cit.30863.1.S1_at	NA	NA	>AT4G18880.1 | Symbols: AT-HSFA4A, HSF A4A | AT-HSFA4A; DNA binding/ transcription factor | chr4:10347769-10349051 REVERSELength = 401	7e-59	>sp|O49403|HFA4A_ARATH Heat stress transcription factor A-4aOS=Arabidopsis thaliana GN=HSFA4A PE=2 SV=1Length = 401	7e-58
Cit.29818.1.S1_at	4.8191	4.39345	4.31451	4.25692	-0.425646	-0.504591	-0.56218	0.0187852	NA	NA	Cit.29818.1.S1_at	NA	NA	>AT2G44520.1 | Symbols: COX10 | COX10 (cytochrome c oxidase 10);prenyltransferase/ protoheme IX farnesyltransferase |chr2:18379660-18381731 FORWARDLength = 431	1e-61	>sp|Q8CFY5|COX10_MOUSE Protoheme IX farnesyltransferase,mitochondrial OS=Mus musculus GN=Cox10 PE=2 SV=1Length = 443	1e-27
Cit.30844.1.S1_s_at	5.91606	5.5701	5.41246	5.44008	-0.345964	-0.503604	-0.47598	NA	NA	0.0438582	NA	NA	Cit.30844.1.S1_s_at	>AT1G08550.2 | Symbols: NPQ1, AVDE1 | NPQ1 (NON-PHOTOCHEMICALQUENCHING 1); violaxanthin de-epoxidase |chr1:2707462-2709387 FORWARDLength = 462	3e-59	>sp|Q9SM43|VDE_SPIOL Violaxanthin de-epoxidase, chloroplasticOS=Spinacia oleracea GN=VDE1 PE=1 SV=2Length = 472	2e-60
Cit.29348.1.S1_s_at	11.106	10.4572	10.6026	10.3436	-0.64885	-0.503434	-0.762433	0.0073655	NA	NA	Cit.29348.1.S1_s_at	NA	NA	>AT5G03240.3 | Symbols: UBQ3 | UBQ3 (POLYUBIQUITIN 3); proteinbinding | chr5:771976-772896 REVERSELength = 306	5e-87	>sp|P69326|UBIQ_WHEAT Ubiquitin OS=Triticum aestivum PE=3 SV=1Length = 76	1e-35
Cit.11908.1.S1_at	5.60487	5.44485	5.10183	5.45776	-0.160014	-0.503038	-0.147103	NA	0.0310712	NA	NA	Cit.11908.1.S1_at	NA	>AT1G06220.1 | Symbols: MEE5, CLO, GFA1 | MEE5 (MATERNAL EFFECT EMBRYOARREST 5); GTP binding / GTPase/ translation elongationfactor/ translation factor, nucleic acid binding |chr1:1900524-1904583 FORWARDLength = 987	e-165	>sp|Q5F3X4|U5S1_CHICK 116 kDa U5 small nuclear ribonucleoproteincomponent OS=Gallus gallus GN=EFTUD2 PE=2 SV=1Length = 972	e-140
Cit.7420.1.S1_at	4.26692	3.61935	3.76698	4.09343	-0.647564	-0.499934	-0.173483	0.0368748	NA	NA	Cit.7420.1.S1_at	NA	NA	>AT3G14580.1 | Symbols: | pentatricopeptide (PPR) repeat-containingprotein | chr3:4903012-4904229 FORWARDLength = 405	5e-93	>sp|Q9LUD6|PP230_ARATH Pentatricopeptide repeat-containing proteinAt3g14580, mitochondrial OS=Arabidopsis thalianaGN=At3g14580 PE=2 SV=1Length = 405	5e-92
Cit.26194.1.S1_at	9.24031	9.04716	8.74331	9.04115	-0.193151	-0.497001	-0.199164	NA	0.0302967	NA	NA	Cit.26194.1.S1_at	NA
Cit.29957.1.S1_s_at	6.03257	5.21925	5.53625	5.5021	-0.81332	-0.496321	-0.530463	0.0489106	NA	NA	Cit.29957.1.S1_s_at	NA	NA	>AT2G47620.1 | Symbols: ATSWI3A, CHB1 | ATSWI3A (SWITCH/SUCROSENONFERMENTING 3A); DNA binding | chr2:19532034-19534251FORWARDLength = 512	4e-61	>sp|Q8W475|SWI3A_ARATH SWI/SNF complex subunit SWI3A OS=Arabidopsisthaliana GN=SWI3A PE=1 SV=1Length = 512	4e-60
Cit.38564.1.S1_at	4.42709	3.77142	3.93161	3.92198	-0.655672	-0.495485	-0.505113	NA	NA	0.0380586	NA	NA	Cit.38564.1.S1_at	>AT4G02210.1 | Symbols: | unknown protein | chr4:974320-975917REVERSELength = 439	2e-47
Cit.30707.1.S1_s_at	9.06511	8.47655	8.5697	8.69485	-0.588564	-0.495418	-0.370265	NA	0.0305878	NA	NA	Cit.30707.1.S1_s_at	NA
Cit.39936.1.S1_s_at	9.04813	8.29426	8.55306	8.58612	-0.753874	-0.495071	-0.462016	0.043283	NA	NA	Cit.39936.1.S1_s_at	NA	NA	>AT3G59350.3 | Symbols: | serine/threonine protein kinase, putative| chr3:21932930-21934883 FORWARDLength = 408	1e-67	>sp|Q6R2K3|SRF3_ARATH Protein STRUBBELIG-RECEPTOR FAMILY 3OS=Arabidopsis thaliana GN=SRF3 PE=1 SV=1Length = 776	2e-17
Cit.22463.1.S1_s_at	8.60233	8.04044	8.1114	7.41152	-0.561889	-0.490926	-1.19081	NA	0.00840513	0.0171035	NA	Cit.22463.1.S1_s_at	Cit.22463.1.S1_s_at	>AT4G27410.3 | Symbols: RD26 | RD26 (RESPONSIVE TO DESICCATION 26);transcription activator/ transcription factor |chr4:13707928-13709013 REVERSELength = 314	1e-50	>sp|Q93VY3|NAC72_ARATH NAC domain-containing protein 72OS=Arabidopsis thaliana GN=NAC072 PE=2 SV=1Length = 297	2e-49	>PTCs00412.1 | PUT-155a-Citrus_sinensis-680 | NAC family TF, nucleicacid sequenceLength = 833	0
Cit.23994.1.S1_s_at	5.17715	5.77377	4.6866	5.09046	0.596625	-0.490549	-0.0866841	NA	0.0256172	NA	NA	Cit.23994.1.S1_s_at	NA	>AT5G39050.1 | Symbols: | transferase/ transferase, transferringacyl groups other than amino-acyl groups |chr5:15634596-15636005 FORWARDLength = 469	1e-34	>sp|Q9ZWR8|ANTA_GENTR Anthocyanin 5-aromatic acyltransferaseOS=Gentiana triflora PE=1 SV=1Length = 469	1e-21
Cit.40525.1.S1_at	5.87914	5.06348	5.38966	5.33638	-0.815654	-0.489478	-0.542753	0.03	NA	NA	Cit.40525.1.S1_at	NA	NA
Cit.4534.1.S1_at	4.3646	4.2117	3.87644	4.40554	-0.152901	-0.488159	0.0409462	NA	0.0170036	NA	NA	Cit.4534.1.S1_at	NA			>sp|Q9M0R7|ATL4A_ARATH RING-H2 finger protein ATL4A OS=Arabidopsisthaliana GN=ATL4A PE=2 SV=1Length = 132	6e-08
Cit.858.1.S1_s_at	7.63399	8.1336	7.14635	8.02986	0.49961	-0.487642	0.39587	0.00691381	NA	NA	Cit.858.1.S1_s_at	NA	NA	>AT1G71695.1 | Symbols: | peroxidase 12 (PER12) (P12) (PRXR6) |chr1:26964359-26966557 FORWARDLength = 358	e-117	>sp|Q96520|PER12_ARATH Peroxidase 12 OS=Arabidopsis thaliana GN=PER12PE=1 SV=1Length = 358	e-116
Cit.7476.1.S1_at	5.88059	4.81308	5.39815	5.26192	-1.06751	-0.48244	-0.618669	NA	0.00503756	NA	NA	Cit.7476.1.S1_at	NA	>AT5G53350.1 | Symbols: CLPX | CLPX; ATP binding / ATPase/nucleoside-triphosphatase/ nucleotide binding / proteinbinding | chr5:21644060-21647503 FORWARDLength = 579	1e-63	>sp|Q46ID3|CLPX_PROMT ATP-dependent Clp protease ATP-binding subunitclpX OS=Prochlorococcus marinus (strain NATL2A) GN=clpXPE=3 SV=1Length = 451	2e-48
Cit.4634.1.S1_s_at	7.74834	7.60015	7.26762	7.28201	-0.148183	-0.48072	-0.466325	0.00529546	NA	0.0226617	NA	NA	Cit.4634.1.S1_s_at	>AT3G22260.1 | Symbols: | OTU-like cysteine protease family protein| chr3:7871489-7873393 FORWARDLength = 240	2e-95	>sp|Q54P70|Y4757_DICDI OTU domain-containing protein DDB_G0284757OS=Dictyostelium discoideum GN=DDB_G0284757 PE=4 SV=2Length = 766	3e-18
Cit.17258.1.S1_at	10.3973	10.147	9.91776	9.79168	-0.250235	-0.479492	-0.605567	NA	0.035469	NA	NA	Cit.17258.1.S1_at	NA
Cit.30029.1.S1_at	6.91901	6.49434	6.43987	6.43316	-0.424669	-0.479142	-0.485848	NA	NA	0.00900099	NA	NA	Cit.30029.1.S1_at	>AT3G28670.1 | Symbols: | oxidoreductase/ zinc ion binding |chr3:10744183-10746983 FORWARDLength = 491	2e-59	>sp|Q4PJX1|ODR4_MOUSE Protein odr-4 homolog OS=Mus musculus GN=Odr4PE=2 SV=2Length = 447	2e-08
Cit.35569.1.S1_s_at	9.85282	9.46184	9.37413	9.46528	-0.390984	-0.478688	-0.387545	0.00835164	0.012088	NA	Cit.35569.1.S1_s_at	Cit.35569.1.S1_s_at	NA	>AT5G46860.1 | Symbols: VAM3, ATVAM3, SYP22, ATSYP22, SGR3 | VAM3;SNAP receptor | chr5:19012342-19013795 REVERSELength = 268	5e-81	>sp|P93654|SYP22_ARATH Syntaxin-22 OS=Arabidopsis thaliana GN=SYP22PE=1 SV=1Length = 268	5e-80
Cit.3406.1.S1_s_at	5.41496	4.35788	4.93694	5.1787	-1.05708	-0.478025	-0.236262	0.0278616	NA	NA	Cit.3406.1.S1_s_at	NA	NA
Cit.26116.1.S1_at	8.47647	8.93924	7.99867	8.41068	0.462763	-0.477809	-0.0657906	0.0337541	NA	NA	Cit.26116.1.S1_at	NA	NA	>AT1G12740.1 | Symbols: CYP87A2 | CYP87A2; electron carrier/ hemebinding / iron ion binding / monooxygenase/ oxygenbinding | chr1:4342462-4344569 FORWARDLength = 472	2e-58	>sp|Q7XU38|C87A3_ORYSJ Cytochrome P450 87A3 OS=Oryza sativa subsp.japonica GN=CYP87A3 PE=2 SV=3Length = 514	5e-58
Cit.24864.1.S1_s_at	9.08516	8.70635	8.60835	8.7917	-0.378818	-0.476816	-0.293464	0.0440345	NA	0.0379576	Cit.24864.1.S1_s_at	NA	NA					>PTCs00485.1 | PUT-155a-Citrus_sinensis-9607 | Trihelix family TF,nucleic acid sequenceLength = 837	e-116
Cit.20099.1.S1_s_at	7.97226	7.9933	7.49673	7.85097	0.0210394	-0.475532	-0.121291	NA	0.00994766	NA	NA	Cit.20099.1.S1_s_at	NA
Cit.39325.1.S1_at	5.86984	4.92541	5.39583	5.32761	-0.944432	-0.474008	-0.542228	0.00486078	0.0200304	NA	Cit.39325.1.S1_at	Cit.39325.1.S1_at	NA	>AT4G28220.1 | Symbols: NDB1 | NDB1 (NAD(P)H dehydrogenase B1); NADHdehydrogenase/ disulfide oxidoreductase |chr4:13993078-13995651 FORWARDLength = 571	1e-38	>sp|Q55CD9|NDH_DICDI Probable NADH dehydrogenase OS=Dictyosteliumdiscoideum GN=DDB_G0270104 PE=3 SV=2Length = 451	9e-17
Cit.18042.1.S1_at	6.19736	5.50562	5.72544	5.41406	-0.691745	-0.471928	-0.783302	NA	NA	0.0435199	NA	NA	Cit.18042.1.S1_at
Cit.31517.1.S1_at	4.42099	3.86834	3.95049	3.82177	-0.552652	-0.470502	-0.599218	0.015826	NA	NA	Cit.31517.1.S1_at	NA	NA	>AT3G45830.1 | Symbols: | unknown protein | chr3:16841277-16845173FORWARDLength = 1298	6e-47
Cit.6798.1.S1_at	9.58705	9.00455	9.11759	8.93999	-0.582503	-0.469464	-0.647058	NA	0.00202185	0.0168419	NA	Cit.6798.1.S1_at	Cit.6798.1.S1_at	>AT1G69830.1 | Symbols: ATAMY3, AMY3 | AMY3 (ALPHA-AMYLASE-LIKE 3);alpha-amylase | chr1:26288518-26293003 REVERSELength = 887	9e-84	>sp|P04750|AMY6_HORVU Alpha-amylase type B isozyme OS=Hordeumvulgare GN=AMY1.6 PE=2 SV=2Length = 429	6e-43
Cit.25080.1.S1_s_at	7.11104	6.21688	6.64201	6.44476	-0.894156	-0.469029	-0.666284	0.0208489	NA	NA	Cit.25080.1.S1_s_at	NA	NA	>AT1G68370.1 | Symbols: ARG1 | ARG1 (ALTERED RESPONSE TO GRAVITY 1);cytoskeletal protein binding | chr1:25632046-25634527REVERSELength = 410	4e-54	>sp|Q9ZSY2|DNJ15_ARATH Chaperone protein dnaJ 15 OS=Arabidopsisthaliana GN=ATJ15 PE=1 SV=1Length = 410	4e-53
Cit.29847.1.S1_at	7.95367	6.88164	7.48669	7.17586	-1.07203	-0.466981	-0.777811	0.00344042	NA	NA	Cit.29847.1.S1_at	NA	NA	>AT4G31170.3 | Symbols: | protein kinase family protein |chr4:15153499-15154846 REVERSELength = 412	2e-32
Cit.29396.1.S1_s_at	9.86865	9.46717	9.40251	9.32492	-0.401482	-0.466137	-0.543731	0.0138883	NA	NA	Cit.29396.1.S1_s_at	NA	NA	>AT4G27000.1 | Symbols: ATRBP45C | ATRBP45C; RNA binding |chr4:13554983-13557763 REVERSELength = 415	1e-84	>sp|Q9QZI7|TSAP1_RAT tRNA selenocysteine 1-associated protein 1OS=Rattus norvegicus GN=Trnau1ap PE=1 SV=1Length = 287	2e-34
Cit.3042.1.S1_s_at	11.1141	10.5041	10.6488	10.2233	-0.609928	-0.4653	-0.890734	NA	NA	0.0383802	NA	NA	Cit.3042.1.S1_s_at	>AT1G52565.1 | Symbols: | unknown protein | chr1:19580061-19580511REVERSELength = 129	7e-27
Cit.31033.1.S1_at	8.07461	7.19733	7.61001	7.60679	-0.877282	-0.464599	-0.467824	0.0447477	NA	NA	Cit.31033.1.S1_at	NA	NA	>AT3G12050.1 | Symbols: | Aha1 domain-containing protein |chr3:3839289-3841303 FORWARDLength = 360	5e-42	>sp|Q8N9S3|AHSA2_MOUSE Activator of 90 kDa heat shock protein ATPasehomolog 2 OS=Mus musculus GN=Ahsa2 PE=2 SV=2Length = 331	7e-07
Cit.5267.1.S1_at	7.58271	5.13046	7.12008	6.93346	-2.45226	-0.462639	-0.649251	0.0204109	NA	0.0438418	Cit.5267.1.S1_at	NA	Cit.5267.1.S1_at			>sp|P93258|SODC1_MESCR Superoxide dismutase [Cu-Zn] 1OS=Mesembryanthemum crystallinum GN=SODCC.1 PE=2 SV=1Length = 152	8e-16
Cit.6784.1.S1_at	4.97859	4.73099	4.51618	4.93691	-0.2476	-0.462406	-0.0416794	NA	0.00110313	NA	NA	Cit.6784.1.S1_at	NA	>AT5G46560.1 | Symbols: | unknown protein | chr5:18888061-18890090FORWARDLength = 387	1e-94
Cit.29992.1.S1_at	6.74612	5.86226	6.28473	6.33413	-0.883859	-0.461388	-0.411985	0.0244767	NA	NA	Cit.29992.1.S1_at	NA	NA	>AT1G68100.1 | Symbols: IAR1 | IAR1 (IAA-ALANINE RESISTANT 1); metalion transmembrane transporter | chr1:25521325-25524032FORWARDLength = 469	2e-49	>sp|Q9M647|IAR1_ARATH IAA-alanine resistance protein 1 OS=Arabidopsisthaliana GN=IAR1 PE=2 SV=3Length = 469	2e-48
Cit.11369.1.S1_at	8.61392	8.64226	8.1533	8.65748	0.0283372	-0.460618	0.04356	NA	0.0308154	NA	NA	Cit.11369.1.S1_at	NA	>AT1G69840.6 | Symbols: | band 7 family protein |chr1:26293932-26295150 REVERSELength = 286	e-124	>sp|P16148|PLZ12_LUPPO Protein PPLZ12 OS=Lupinus polyphyllusGN=PPLZ12 PE=2 SV=1Length = 184	8e-48
Cit.14162.1.S1_at	9.10591	8.93468	8.64704	9.00737	-0.171222	-0.458868	-0.098539	NA	0.0161753	NA	NA	Cit.14162.1.S1_at	NA	>AT3G10370.1 | Symbols: SDP6 | SDP6 (SUGAR-DEPENDENT 6);glycerol-3-phosphate dehydrogenase | chr3:3216502-3219027FORWARDLength = 629	e-169	>sp|Q9SS48|SDP6_ARATH Glycerol-3-phosphate dehydrogenase SDP6,mitochondrial OS=Arabidopsis thaliana GN=SDP6 PE=1 SV=1Length = 629	e-168
Cit.38338.1.S1_at	8.47391	7.78741	8.0155	7.91229	-0.6865	-0.458413	-0.561626	0.0416945	NA	NA	Cit.38338.1.S1_at	NA	NA	>AT1G77020.1 | Symbols: | DNAJ heat shock N-terminaldomain-containing protein | chr1:28945056-28946867REVERSELength = 379	1e-36	>sp|Q8GYX8|DNJ10_ARATH Chaperone protein dnaJ 10 OS=Arabidopsisthaliana GN=ATJ10 PE=2 SV=2Length = 398	2e-32
Cit.3344.1.S1_s_at	8.48037	7.57016	8.02399	7.60956	-0.910213	-0.456377	-0.870814	NA	NA	0.0447334	NA	NA	Cit.3344.1.S1_s_at			>sp|Q9T0D3|HFB2B_ARATH Heat stress transcription factor B-2bOS=Arabidopsis thaliana GN=HSFB2B PE=2 SV=1Length = 377	4e-13
Cit.34641.1.S1_at	8.08225	7.44086	7.62706	7.81308	-0.641389	-0.455197	-0.269171	NA	0.0493108	NA	NA	Cit.34641.1.S1_at	NA
Cit.18607.1.S1_s_at	10.1663	9.97064	9.71154	9.75447	-0.195638	-0.454742	-0.411814	NA	NA	0.0476809	NA	NA	Cit.18607.1.S1_s_at
Cit.29449.1.S1_s_at	11.2229	10.8075	10.7693	10.7741	-0.415368	-0.453551	-0.448841	0.00161472	NA	NA	Cit.29449.1.S1_s_at	NA	NA	>AT2G28840.1 | Symbols: | ankyrin repeat family protein |chr2:12378542-12380474 FORWARDLength = 456	4e-76	>sp|Q08DV6|ASB3_BOVIN Ankyrin repeat and SOCS box protein 3 OS=Bostaurus GN=ASB3 PE=2 SV=1Length = 525	7e-17
Cit.19408.1.S1_at	8.00291	8.21576	7.55062	8.015	0.212843	-0.452294	0.0120813	NA	0.0219154	NA	NA	Cit.19408.1.S1_at	NA	>AT4G15000.1 | Symbols: | 60S ribosomal protein L27 (RPL27C) |chr4:8571896-8572303 FORWARDLength = 135	1e-62	>sp|Q05462|RL27_PEA 60S ribosomal protein L27 OS=Pisum sativumGN=RPL27 PE=2 SV=1Length = 135	4e-64
Cit.17153.1.S1_s_at	7.50212	6.49193	7.05038	6.85871	-1.01018	-0.451735	-0.643405	0.00324528	NA	NA	Cit.17153.1.S1_s_at	NA	NA	>AT2G20420.1 | Symbols: | succinyl-CoA ligase (GDP-forming)beta-chain, mitochondrial, putative / succinyl-CoAsynthetase, beta chain, putative / SCS-beta, putative |chr2:8805574-8807858 FORWARDLength = 421	e-116	>sp|O82662|SUCB_ARATH Succinyl-CoA ligase [GDP-forming] subunitbeta, mitochondrial OS=Arabidopsis thaliana GN=At2g20420PE=1 SV=1Length = 421	e-115
Cit.38637.1.S1_at	4.16147	5.59301	3.71147	4.00119	1.43155	-0.449993	-0.16027	NA	0.027171	NA	NA	Cit.38637.1.S1_at	NA	>AT4G14640.1 | Symbols: CAM8 | CAM8 (CALMODULIN 8); calcium ionbinding | chr4:8397800-8399996 FORWARDLength = 151	6e-38	>sp|O23320|CML8_ARATH Calmodulin-like protein 8 OS=Arabidopsisthaliana GN=CML8 PE=1 SV=1Length = 151	6e-37
Cit.20212.1.S1_at	8.9807	8.78101	8.53162	8.82792	-0.199687	-0.449075	-0.152776	NA	0.0203603	NA	NA	Cit.20212.1.S1_at	NA			>sp|Q5Z859|MPK4_ORYSJ Mitogen-activated protein kinase 4 OS=Oryzasativa subsp. japonica GN=MPK4 PE=2 SV=1Length = 369	7e-20
Cit.24687.1.S1_at	3.51319	3.3197	3.06413	3.45213	-0.193491	-0.449063	-0.0610609	NA	0.0066687	NA	NA	Cit.24687.1.S1_at	NA
Cit.5775.1.S1_s_at	6.59386	6.20096	6.14564	6.26946	-0.392897	-0.448216	-0.324393	NA	0.0324279	NA	NA	Cit.5775.1.S1_s_at	NA	>AT4G26965.1 | Symbols: | NADH:ubiquinone oxidoreductase familyprotein | chr4:13539717-13542041 FORWARDLength = 184	4e-47
Cit.26272.1.S1_s_at	8.87269	8.4793	8.4255	8.52483	-0.39339	-0.44719	-0.347862	0.0415966	NA	NA	Cit.26272.1.S1_s_at	NA	NA
Cit.22235.1.S1_at	4.96554	4.45149	4.51892	4.60716	-0.514044	-0.446615	-0.358381	NA	0.0468422	NA	NA	Cit.22235.1.S1_at	NA
Cit.25620.1.S1_s_at	8.53191	8.19729	8.08534	8.30991	-0.334617	-0.44657	-0.221994	NA	0.035224	NA	NA	Cit.25620.1.S1_s_at	NA	>AT4G17040.1 | Symbols: | ATP-dependent Clp protease proteolyticsubunit, putative | chr4:9586740-9589297 REVERSELength = 305	1e-21	>sp|Q8LB10|CLPR4_ARATH ATP-dependent Clp protease proteolyticsubunit-related protein 4, chloroplastic OS=Arabidopsisthaliana GN=CLPR4 PE=1 SV=1Length = 305	1e-20
Cit.23002.1.S1_x_at	7.1673	7.7013	6.72109	6.50635	0.533995	-0.446212	-0.660954	0.00446222	0.0307414	NA	Cit.23002.1.S1_x_at	Cit.23002.1.S1_x_at	NA
Cit.6429.1.S1_s_at	8.11487	8.33123	7.67007	8.10537	0.21636	-0.444804	-0.00950913	NA	0.0154534	NA	NA	Cit.6429.1.S1_s_at	NA	>AT4G40080.1 | Symbols: | epsin N-terminal homology (ENTH)domain-containing protein / clathrin assemblyprotein-related | chr4:18579371-18580542 FORWARDLength = 365	5e-58	>sp|Q8L936|CAP16_ARATH Putative clathrin assembly protein At4g40080OS=Arabidopsis thaliana GN=At4g40080 PE=2 SV=2Length = 365	5e-57
Cit.9339.1.S1_s_at	10.5631	10.0039	10.1184	10.265	-0.5592	-0.444696	-0.298018	0.0117376	NA	NA	Cit.9339.1.S1_s_at	NA	NA	>AT1G67280.2 | Symbols: | lactoylglutathione lyase, putative /glyoxalase I, putative | chr1:25188563-25190134 REVERSELength = 262	e-147	>sp|Q948T6|LGUL_ORYSJ Lactoylglutathione lyase OS=Oryza sativasubsp. japonica GN=GLX-I PE=1 SV=2Length = 291	e-118
Cit.3236.1.S1_at	6.62481	10.168	6.18329	6.6816	3.54317	-0.44152	0.0567813	0.0120962	NA	NA	Cit.3236.1.S1_at	NA	NA	>AT5G39670.1 | Symbols: | calcium-binding EF hand family protein |chr5:15883270-15883884 FORWARDLength = 204	1e-40	>sp|Q93Z27|CML45_ARATH Probable calcium-binding protein CML45OS=Arabidopsis thaliana GN=CML45 PE=1 SV=1Length = 204	1e-39
Cit.30570.1.S1_s_at	7.19391	6.22521	6.75418	6.81468	-0.968696	-0.439729	-0.379223	0.00583961	NA	NA	Cit.30570.1.S1_s_at	NA	NA	>AT1G48920.1 | Symbols: ATNUC-L1, PARL1 | ATNUC-L1; nucleic acidbinding / nucleotide binding | chr1:18098186-18101422FORWARDLength = 557	6e-24
Cit.29859.1.S1_s_at	6.08576	4.84759	5.64657	5.44534	-1.23817	-0.439191	-0.640425	0.038737	NA	NA	Cit.29859.1.S1_s_at	NA	NA	>AT4G30390.1 | Symbols: | unknown protein | chr4:14862224-14862906REVERSELength = 95	1e-26
Cit.7829.1.S1_at	4.33955	4.1111	3.90139	4.12513	-0.228443	-0.438155	-0.214419	NA	0.010477	NA	NA	Cit.7829.1.S1_at	NA	>AT4G26270.1 | Symbols: PFK3 | PFK3 (PHOSPHOFRUCTOKINASE 3);6-phosphofructokinase | chr4:13301094-13304030 REVERSELength = 489	6e-78	>sp|Q94AA4|K6PF3_ARATH 6-phosphofructokinase 3 OS=Arabidopsisthaliana GN=PFK3 PE=1 SV=1Length = 489	6e-77
Cit.21160.1.S1_s_at	8.55236	9.19618	8.1151	8.32624	0.643824	-0.437254	-0.22612	0.00152032	NA	NA	Cit.21160.1.S1_s_at	NA	NA
Cit.30953.1.S1_s_at	7.22835	6.75809	6.7923	6.49269	-0.470253	-0.436047	-0.735659	NA	0.0140478	NA	NA	Cit.30953.1.S1_s_at	NA	>AT2G03210.1 | Symbols: FUT2, ATFUT2 | FUT2 (FUCOSYLTRANSFERASE 2);fucosyltransferase/ transferase, transferring glycosylgroups | chr2:968335-970018 REVERSELength = 539	5e-77	>sp|Q9XI78|FUT8_ARATH Probable fucosyltransferase 8 OS=Arabidopsisthaliana GN=FUT8 PE=2 SV=1Length = 500	5e-76
Cit.35625.1.S1_s_at	8.20121	7.25845	7.76593	7.5111	-0.942765	-0.435277	-0.690108	0.043082	NA	NA	Cit.35625.1.S1_s_at	NA	NA	>AT4G26500.1 | Symbols: EMB1374, CPSUFE, ATSUFE, SUFE1 | CPSUFE(CHLOROPLAST SULFUR E); enzyme activator/ transcriptionregulator | chr4:13382456-13383571 REVERSELength = 371	9e-66	>sp|Q84W65|SUFE_ARATH SufE-like protein, chloroplasticOS=Arabidopsis thaliana GN=EMB1374 PE=1 SV=2Length = 371	9e-65
Cit.17018.1.S1_s_at	10.8013	10.5611	10.3662	10.3582	-0.240162	-0.435101	-0.443125	NA	NA	0.0353195	NA	NA	Cit.17018.1.S1_s_at
Cit.32164.1.S1_at	4.46659	3.81202	4.03222	4.12265	-0.654575	-0.434372	-0.34394	0.0189835	NA	NA	Cit.32164.1.S1_at	NA	NA	>AT5G09580.1 | Symbols: | unknown protein | chr5:2972639-2974438FORWARDLength = 393	4e-35
Cit.30006.1.S1_s_at	7.09506	6.38638	6.66139	6.7106	-0.708675	-0.433665	-0.38446	NA	0.0228732	NA	NA	Cit.30006.1.S1_s_at	NA	>AT1G56000.1 | Symbols: | amine oxidase-related |chr1:20944149-20946101 FORWARDLength = 384	5e-32
Cit.13990.1.S1_at	6.25493	5.6742	5.82244	5.74046	-0.580725	-0.432482	-0.514469	NA	NA	0.0133723	NA	NA	Cit.13990.1.S1_at	>AT1G76880.1 | Symbols: | trihelix DNA-binding protein, putative |chr1:28865594-28867931 FORWARDLength = 603	2e-71			>PTCs00477.1 | PUT-155a-Citrus_sinensis-18348 | Trihelix family TF,nucleic acid sequenceLength = 1241	0
Cit.32853.1.S1_at	4.57531	4.25798	4.14547	4.05033	-0.317335	-0.429843	-0.524987	NA	NA	0.0443744	NA	NA	Cit.32853.1.S1_at
Cit.36276.1.S1_at	10.9254	10.5577	10.4964	10.6276	-0.367732	-0.429069	-0.297843	NA	0.0428683	NA	NA	Cit.36276.1.S1_at	NA	>AT3G44750.1 | Symbols: HD2A, ATHD2A, HDA3, HDT1 | HDA3 (HISTONEDEACETYLASE 3); histone deacetylase/ nucleic acidbinding / zinc ion binding | chr3:16298045-16299585FORWARDLength = 245	2e-32	>sp|Q9FVE6|HDT1_ARATH Histone deacetylase HDT1 OS=Arabidopsisthaliana GN=HDT1 PE=1 SV=1Length = 245	2e-31
Cit.39492.1.S1_at	4.4325	4.12761	4.0054	4.1419	-0.304893	-0.427097	-0.290594	NA	0.0329588	NA	NA	Cit.39492.1.S1_at	NA
Cit.17567.1.S1_at	10.4031	9.84445	9.97627	9.88872	-0.558639	-0.426821	-0.514369	NA	NA	0.0198544	NA	NA	Cit.17567.1.S1_at	>AT5G40800.1 | Symbols: | unknown protein | chr5:16334810-16335628REVERSELength = 272	8e-28
Cit.18059.1.S1_s_at	10.6365	10.3455	10.2107	10.0042	-0.29103	-0.425816	-0.632298	NA	NA	0.0455449	NA	NA	Cit.18059.1.S1_s_at
Cit.22468.1.S1_s_at	10.7337	10.0179	10.3084	10.11	-0.715796	-0.425328	-0.623669	NA	NA	0.0151542	NA	NA	Cit.22468.1.S1_s_at	>AT5G18670.1 | Symbols: BMY3, BAM9 | BMY3; beta-amylase/ catalytic/cation binding | chr5:6226138-6227999 FORWARDLength = 536	5e-53	>sp|P10537|AMYB_IPOBA Beta-amylase OS=Ipomoea batatas GN=BMY1 PE=1SV=4Length = 499	8e-16
Cit.16959.1.S1_x_at	7.11793	7.43839	6.69375	6.95013	0.320457	-0.424177	-0.167801	NA	0.0439496	NA	NA	Cit.16959.1.S1_x_at	NA
Cit.31017.1.S1_at	6.62467	5.93453	6.20077	6.30965	-0.690133	-0.4239	-0.315014	0.0420686	NA	NA	Cit.31017.1.S1_at	NA	NA	>AT4G37440.2 | Symbols: | unknown protein | chr4:17601647-17603766FORWARDLength = 444	3e-44
Cit.30936.1.S1_s_at	8.70482	8.17257	8.28122	7.71195	-0.532252	-0.423603	-0.992869	NA	NA	0.0240363	NA	NA	Cit.30936.1.S1_s_at	>AT1G18730.1 | Symbols: NDF6 | NDF6 (NDH DEPENDENT FLOW 6) |chr1:6460625-6462107 FORWARDLength = 175	4e-35
Cit.2610.1.S1_at	8.06766	7.74094	7.64418	7.89108	-0.326724	-0.423481	-0.176584	NA	0.00340667	NA	NA	Cit.2610.1.S1_at	NA	>AT4G02580.1 | Symbols: | NADH-ubiquinone oxidoreductase 24 kDasubunit, putative | chr4:1134586-1136906 FORWARDLength = 255	e-120	>sp|O22769|NDUV2_ARATH NADH-ubiquinone oxidoreductase 24 kDasubunit, mitochondrial OS=Arabidopsis thalianaGN=At4g02580 PE=1 SV=3Length = 255	e-119
Cit.22170.1.S1_s_at	8.98711	8.52336	8.56422	8.68395	-0.463742	-0.422884	-0.303155	NA	0.0275011	NA	NA	Cit.22170.1.S1_s_at	NA			>sp|Q9FKC8|MT799_ARATH Putative S-adenosylmethionine-dependentmethyltransferase At5g37990 OS=Arabidopsis thalianaGN=At5g37990 PE=3 SV=2Length = 362	3e-11
Cit.7984.1.S1_s_at	11.1077	10.7519	10.6859	10.513	-0.355811	-0.421855	-0.594693	0.0035833	NA	0.00755846	NA	NA	Cit.7984.1.S1_s_at	>AT5G28840.1 | Symbols: GME | GME (GDP-D-MANNOSE 3',5'-EPIMERASE);GDP-mannose 3,5-epimerase/ NAD or NADH binding /catalytic | chr5:10862472-10864024 REVERSELength = 377	0	>sp|A3C4S4|GME1_ORYSJ GDP-mannose 3,5-epimerase 1 OS=Oryza sativasubsp. japonica GN=GME-1 PE=1 SV=1Length = 378	0
Cit.12389.1.S1_at	9.13968	8.89089	8.71883	8.72329	-0.248795	-0.42085	-0.416394	NA	0.0344105	NA	NA	Cit.12389.1.S1_at	NA	>AT2G02400.1 | Symbols: | cinnamoyl-CoA reductase family |chr2:631413-632449 REVERSELength = 318	e-140	>sp|Q9XES5|DFRA_MALDO Bifunctional dihydroflavonol4-reductase/flavanone 4-reductase OS=Malus domesticaGN=DFR PE=1 SV=1Length = 348	3e-48
Cit.17479.1.S1_at	7.36075	6.84312	6.94056	6.99788	-0.517633	-0.420185	-0.362874	NA	0.0445333	NA	NA	Cit.17479.1.S1_at	NA
Cit.30378.1.S1_at	9.96253	9.4183	9.54558	9.72087	-0.54423	-0.416948	-0.241654	0.0276236	NA	NA	Cit.30378.1.S1_at	NA	NA	>AT3G12050.2 | Symbols: | Aha1 domain-containing protein |chr3:3839289-3841303 FORWARDLength = 321	2e-68	>sp|Q55DB6|AHSA_DICDI Activator of 90 kDa heat shock protein ATPasehomolog OS=Dictyostelium discoideum GN=ahsa PE=2 SV=1Length = 383	3e-18
Cit.38734.1.S1_at	5.61831	4.54621	5.20178	4.89602	-1.0721	-0.416527	-0.722289	0.0446397	0.00514326	NA	Cit.38734.1.S1_at	Cit.38734.1.S1_at	NA
Cit.31211.1.S1_at	6.6872	6.13695	6.27083	6.1349	-0.550246	-0.416365	-0.552294	NA	NA	0.0407562	NA	NA	Cit.31211.1.S1_at
Cit.13644.1.S1_at	4.84589	4.94375	4.43074	4.4105	0.0978607	-0.415141	-0.435389	NA	NA	0.00903841	NA	NA	Cit.13644.1.S1_at
Cit.2183.1.S1_s_at	8.62389	8.11144	8.20908	8.12544	-0.512455	-0.414815	-0.498449	NA	0.0173845	0.0354631	NA	Cit.2183.1.S1_s_at	Cit.2183.1.S1_s_at	>AT2G30520.3 | Symbols: RPT2 | RPT2 (ROOT PHOTOTROPISM 2); proteinbinding | chr2:13002920-13005153 REVERSELength = 545	2e-52	>sp|Q682S0|RPT2_ARATH Root phototropism protein 2 OS=Arabidopsisthaliana GN=RPT2 PE=1 SV=2Length = 593	3e-51
Cit.12537.1.S1_at	8.10963	7.85921	7.69606	7.93306	-0.250414	-0.413562	-0.176561	NA	0.0223374	NA	NA	Cit.12537.1.S1_at	NA	>AT1G19800.1 | Symbols: TGD1 | TGD1 (TRIGALACTOSYLDIACYLGLYCEROL 1);lipid transporter | chr1:6846812-6847954 FORWARDLength = 350	e-141	>sp|Q8L4R0|TGD1_ARATH Protein TRIGALACTOSYLDIACYLGLYCEROL 1,chloroplastic OS=Arabidopsis thaliana GN=TGD1 PE=1 SV=1Length = 350	e-140
Cit.15677.1.S1_s_at	8.44019	8.16573	8.02664	8.0992	-0.274463	-0.413551	-0.340984	NA	0.00216312	NA	NA	Cit.15677.1.S1_s_at	NA	>AT4G13510.1 | Symbols: AMT1;1, ATAMT1, ATAMT1;1 | AMT1;1 (AMMONIUMTRANSPORTER 1;1); ammonium transmembrane transporter |chr4:7858220-7859725 FORWARDLength = 501	2e-74	>sp|P58905|AMT11_SOLLC Ammonium transporter 1 member 1 OS=Solanumlycopersicum GN=AMT1.1 PE=2 SV=1Length = 488	2e-74
Cit.29508.1.S1_at	5.42922	5.14634	5.01734	5.21323	-0.282875	-0.411881	-0.215991	NA	0.00161367	NA	NA	Cit.29508.1.S1_at	NA	>AT2G24590.1 | Symbols: | splicing factor, putative |chr2:10449837-10450860 FORWARDLength = 196	2e-39	>sp|Q8BL97|SFRS7_MOUSE Splicing factor, arginine/serine-rich 7OS=Mus musculus GN=Sfrs7 PE=1 SV=1Length = 267	2e-20
Cit.29898.1.S1_at	8.55808	8.55007	8.15037	7.88224	-0.00800224	-0.40771	-0.675836	NA	0.0334611	0.0134899	NA	Cit.29898.1.S1_at	Cit.29898.1.S1_at	>AT4G20970.1 | Symbols: | basic helix-loop-helix (bHLH) familyprotein | chr4:11215259-11216212 FORWARDLength = 190	6e-28	>sp|Q9FLI1|BH036_ARATH Transcription factor bHLH36 OS=Arabidopsisthaliana GN=BHLH36 PE=2 SV=1Length = 174	3e-08	>PTCs00551.1 | PUT-155a-Citrus_sinensis-1485 | bHLH family TF,nucleic acid sequenceLength = 1272	0
Cit.28584.1.S1_at	4.721	4.05255	4.31364	4.28545	-0.668454	-0.407361	-0.435545	NA	NA	0.032618	NA	NA	Cit.28584.1.S1_at
Cit.18176.1.S1_at	6.9934	6.09569	6.58816	6.20283	-0.897712	-0.405245	-0.790569	0.0253652	NA	NA	Cit.18176.1.S1_at	NA	NA	>AT1G13120.1 | Symbols: emb1745 | emb1745 (embryo defective 1745) |chr1:4469334-4472775 REVERSELength = 611	2e-42
Cit.31123.1.S1_at	5.84892	5.4196	5.44485	5.40513	-0.429316	-0.40407	-0.443783	0.0343661	NA	NA	Cit.31123.1.S1_at	NA	NA
Cit.7909.1.S1_s_at	5.65124	4.94117	5.24979	5.34171	-0.710068	-0.401453	-0.309525	NA	0.038068	NA	NA	Cit.7909.1.S1_s_at	NA	>AT2G24490.2 | Symbols: RPA2, ATRPA2, ROR1 | RPA2 (REPLICON PROTEINA2); protein binding | chr2:10398651-10400416 REVERSELength = 279	2e-37	>sp|P26754|RFA2_YEAST Replication factor A protein 2OS=Saccharomyces cerevisiae GN=RFA2 PE=1 SV=1Length = 273	1e-06
Cit.4909.1.S1_at	7.59152	8.85067	7.19028	7.23482	1.25915	-0.40124	-0.356698	0.0352965	NA	NA	Cit.4909.1.S1_at	NA	NA	>AT1G67856.1 | Symbols: | protein binding / zinc ion binding |chr1:25442486-25442887 FORWARDLength = 133	9e-31	>sp|Q68DV7|RNF43_HUMAN RING finger protein 43 OS=Homo sapiensGN=RNF43 PE=1 SV=1Length = 783	9e-09
Cit.12329.1.S1_at	10.921	10.384	10.521	10.2824	-0.537008	-0.399977	-0.638547	NA	NA	0.0318299	NA	NA	Cit.12329.1.S1_at	>AT5G53140.1 | Symbols: | protein phosphatase 2C, putative / PP2C,putative | chr5:21549228-21552132 FORWARDLength = 420	9e-51	>sp|Q94AT1|P2C76_ARATH Probable protein phosphatase 2C 76OS=Arabidopsis thaliana GN=At5g53140 PE=2 SV=1Length = 420	8e-50
Cit.4540.1.S1_at	4.31571	3.76126	3.91619	3.96602	-0.554444	-0.399513	-0.349682	0.0212823	NA	NA	Cit.4540.1.S1_at	NA	NA	>AT5G19180.1 | Symbols: ECR1 | ECR1 (E1 C-terminal related 1); NEDD8activating enzyme/ protein heterodimerization/ smallprotein activating enzyme | chr5:6453375-6455750 FORWARDLength = 454	e-101	>sp|O65041|UBA3_ARATH NEDD8-activating enzyme E1 catalytic subunitOS=Arabidopsis thaliana GN=ECR1 PE=1 SV=2Length = 454	e-100
Cit.36283.1.S1_at	7.29387	6.89132	6.8958	6.9991	-0.402549	-0.39807	-0.294769	NA	0.00548164	NA	NA	Cit.36283.1.S1_at	NA	>AT3G14010.3 | Symbols: CID4 | CID4 (CTC-Interacting Domain 4);protein binding | chr3:4637164-4640691 FORWARDLength = 595	2e-58	>sp|Q55DE7|ATX2_DICDI Ataxin-2 homolog OS=Dictyostelium discoideumGN=atxn2 PE=3 SV=1Length = 1103	3e-15
Cit.19404.1.S1_s_at	6.61976	5.94395	6.2228	5.50112	-0.675815	-0.396958	-1.11864	NA	NA	0.0498648	NA	NA	Cit.19404.1.S1_s_at
Cit.19555.1.S1_at	3.9403	3.90507	3.54363	3.88834	-0.035235	-0.396672	-0.0519648	NA	0.0366632	NA	NA	Cit.19555.1.S1_at	NA	>AT1G06430.1 | Symbols: FTSH8 | FTSH8; ATP-dependent peptidase/ATPase/ metallopeptidase/ zinc ion binding |chr1:1960214-1962525 REVERSELength = 685	6e-44	>sp|Q8W585|FTSH8_ARATH Cell division protease ftsH homolog 8,chloroplastic OS=Arabidopsis thaliana GN=FTSH8 PE=1 SV=1Length = 685	5e-43
Cit.38379.1.S1_at	5.98566	5.4617	5.58903	5.53953	-0.52396	-0.396633	-0.446129	0.01288	NA	NA	Cit.38379.1.S1_at	NA	NA	>AT3G14180.1 | Symbols: | transcription factor |chr3:4707290-4708621 REVERSELength = 443	4e-24
Cit.21895.1.S1_at	5.85506	5.08983	5.45981	5.27603	-0.765225	-0.395247	-0.579026	0.0438443	NA	NA	Cit.21895.1.S1_at	NA	NA	>AT1G72650.2 | Symbols: TRFL6 | TRFL6 (TRF-LIKE 6); DNA binding /transcription factor | chr1:27350253-27353483 FORWARDLength = 630	4e-26			>PTCs00353.1 | PUT-155a-Citrus_sinensis-20443 | MYB-related familyTF, nucleic acid sequenceLength = 1023	4e-65
Cit.32846.1.S1_at	6.23523	5.66617	5.84063	5.86767	-0.569067	-0.394605	-0.367559	NA	0.0137347	NA	NA	Cit.32846.1.S1_at	NA
Cit.4721.1.S1_s_at	9.31017	8.99105	8.9166	8.85985	-0.319122	-0.393566	-0.450324	NA	NA	0.00609547	NA	NA	Cit.4721.1.S1_s_at	>AT2G36970.1 | Symbols: | UDP-glucoronosyl/UDP-glucosyl transferasefamily protein | chr2:15529050-15530712 FORWARDLength = 490	2e-22	>sp|P0C7P7|Y1567_ARATH Uncharacterized UDP-glucosyltransferaseAt1g05670 OS=Arabidopsis thaliana GN=At1g05670 PE=2 SV=1Length = 453	5e-08
Cit.20400.1.S1_s_at	6.41228	5.85237	6.01982	6.58	-0.55991	-0.392459	0.167715	0.0255101	NA	NA	Cit.20400.1.S1_s_at	NA	NA
Cit.10676.1.S1_at	12.0576	11.7805	11.6659	11.6767	-0.277098	-0.391742	-0.380968	NA	0.026556	NA	NA	Cit.10676.1.S1_at	NA	>AT5G13200.1 | Symbols: | GRAM domain-containing protein /ABA-responsive protein-related | chr5:4207081-4208079FORWARDLength = 272	e-104	>sp|Q9LYV6|GEML5_ARATH GEM-like protein 5 OS=Arabidopsis thalianaGN=At5g13200 PE=2 SV=1Length = 272	e-103
Cit.14322.1.S1_at	8.14193	7.69558	7.7511	7.56304	-0.446344	-0.390828	-0.578881	0.013314	NA	NA	Cit.14322.1.S1_at	NA	NA	>AT4G02405.1 | Symbols: | unknown protein | chr4:1057999-1059671REVERSELength = 333	1e-91	>sp|A0QM57|Y4873_MYCA1 Putative S-adenosyl-L-methionine-dependentmethyltransferase MAV_4873 OS=Mycobacterium avium(strain 104) GN=MAV_4873 PE=3 SV=1Length = 301	1e-16
Cit.3629.1.S1_s_at	5.36394	5.18977	4.97344	4.63049	-0.174166	-0.390498	-0.73345	NA	0.0244903	NA	NA	Cit.3629.1.S1_s_at	NA	>AT1G10070.3 | Symbols: ATBCAT-2 | ATBCAT-2 (ARABIDOPSIS THALIANABRANCHED-CHAIN AMINO ACID TRANSAMINASE 2);branched-chain-amino-acid transaminase/ catalytic |chr1:3288672-3290164 FORWARDLength = 318	2e-97	>sp|Q9M439|BCAT2_ARATH Branched-chain-amino-acid aminotransferase 2,chloroplastic OS=Arabidopsis thaliana GN=BCAT2 PE=1 SV=1Length = 388	2e-96
Cit.31825.1.S1_at	8.56292	8.01286	8.17365	8.03742	-0.550061	-0.389279	-0.525502	0.0496027	NA	NA	Cit.31825.1.S1_at	NA	NA	>AT4G25780.1 | Symbols: | pathogenesis-related protein, putative |chr4:13121107-13121679 FORWARDLength = 190	4e-31	>sp|P08299|PR1A_TOBAC Pathogenesis-related protein 1A OS=Nicotianatabacum PE=1 SV=1Length = 168	8e-23
Cit.8351.1.S1_s_at	9.84405	9.14872	9.45488	9.0547	-0.695334	-0.389173	-0.789347	0.0147389	NA	NA	Cit.8351.1.S1_s_at	NA	NA	>AT4G35090.2 | Symbols: CAT2 | CAT2 (CATALASE 2); catalase |chr4:16701105-16703215 REVERSELength = 474	e-135	>sp|P25819|CATA2_ARATH Catalase-2 OS=Arabidopsis thaliana GN=CAT2PE=1 SV=3Length = 492	e-134
Cit.30654.1.S1_at	7.20851	6.77138	6.82042	6.81919	-0.437129	-0.388086	-0.389319	0.00316869	NA	NA	Cit.30654.1.S1_at	NA	NA	>AT1G77120.1 | Symbols: ADH1, ADH, ATADH, ATADH1 | ADH1 (ALCOHOLDEHYDROGENASE 1); alcohol dehydrogenase |chr1:28975509-28977216 FORWARDLength = 379	4e-82	>sp|P48977|ADH_MALDO Alcohol dehydrogenase OS=Malus domestica GN=ADHPE=2 SV=1Length = 380	2e-81
Cit.30530.1.S1_s_at	11.0919	10.2132	10.7059	10.6605	-0.878712	-0.386002	-0.431413	0.00981964	NA	NA	Cit.30530.1.S1_s_at	NA	NA	>AT1G53280.1 | Symbols: | DJ-1 family protein |chr1:19864942-19867341 REVERSELength = 438	4e-59	>sp|Q8UW59|PARK7_CHICK Protein DJ-1 OS=Gallus gallus GN=PARK7 PE=2SV=1Length = 189	7e-22
Cit.37380.1.S1_at	6.2524	6.19694	5.86769	6.23866	-0.055464	-0.384715	-0.0137469	NA	0.0474855	NA	NA	Cit.37380.1.S1_at	NA	>AT3G10110.1 | Symbols: MEE67 | MEE67 (maternal effect embryo arrest67); P-P-bond-hydrolysis-driven protein transmembranetransporter/ protein transporter | chr3:3116225-3117378FORWARDLength = 173	5e-30
Cit.29378.1.S1_at	5.12618	4.9946	4.74263	4.95689	-0.131575	-0.383543	-0.169286	NA	0.00397475	NA	NA	Cit.29378.1.S1_at	NA	>AT5G02790.1 | Symbols: | In2-1 protein, putative |chr5:632877-634858 FORWARDLength = 235	1e-66	>sp|Q8H8U5|IN21B_ORYSJ Protein IN2-1 homolog B OS=Oryza sativasubsp. japonica GN=GSTZ5 PE=2 SV=1Length = 244	8e-64
Cit.40261.1.S1_s_at	6.07418	5.36265	5.69128	5.40759	-0.711527	-0.382899	-0.666589	0.00614095	NA	NA	Cit.40261.1.S1_s_at	NA	NA
Cit.4571.1.S1_at	8.13361	7.76664	7.75154	8.17182	-0.366965	-0.382072	0.0382133	NA	0.00477033	NA	NA	Cit.4571.1.S1_at	NA
Cit.30567.1.S1_at	6.29774	5.8078	5.9157	5.43377	-0.489941	-0.382035	-0.863963	NA	NA	0.0148038	NA	NA	Cit.30567.1.S1_at	>AT2G40890.1 | Symbols: CYP98A3 | CYP98A3 (cytochrome P450, family98, subfamily A, polypeptide 3); monooxygenase/p-coumarate 3-hydroxylase | chr2:17058291-17060532REVERSELength = 508	5e-74	>sp|O48922|C98A2_SOYBN Cytochrome P450 98A2 OS=Glycine maxGN=CYP98A2 PE=2 SV=1Length = 509	7e-76
Cit.37059.1.S1_x_at	5.04462	5.82455	4.66482	4.61471	0.779926	-0.3798	-0.429913	NA	NA	0.00868107	NA	NA	Cit.37059.1.S1_x_at	>AT2G37210.1 | Symbols: | Encodes a protein of unknown function.It has been crystallized and shown to be structurallyalmost identical to the protein encoded by At5g11950. |chr2:15624253-15626834 REVERSELength = 215	4e-28	>sp|Q84MC2|Y5195_ARATH UPF0717 protein At5g11950 OS=Arabidopsisthaliana GN=At5g11950 PE=1 SV=1Length = 216	1e-24
Cit.25326.1.S1_at	9.19922	8.73634	9.57856	9.37258	-0.462886	0.379333	0.173361	NA	0.0133937	NA	NA	Cit.25326.1.S1_at	NA
Cit.1219.1.S1_at	7.50497	7.83693	7.88478	7.71139	0.331967	0.379816	0.206419	NA	0.0104454	NA	NA	Cit.1219.1.S1_at	NA	>AT5G25510.1 | Symbols: | serine/threonine protein phosphatase 2A(PP2A) regulatory subunit B', putative |chr5:8882728-8884325 REVERSELength = 500	e-104	>sp|Q93YV6|2A5I_ARATH Serine/threonine protein phosphatase 2A 57 kDaregulatory subunit B' iota isoform OS=Arabidopsisthaliana GN=B'IOTA PE=2 SV=1Length = 500	e-103
Cit.35998.1.S1_at	6.58214	6.15347	6.96238	6.59768	-0.428671	0.38024	0.0155389	0.046973	NA	NA	Cit.35998.1.S1_at	NA	NA			>sp|O65355|GGH_ARATH Gamma-glutamyl hydrolase OS=Arabidopsisthaliana GN=GGH PE=1 SV=2Length = 347	4e-13
Cit.10492.1.S1_s_at	9.47369	10.5744	9.8555	10.6118	1.10067	0.381813	1.13806	0.0208409	NA	0.0134778	Cit.10492.1.S1_s_at	NA	Cit.10492.1.S1_s_at	>AT3G16370.1 | Symbols: | GDSL-motif lipase/hydrolase family protein| chr3:5556928-5558351 FORWARDLength = 353	e-135	>sp|Q9LU14|APG2_ARATH GDSL esterase/lipase APG OS=Arabidopsis thalianaGN=APG PE=1 SV=1Length = 353	e-134
Cit.15606.1.S1_at	8.39583	8.46038	8.77809	8.90476	0.0645536	0.38226	0.508931	NA	0.0367288	0.0046957	NA	Cit.15606.1.S1_at	Cit.15606.1.S1_at	>AT5G20190.1 | Symbols: | binding | chr5:6814093-6815171 FORWARDLength = 290	3e-40
Cit.26142.1.S1_s_at	6.65115	7.40709	7.03367	7.41292	0.755945	0.382518	0.761772	NA	0.00305934	NA	NA	Cit.26142.1.S1_s_at	NA	>AT1G01630.1 | Symbols: | SEC14 cytosolic factor, putative /phosphoglyceride transfer protein, putative |chr1:229206-230675 FORWARDLength = 255	4e-65	>sp|Q55CU8|RSC5_DICDI Random slug protein 5 OS=Dictyosteliumdiscoideum GN=rsc5 PE=2 SV=1Length = 364	2e-14
Cit.17385.1.S1_at	9.25249	9.34371	9.63505	10.294	0.0912191	0.382562	1.04149	NA	NA	0.0209389	NA	NA	Cit.17385.1.S1_at	>AT1G31320.1 | Symbols: LBD4 | LBD4 (LOB DOMAIN-CONTAINING PROTEIN4) | chr1:11213107-11214032 FORWARDLength = 172	5e-64	>sp|Q9SHE9|LBD4_ARATH LOB domain-containing protein 4 OS=Arabidopsisthaliana GN=LBD4 PE=2 SV=1Length = 172	5e-63	>PTCs00085.1 | PUT-155a-Citrus_sinensis-9472 | AS2 family TF,nucleic acid sequenceLength = 799	0
Cit.27764.1.S1_at	6.88986	6.97451	7.2732	7.16513	0.0846502	0.383342	0.275271	NA	0.0489352	NA	NA	Cit.27764.1.S1_at	NA	>AT1G13790.1 | Symbols: | XH/XS domain-containing protein / XS zincfinger domain-containing protein | chr1:4727438-4730229FORWARDLength = 736	6e-22
Cit.15030.1.S1_at	8.28751	8.68573	8.67127	8.35559	0.398222	0.383765	0.0680815	0.0374883	0.0335457	NA	Cit.15030.1.S1_at	Cit.15030.1.S1_at	NA			>sp|Q9N0E7|MOCOS_BOVIN Molybdenum cofactor sulfurase OS=Bos taurusGN=MOCOS PE=2 SV=2Length = 882	3e-06
Cit.24467.1.S1_s_at	5.96094	6.46417	6.34505	6.18543	0.503227	0.384106	0.22449	0.0135163	NA	NA	Cit.24467.1.S1_s_at	NA	NA
Cit.17265.1.S1_at	4.66201	5.67846	5.04663	5.26255	1.01644	0.384616	0.600542	0.00469584	NA	NA	Cit.17265.1.S1_at	NA	NA
Cit.20109.1.S1_at	5.03685	4.58409	5.42345	5.20687	-0.452763	0.386604	0.170022	0.0274656	NA	NA	Cit.20109.1.S1_at	NA	NA
Cit.24698.1.S1_s_at	4.84197	5.94972	5.22892	5.30019	1.10775	0.386946	0.458224	0.0356439	NA	NA	Cit.24698.1.S1_s_at	NA	NA
Cit.17011.1.S1_s_at	10.1338	10.5332	10.5239	10.5848	0.399341	0.390009	0.450968	NA	0.010409	NA	NA	Cit.17011.1.S1_s_at	NA	>AT5G05270.2 | Symbols: | chalcone-flavanone isomerase familyprotein | chr5:1563543-1564827 FORWARDLength = 209	9e-62	>sp|O65333|CFI_ELAUM Chalcone--flavonone isomerase OS=Elaeagnusumbellata GN=CHI PE=2 SV=1Length = 256	6e-12
Cit.31106.1.S1_at	6.29988	6.46746	6.69006	6.99759	0.167579	0.390177	0.697713	0.0331698	NA	0.0417473	NA	NA	Cit.31106.1.S1_at	>AT5G22860.1 | Symbols: | serine carboxypeptidase S28 familyprotein | chr5:7639511-7642945 REVERSELength = 502	5e-72	>sp|Q7TMR0|PCP_MOUSE Lysosomal Pro-X carboxypeptidase OS=Musmusculus GN=Prcp PE=2 SV=2Length = 491	9e-33
Cit.73.1.S1_s_at	11.786	12.3942	12.1802	12.4798	0.608191	0.394113	0.693726	0.0356027	NA	NA	Cit.73.1.S1_s_at	NA	NA	>AT2G05100.1 | Symbols: LHCB2.1, LHCB2 | LHCB2.1; chlorophyllbinding | chr2:1823449-1824331 REVERSELength = 265	e-132	>sp|P27518|CB21_GOSHI Chlorophyll a-b binding protein 151,chloroplastic OS=Gossypium hirsutum GN=CAB-151 PE=2 SV=2Length = 265	e-134
Cit.5137.1.S1_at	9.56699	10.0184	9.9625	10.2604	0.451386	0.395513	0.693415	0.0427214	0.0201911	0.0296432	Cit.5137.1.S1_at	Cit.5137.1.S1_at	Cit.5137.1.S1_at	>AT3G15530.2 | Symbols: | methyltransferase | chr3:5253253-5254193REVERSELength = 288	e-128	>sp|Q74LY0|UBIE_LACJO Menaquinone biosynthesis methyltransferaseubiE OS=Lactobacillus johnsonii GN=ubiE PE=3 SV=1Length = 244	2e-08
Cit.38374.1.S1_at	6.36877	6.32034	6.765	6.56668	-0.0484353	0.396231	0.19791	NA	0.0254878	NA	NA	Cit.38374.1.S1_at	NA			>sp|Q96480|P5CS_SOLLC Delta-1-pyrroline-5-carboxylate synthetaseOS=Solanum lycopersicum GN=PRO2 PE=2 SV=1Length = 717	2e-14
Cit.17083.1.S1_x_at	8.79897	9.07532	9.19526	8.92975	0.27635	0.396296	0.130788	NA	0.0493147	NA	NA	Cit.17083.1.S1_x_at	NA
Cit.20906.1.S1_at	7.02382	8.31854	7.42036	7.61858	1.29472	0.396543	0.594759	0.0357339	NA	NA	Cit.20906.1.S1_at	NA	NA
Cit.12234.1.S1_at	12.6562	12.406	13.0536	12.8233	-0.250195	0.397329	0.167062	NA	0.00651996	NA	NA	Cit.12234.1.S1_at	NA	>AT2G32540.1 | Symbols: ATCSLB04, CSLB04, ATCSLB4 | ATCSLB04;cellulose synthase/ transferase/ transferase,transferring glycosyl groups | chr2:13814686-13818289FORWARDLength = 755	3e-96	>sp|O80891|CSLB4_ARATH Cellulose synthase-like protein B4OS=Arabidopsis thaliana GN=CSLB4 PE=2 SV=1Length = 755	3e-95
Cit.33490.1.S1_at	4.92199	5.72479	5.31955	4.9741	0.802805	0.397561	0.0521113	0.0112185	NA	NA	Cit.33490.1.S1_at	NA	NA	>AT5G59450.1 | Symbols: | scarecrow-like transcription factor 11(SCL11) | chr5:23974808-23976640 FORWARDLength = 610	6e-82	>sp|Q9SNB8|SCL30_ARATH Scarecrow-like protein 30 OS=Arabidopsisthaliana GN=SCL30 PE=2 SV=1Length = 583	6e-81	>PTCs00237.1 | PUT-155a-Citrus_sinensis-28318 | GRAS family TF,nucleic acid sequenceLength = 719	0
Cit.2913.1.S1_s_at	8.91604	9.31405	9.31438	9.78426	0.39801	0.398345	0.868228	NA	0.029833	NA	NA	Cit.2913.1.S1_s_at	NA	>AT5G02810.1 | Symbols: PRR7, APRR7 | PRR7 (PSEUDO-RESPONSEREGULATOR 7); transcription regulator/ two-componentresponse regulator | chr5:638283-641461 REVERSELength = 727	2e-29	>sp|Q93WK5|APRR7_ARATH Two-component response regulator-like APRR7OS=Arabidopsis thaliana GN=APRR7 PE=2 SV=1Length = 727	3e-28	>PTCs00123.1 | PUT-155a-Citrus_sinensis-4853 | C2C2-CO-like familyTF, nucleic acid sequenceLength = 916	0
Cit.24023.1.S1_s_at	4.9393	5.1704	5.33829	5.49905	0.231098	0.398983	0.559751	0.00741438	1.38987e-06	0.0342542	NA	Cit.24023.1.S1_s_at	Cit.24023.1.S1_s_at	>AT5G04310.1 | Symbols: | pectate lyase family protein |chr5:1203356-1207352 REVERSELength = 518	2e-78	>sp|Q93Z04|PEL13_ARATH Probable pectate lyase 13 OS=Arabidopsisthaliana GN=PMR6 PE=1 SV=1Length = 501	2e-77
Cit.5197.1.S1_at	9.39445	9.55608	9.79458	9.64339	0.161627	0.400132	0.248935	NA	0.0441827	NA	NA	Cit.5197.1.S1_at	NA	>AT5G09880.1 | Symbols: | RNA recognition motif (RRM)-containingprotein | chr5:3081646-3085179 REVERSELength = 527	e-122	>sp|Q5RC80|RBM39_PONAB RNA-binding protein 39 OS=Pongo abelii GN=RBM39PE=2 SV=1Length = 524	3e-49
Cit.7083.1.S1_s_at	8.1998	8.46808	8.60049	8.24355	0.26828	0.400692	0.0437437	NA	0.0232718	NA	NA	Cit.7083.1.S1_s_at	NA	>AT3G05030.2 | Symbols: NHX2, ATNHX2 | NHX2 (SODIUM HYDROGENEXCHANGER 2); sodium ion transmembrane transporter/sodium:hydrogen antiporter | chr3:1393456-1395753REVERSELength = 421	1e-93	>sp|Q56XP4|NHX2_ARATH Sodium/hydrogen exchanger 2 OS=Arabidopsisthaliana GN=NHX2 PE=1 SV=2Length = 546	1e-92
Cit.10219.1.S1_at	10.7159	10.9884	11.1166	11.1267	0.272501	0.400693	0.410744	NA	NA	0.0476861	NA	NA	Cit.10219.1.S1_at	>AT1G17840.1 | Symbols: WBC11, ABCG11, DSO, COF1, ATWBC11 | WBC11(WHITE-BROWN COMPLEX HOMOLOG PROTEIN 11); ATPase, coupledto transmembrane movement of substances / fatty acidtransporter | chr1:6142870-6145894 FORWARDLength = 703	8e-76	>sp|Q8RXN0|AB11G_ARATH ABC transporter G family member 11OS=Arabidopsis thaliana GN=ABCG11 PE=1 SV=1Length = 703	8e-75
Cit.2690.1.S1_s_at	5.48997	9.50619	5.89207	5.98255	4.01622	0.402103	0.492585	0.0414262	NA	NA	Cit.2690.1.S1_s_at	NA	NA	>AT4G20820.1 | Symbols: | FAD-binding domain-containing protein |chr4:11150160-11151758 FORWARDLength = 532	e-142	>sp|Q9SVG4|RETOL_ARATH Reticuline oxidase-like protein OS=Arabidopsisthaliana GN=At4g20830 PE=1 SV=2Length = 570	e-117
Cit.30762.1.S1_at	9.11848	8.97748	9.5206	9.67581	-0.141001	0.402128	0.557333	NA	NA	0.0330143	NA	NA	Cit.30762.1.S1_at	>AT1G63690.1 | Symbols: | protease-associated (PA)domain-containing protein | chr1:23618490-23622082FORWARDLength = 540	3e-46	>sp|Q8TCT7|PSL1_HUMAN Signal peptide peptidase-like 2B OS=Homosapiens GN=SPPL2B PE=1 SV=2Length = 592	5e-12
Cit.6890.1.S1_s_at	6.91008	7.2769	7.31253	7.47522	0.366818	0.402452	0.565145	NA	0.0132983	NA	NA	Cit.6890.1.S1_s_at	NA	>AT4G08170.2 | Symbols: | inositol 1,3,4-trisphosphate 5/6-kinasefamily protein | chr4:5163707-5167000 REVERSELength = 353	e-106	>sp|Q9SUG3|ITPK2_ARATH Inositol-tetrakisphosphate 1-kinase 2OS=Arabidopsis thaliana GN=ITPK2 PE=2 SV=2Length = 353	e-105
Cit.1280.1.S1_s_at	10.1862	11.0857	10.5898	11.3473	0.899553	0.40359	1.16111	0.0497182	0.0430612	0.00801429	Cit.1280.1.S1_s_at	Cit.1280.1.S1_s_at	Cit.1280.1.S1_s_at	>AT4G11820.2 | Symbols: MVA1 | MVA1; acetyl-CoA C-acetyltransferase/hydroxymethylglutaryl-CoA synthase |chr4:7109124-7111901 REVERSELength = 461	9e-71	>sp|P54873|HMCS_ARATH Hydroxymethylglutaryl-CoA synthaseOS=Arabidopsis thaliana GN=HMGS PE=2 SV=2Length = 461	9e-70
Cit.6079.1.S1_s_at	8.6757	8.49864	9.07991	8.7998	-0.177065	0.404214	0.124103	NA	0.034704	NA	NA	Cit.6079.1.S1_s_at	NA	>AT4G29860.1 | Symbols: EMB2757, TAN | EMB2757 (EMBRYO DEFECTIVE2757); nucleotide binding | chr4:14603296-14605704REVERSELength = 386	2e-77	>sp|Q54HW5|GNB1L_DICDI Guanine nucleotide-binding protein subunitbeta-like protein 1 homolog OS=Dictyostelium discoideumGN=gnb1l PE=4 SV=1Length = 359	3e-32
Cit.15807.1.S1_at	3.9207	4.11907	4.32613	3.93392	0.198377	0.40543	0.0132241	NA	0.0209757	NA	NA	Cit.15807.1.S1_at	NA	>AT5G04770.1 | Symbols: ATCAT6, CAT6 | CAT6 (CATIONIC AMINO ACIDTRANSPORTER 6); amino acid transmembrane transporter/basic amino acid transmembrane transporter/ cationicamino acid transmembrane transporter |chr5:1379118-1382304 FORWARDLength = 583	2e-51	>sp|Q8WY07|CTR3_HUMAN Cationic amino acid transporter 3 OS=Homosapiens GN=SLC7A3 PE=1 SV=1Length = 619	2e-09
Cit.29591.1.S1_at	6.38213	7.26778	6.78849	6.69819	0.885646	0.406364	0.316065	0.0110054	NA	NA	Cit.29591.1.S1_at	NA	NA
Cit.9171.1.S1_at	11.6904	12.1546	12.0971	12.1329	0.464281	0.40672	0.442536	NA	0.0380266	NA	NA	Cit.9171.1.S1_at	NA	>AT4G37980.1 | Symbols: ELI3-1, ELI3, ATCAD7, CAD7 | ELI3-1(ELICITOR-ACTIVATED GENE 3-1); binding / catalytic/oxidoreductase/ zinc ion binding |chr4:17852670-17854302 FORWARDLength = 357	2e-58	>sp|Q9ZRF1|MTDH_FRAAN Probable mannitol dehydrogenase OS=Fragariaananassa GN=CAD PE=2 SV=1Length = 359	5e-62
Cit.22078.1.S1_at	6.55522	7.06792	6.96249	6.92187	0.512702	0.407276	0.366656	NA	0.0438625	0.000869379	NA	Cit.22078.1.S1_at	NA
Cit.2538.1.S1_at	6.36696	6.78319	6.77625	6.67429	0.416232	0.409298	0.307338	NA	0.00406408	NA	NA	Cit.2538.1.S1_at	NA	>AT2G39970.1 | Symbols: | peroxisomal membrane protein (PMP36) |chr2:16684026-16686392 REVERSELength = 331	6e-42	>sp|O70579|PM34_MOUSE Peroxisomal membrane protein PMP34 OS=Musmusculus GN=Slc25a17 PE=2 SV=1Length = 307	3e-08
Cit.24861.1.S1_s_at	5.67855	5.82854	6.09368	5.90545	0.149989	0.41513	0.226899	NA	0.0498274	NA	NA	Cit.24861.1.S1_s_at	NA
Cit.11726.1.S1_s_at	7.63097	7.68767	8.04631	7.98588	0.0566989	0.415341	0.354912	NA	0.0210203	NA	NA	Cit.11726.1.S1_s_at	NA	>AT3G02550.1 | Symbols: LBD41 | LBD41 (LOB DOMAIN-CONTAINING PROTEIN41) | chr3:536747-537650 REVERSELength = 263	5e-58	>sp|Q9M886|LBD41_ARATH LOB domain-containing protein 41OS=Arabidopsis thaliana GN=LBD41 PE=2 SV=1Length = 263	5e-57
Cit.21331.1.S1_x_at	6.64879	7.20389	7.06526	7.13633	0.555099	0.416473	0.48754	0.0199701	NA	NA	Cit.21331.1.S1_x_at	NA	NA
Cit.28153.1.S1_at	5.4505	5.68623	5.867	5.96619	0.235733	0.416504	0.515688	NA	0.0159758	NA	NA	Cit.28153.1.S1_at	NA
Cit.20856.1.S1_s_at	5.73057	6.19725	6.14826	6.33099	0.466685	0.417692	0.600419	NA	NA	0.0422242	NA	NA	Cit.20856.1.S1_s_at
Cit.39816.1.S1_s_at	11.2211	11.535	11.6392	12.0205	0.313919	0.418158	0.799481	NA	NA	0.00893233	NA	NA	Cit.39816.1.S1_s_at			>sp|Q03878|GRP1_DAUCA Glycine-rich RNA-binding protein OS=Daucuscarota PE=2 SV=1Length = 157	6e-19
Cit.17025.1.S1_at	11.5714	11.8716	11.9911	12.1372	0.300128	0.419634	0.565751	NA	NA	0.0456775	NA	NA	Cit.17025.1.S1_at	>AT4G12320.1 | Symbols: CYP706A6 | CYP706A6; electron carrier/ hemebinding / iron ion binding / monooxygenase/ oxygenbinding | chr4:7314939-7316647 REVERSELength = 518	2e-97	>sp|Q9SBQ9|F3PH_PETHY Flavonoid 3'-monooxygenase OS=Petunia hybridaGN=CYP75B2 PE=2 SV=1Length = 512	2e-77
Cit.7369.1.S1_at	9.13831	9.17126	9.55835	9.87559	0.0329524	0.420046	0.737277	NA	0.0218438	0.014337	NA	Cit.7369.1.S1_at	Cit.7369.1.S1_at	>AT1G75220.1 | Symbols: | integral membrane protein, putative |chr1:28229412-28232606 REVERSELength = 487	e-112	>sp|Q9FRL3|ERDL6_ARATH Sugar transporter ERD6-like 6 OS=Arabidopsisthaliana GN=At1g75220 PE=1 SV=1Length = 487	e-111
Cit.17915.1.S1_at	6.60584	7.73167	7.02649	6.9362	1.12583	0.420644	0.330351	0.0393101	NA	NA	Cit.17915.1.S1_at	NA	NA	>AT1G45688.1 | Symbols: | unknown protein | chr1:17191502-17192870FORWARDLength = 342	4e-81
Cit.900.1.S1_s_at	8.65675	8.06587	9.08137	8.79681	-0.590883	0.424622	0.140062	NA	0.0391929	NA	NA	Cit.900.1.S1_s_at	NA	>AT1G60900.1 | Symbols: | U2 snRNP auxiliary factor large subunit,putative | chr1:22424008-22427806 FORWARDLength = 589	6e-39	>sp|Q8L716|U2A2B_ARATH Splicing factor U2af large subunit BOS=Arabidopsis thaliana GN=U2AF65B PE=2 SV=2Length = 589	6e-38
Cit.3020.1.S1_s_at	8.41235	9.04394	8.8377	9.25855	0.631585	0.425349	0.8462	NA	0.0423221	0.0227613	NA	Cit.3020.1.S1_s_at	Cit.3020.1.S1_s_at	>AT3G14200.1 | Symbols: | DNAJ heat shock N-terminaldomain-containing protein | chr3:4712881-4714361 REVERSELength = 230	3e-35	>sp|Q8NHS0|DNJB8_HUMAN DnaJ homolog subfamily B member 8 OS=Homosapiens GN=DNAJB8 PE=1 SV=1Length = 232	5e-10
Cit.17116.1.S1_at	5.93283	6.65491	6.3592	6.31372	0.722083	0.426365	0.380887	0.0326638	NA	NA	Cit.17116.1.S1_at	NA	NA
Cit.5205.1.S1_at	6.8006	8.27412	7.23064	8.08687	1.47353	0.430045	1.28627	0.0396199	NA	0.00839308	Cit.5205.1.S1_at	NA	Cit.5205.1.S1_at	>AT1G65840.1 | Symbols: ATPAO4, PAO4 | ATPAO4 (ARABIDOPSIS THALIANAPOLYAMINE OXIDASE 4); amine oxidase/ polyamine oxidase |chr1:24490173-24492728 FORWARDLength = 497	e-109	>sp|Q8H191|PAO4_ARATH Probable polyamine oxidase 4 OS=Arabidopsisthaliana GN=PAO4 PE=1 SV=1Length = 497	e-108
Cit.19487.1.S1_at	6.79741	7.50838	7.22767	7.34977	0.710962	0.430261	0.552354	NA	0.0324303	NA	NA	Cit.19487.1.S1_at	NA
Cit.28150.1.S1_s_at	6.04304	6.58935	6.47372	6.59064	0.54631	0.43068	0.5476	NA	NA	0.0381737	NA	NA	Cit.28150.1.S1_s_at	>AT1G19300.1 | Symbols: GATL1, PARVUS, GLZ1 | PARVUS (PARVUS);polygalacturonate 4-alpha-galacturonosyltransferase/transferase, transferring glycosyl groups / transferase,transferring hexosyl groups | chr1:6671451-6672506REVERSELength = 351	6e-39
Cit.38765.1.S1_at	5.91417	6.43262	6.34496	6.11733	0.518447	0.430789	0.203154	0.0229107	NA	NA	Cit.38765.1.S1_at	NA	NA			>sp|P23902|KASC1_HORVU 3-oxoacyl-[acyl-carrier-protein] synthase I,chloroplastic OS=Hordeum vulgare GN=KAS12 PE=1 SV=1Length = 462	5e-14
Cit.15198.1.S1_s_at	6.99044	6.96343	7.42172	7.38442	-0.0270045	0.431285	0.393982	NA	NA	0.0110335	NA	NA	Cit.15198.1.S1_s_at	>AT5G01510.1 | Symbols: | FUNCTIONS IN: molecular_function unknown;INVOLVED IN: biological_process unknown; LOCATED IN:cellular_component unknown; EXPRESSED IN: 23 plantstructures; EXPRESSED DURING: 14 growth stages; CONTAINSInterPro DOMAIN/s: Protein of unknown function DUF647(InterPro:IPR006968); BEST Arabidopsis thaliana proteinmatch is: RUS1 (ROOT UVB SENSITIVE 1)(TAIR:AT3G45890.1); Has 266 B…	3e-22
Cit.21378.1.S1_at	10.2142	10.6335	10.6458	10.7123	0.419259	0.431576	0.498072	NA	0.00576525	NA	NA	Cit.21378.1.S1_at	NA
Cit.5968.1.S1_at	6.95304	6.11555	7.38677	6.4815	-0.837488	0.43373	-0.471538	NA	NA	0.00216842	NA	NA	Cit.5968.1.S1_at	>AT2G43330.1 | Symbols: ATINT1, INT1 | INT1 (INOSITOL TRANSPORTER 1);carbohydrate transmembrane transporter/myo-inositol:hydrogen symporter/ sugar:hydrogen symporter| chr2:18001135-18003854 FORWARDLength = 509	2e-45	>sp|Q8VZR6|INT1_ARATH Probable inositol transporter 1 OS=Arabidopsisthaliana GN=INT1 PE=2 SV=1Length = 509	2e-44
Cit.15829.1.S1_at	8.27841	8.25777	8.71693	8.80294	-0.0206375	0.438518	0.524533	NA	NA	0.0409969	NA	NA	Cit.15829.1.S1_at
Cit.1909.1.S1_at	5.63025	5.90826	6.07075	5.79386	0.278006	0.440493	0.163605	NA	0.021673	NA	NA	Cit.1909.1.S1_at	NA	>AT3G62060.1 | Symbols: | pectinacetylesterase family protein |chr3:22980123-22982734 FORWARDLength = 419	e-180	>sp|Q8R116|NOTUM_MOUSE Protein notum homolog OS=Mus musculus GN=NotumPE=2 SV=2Length = 503	5e-21
Cit.9904.1.S1_s_at	12.1986	12.5305	12.6409	13.0149	0.331888	0.442293	0.816288	NA	NA	0.0243353	NA	NA	Cit.9904.1.S1_s_at	>AT3G45140.1 | Symbols: LOX2, ATLOX2 | LOX2 (LIPOXYGENASE 2);lipoxygenase | chr3:16525437-16529233 FORWARDLength = 896	0	>sp|P38418|LOXC_ARATH Lipoxygenase, chloroplastic OS=Arabidopsisthaliana GN=LOX2 PE=1 SV=1Length = 896	0
Cit.5675.1.S1_at	7.42932	7.31763	7.87373	7.5708	-0.111691	0.444407	0.141483	NA	0.00543765	NA	NA	Cit.5675.1.S1_at	NA	>AT4G22730.1 | Symbols: | leucine-rich repeat transmembrane proteinkinase, putative | chr4:11941384-11943696 FORWARDLength = 688	6e-49	>sp|Q9C5S8|CRK5_ARATH Cysteine-rich receptor-like protein kinase 5OS=Arabidopsis thaliana GN=CRK5 PE=1 SV=1Length = 659	5e-19
Cit.4154.1.S1_s_at	7.3156	7.56032	7.76094	8.19517	0.244721	0.445347	0.879577	NA	NA	0.0304123	NA	NA	Cit.4154.1.S1_s_at
Cit.28073.1.S1_at	5.56736	6.00915	6.01404	6.06278	0.441793	0.446682	0.495423	0.0178068	NA	NA	Cit.28073.1.S1_at	NA	NA	>AT5G55230.1 | Symbols: ATMAP65-1, MAP65-1 | ATMAP65-1(MICROTUBULE-ASSOCIATED PROTEINS 65-1); microtubulebinding | chr5:22402716-22405182 FORWARDLength = 587	3e-50
Cit.5237.1.S1_s_at	3.40616	4.25457	3.85316	3.92945	0.848404	0.446996	0.523283	0.040134	NA	NA	Cit.5237.1.S1_s_at	NA	NA
Cit.24942.1.S1_at	6.63747	6.77672	7.08487	7.00474	0.139249	0.447397	0.367267	NA	0.0181641	NA	NA	Cit.24942.1.S1_at	NA
Cit.6195.1.S1_at	7.84933	7.90071	8.29683	8.12974	0.0513753	0.447495	0.280404	NA	0.0224463	NA	NA	Cit.6195.1.S1_at	NA	>AT5G58510.1 | Symbols: | unknown protein | chr5:23648287-23654421REVERSELength = 963	e-127	>sp|P69735|RB3GP_RAT Rab3 GTPase-activating protein catalytic subunit(Fragments) OS=Rattus norvegicus GN=Rab3gap1 PE=1 SV=2Length = 775	2e-19
Cit.8331.1.S1_at	4.87187	4.8786	5.32031	4.64232	0.00673295	0.448437	-0.229551	NA	0.0201759	NA	NA	Cit.8331.1.S1_at	NA			>sp|O22609|DEGP1_ARATH Protease Do-like 1, chloroplasticOS=Arabidopsis thaliana GN=DEGP1 PE=1 SV=2Length = 439	3e-19
Cit.6011.1.S1_at	5.27796	5.84455	5.72757	6.05481	0.566594	0.44961	0.776852	NA	0.00775667	NA	NA	Cit.6011.1.S1_at	NA	>AT5G59770.1 | Symbols: | FUNCTIONS IN: molecular_function unknown;INVOLVED IN: biological_process unknown; LOCATED IN:cellular_component unknown; EXPRESSED IN: 22 plantstructures; EXPRESSED DURING: 13 growth stages; CONTAINSInterPro DOMAIN/s: Protein-tyrosine phosphatase-like,PTPLA (InterPro:IPR007482); BEST Arabidopsis thalianaprotein match is: PAS2 (PASTICCINO 2); enoyl-CoAhydratase/ protein t…	7e-25	>sp|Q9QY80|PTPLA_MOUSE Protein-tyrosine phosphatase-like member AOS=Mus musculus GN=Ptpla PE=2 SV=1Length = 281	1e-08
Cit.11650.1.S1_s_at	7.93391	8.33346	8.38517	8.70098	0.399553	0.451255	0.767073	0.0128706	0.0208449	0.0278706	Cit.11650.1.S1_s_at	Cit.11650.1.S1_s_at	Cit.11650.1.S1_s_at	>AT5G22460.2 | Symbols: | esterase/lipase/thioesterase familyprotein | chr5:7443659-7445269 REVERSELength = 340 AT5G22460.2 esterase/lipase/thioesterase family protein; FUNCTIONS IN: catalytic activity; INVOLVED IN: biological_process unknown; LOCATED IN: cell wall, vacuole, plant-type cell wall; EXPRESSED IN: 19 plant structures; EXPRESSED DURING: 12 growth stages; CONTAINS InterPro DOMAIN/s: Al…	2e-93
Cit.16488.1.S1_at	3.13114	3.15561	3.58458	3.31703	0.0244736	0.45344	0.185892	NA	0.0259809	NA	NA	Cit.16488.1.S1_at	NA
Cit.20048.1.S1_s_at	5.0676	6.2003	5.52234	6.40617	1.13269	0.454733	1.33857	0.00543683	NA	NA	Cit.20048.1.S1_s_at	NA	NA
Cit.13412.1.S1_s_at	5.93261	6.26965	6.38777	6.1753	0.337041	0.455158	0.242685	NA	0.00342144	NA	NA	Cit.13412.1.S1_s_at	NA	>AT3G57800.2 | Symbols: | basic helix-loop-helix (bHLH) familyprotein | chr3:21408034-21411321 REVERSELength = 379	4e-29	>sp|Q3EAI1|BH060_ARATH Transcription factor bHLH60 OS=Arabidopsisthaliana GN=BHLH60 PE=2 SV=1Length = 426	4e-28
Cit.35170.1.S1_at	6.10056	5.97928	6.55737	6.05443	-0.121285	0.456805	-0.0461292	NA	0.00777121	NA	NA	Cit.35170.1.S1_at	NA	>AT4G39970.1 | Symbols: | haloacid dehalogenase-like hydrolasefamily protein | chr4:18536678-18538429 REVERSELength = 316	1e-90	>sp|O33513|CBBY_RHOCA Protein cbbY OS=Rhodobacter capsulatus GN=cbbYPE=3 SV=1Length = 227	3e-18
Cit.32831.1.S1_at	7.79282	7.12357	8.2498	7.93558	-0.669254	0.456977	0.142761	NA	0.020948	NA	NA	Cit.32831.1.S1_at	NA
Cit.17452.1.S1_at	4.48104	4.42513	4.94678	4.89694	-0.0559059	0.465741	0.415898	NA	NA	0.000191429	NA	NA	Cit.17452.1.S1_at	>AT3G16490.1 | Symbols: IQD26 | IQD26 (IQ-domain 26); calmodulinbinding | chr3:5603962-5605489 REVERSELength = 389	2e-32
Cit.13437.1.S1_s_at	8.61555	8.54794	9.08511	9.3316	-0.0676127	0.469556	0.716046	NA	NA	0.0256382	NA	NA	Cit.13437.1.S1_s_at	>AT4G39210.1 | Symbols: APL3 | APL3; glucose-1-phosphateadenylyltransferase | chr4:18260332-18263181 FORWARDLength = 521	0	>sp|Q00081|GLGL1_SOLTU Glucose-1-phosphate adenylyltransferase largesubunit 1 (Fragment) OS=Solanum tuberosum GN=AGPS1 PE=2SV=1Length = 470	0
Cit.33343.1.S1_s_at	4.93505	6.09133	5.40974	5.58739	1.15628	0.474685	0.652338	0.0133316	NA	NA	Cit.33343.1.S1_s_at	NA	NA
Cit.5624.1.S1_at	7.88669	8.31591	8.36424	9.13554	0.429225	0.477547	1.24885	NA	NA	0.0346983	NA	NA	Cit.5624.1.S1_at	>AT5G40240.1 | Symbols: | nodulin MtN21 family protein |chr5:16082325-16084466 REVERSELength = 368	3e-96	>sp|Q6J163|5NG4_PINTA Auxin-induced protein 5NG4 OS=Pinus taeda PE=2SV=1Length = 410	1e-35
Cit.27864.1.S1_s_at	9.83975	9.95362	10.32	10.4803	0.113872	0.480304	0.640516	NA	NA	0.0380486	NA	NA	Cit.27864.1.S1_s_at
Cit.9213.1.S1_at	8.89755	9.30421	9.37888	9.52799	0.406663	0.481332	0.630438	0.0107566	NA	NA	Cit.9213.1.S1_at	NA	NA	>AT5G48300.1 | Symbols: ADG1, APS1 | ADG1 (ADP GLUCOSEPYROPHOSPHORYLASE 1); glucose-1-phosphateadenylyltransferase | chr5:19570326-19572557 FORWARDLength = 520	0	>sp|P52417|GLGS2_VICFA Glucose-1-phosphate adenylyltransferase smallsubunit 2, chloroplastic OS=Vicia faba GN=AGPP PE=2 SV=1Length = 512	0
Cit.11138.1.S1_at	7.39902	7.47664	7.88432	7.7546	0.0776179	0.485302	0.355576	NA	0.0381274	NA	NA	Cit.11138.1.S1_at	NA	>AT5G06700.1 | Symbols: | unknown protein | chr5:2063638-2065810FORWARDLength = 608	e-179
Cit.14043.1.S1_at	6.94309	9.44437	7.43017	7.578	2.50129	0.48708	0.63491	0.0235109	NA	NA	Cit.14043.1.S1_at	NA	NA
Cit.17223.1.S1_s_at	5.13564	5.38897	5.62452	5.88594	0.253334	0.488879	0.750306	NA	NA	0.0272087	NA	NA	Cit.17223.1.S1_s_at
Cit.9457.1.S1_at	6.72616	6.92016	7.21711	6.70278	0.193999	0.490945	-0.0233893	NA	0.0213146	NA	NA	Cit.9457.1.S1_at	NA	>AT2G29500.1 | Symbols: | 17.6 kDa class I small heat shock protein(HSP17.6B-CI) | chr2:12633279-12633740 REVERSELength = 153	3e-52	>sp|P02519|HSP11_SOYBN 17.3 kDa class I heat shock proteinOS=Glycine max GN=HSP17.3-B PE=3 SV=1Length = 153	4e-54
Cit.39529.1.S1_s_at	8.18882	8.28888	8.68798	8.59515	0.100064	0.499168	0.406332	0.0192872	0.0098945	NA	NA	Cit.39529.1.S1_s_at	NA
Cit.11672.1.S1_s_at	9.68163	10.3052	10.1808	10.7323	0.62361	0.499218	1.05069	NA	NA	0.00273193	NA	NA	Cit.11672.1.S1_s_at	>AT5G52040.4 | Symbols: | ATRSP41; RNA binding / nucleic acidbinding / nucleotide binding | chr5:21131881-21133318FORWARDLength = 324	8e-25	>sp|P92966|RSP41_ARATH Arginine/serine-rich-splicing factor RSP41OS=Arabidopsis thaliana GN=RSP41 PE=1 SV=2Length = 356	1e-22
Cit.174.1.S1_at	8.12299	8.17942	8.62309	7.73187	0.0564266	0.500103	-0.391121	NA	0.0284255	NA	NA	Cit.174.1.S1_at	NA
Cit.13507.1.S1_s_at	9.83615	9.41717	10.3365	9.78195	-0.418976	0.500304	-0.0542028	NA	0.00424081	NA	NA	Cit.13507.1.S1_s_at	NA			>sp|Q9LW96|INO1_TOBAC Inositol-3-phosphate synthase OS=Nicotianatabacum PE=2 SV=1Length = 510	1e-10
Cit.10444.1.S1_at	7.88357	8.74784	8.38577	9.04761	0.864274	0.502204	1.16405	NA	NA	0.0203661	NA	NA	Cit.10444.1.S1_at	>AT4G15440.1 | Symbols: HPL1, CYP74B2 | HPL1 (HYDROPEROXIDE LYASE 1);electron carrier/ heme binding / iron ion binding /monooxygenase | chr4:8835869-8838462 FORWARDLength = 384	e-138	>sp|Q96242|CP74A_ARATH Allene oxide synthase, chloroplasticOS=Arabidopsis thaliana GN=CYP74A PE=1 SV=3Length = 518	e-106
Cit.33177.1.S1_s_at	7.06707	7.24611	7.57057	7.64756	0.179039	0.503498	0.580485	NA	NA	0.04071	NA	NA	Cit.33177.1.S1_s_at
Cit.465.1.S1_s_at	3.80543	4.57067	4.31522	5.45267	0.765241	0.509793	1.64725	0.0468858	NA	NA	Cit.465.1.S1_s_at	NA	NA	>AT5G54770.1 | Symbols: THI1, TZ, THI4 | THI1; proteinhomodimerization | chr5:22246634-22247891 FORWARDLength = 349	e-150	>sp|O23787|THI4_CITSI Thiazole biosynthetic enzyme, chloroplasticOS=Citrus sinensis GN=THI1 PE=2 SV=1Length = 356	e-158
Cit.29624.1.S1_at	5.08053	5.43938	5.59146	5.40117	0.358855	0.510931	0.320644	NA	0.0130008	NA	NA	Cit.29624.1.S1_at	NA
Cit.4965.1.S1_at	8.92109	9.44713	9.43412	9.68838	0.526035	0.513027	0.767287	0.035918	NA	NA	Cit.4965.1.S1_at	NA	NA	>AT3G02100.1 | Symbols: | UDP-glucoronosyl/UDP-glucosyl transferasefamily protein | chr3:368840-370484 REVERSELength = 464	e-105	>sp|Q9SK82|COGT2_ARATH Cytokinin-O-glucosyltransferase 2OS=Arabidopsis thaliana GN=UGT85A1 PE=2 SV=1Length = 489	8e-55
Cit.3070.1.S1_s_at	5.13966	5.20274	5.6553	5.34236	0.0630826	0.515648	0.202699	NA	0.030227	NA	NA	Cit.3070.1.S1_s_at	NA	>AT1G55740.1 | Symbols: AtSIP1 | AtSIP1 (Arabidopsis thaliana seedimbibition 1); hydrolase, hydrolyzing O-glycosylcompounds | chr1:20835507-20838707 REVERSELength = 754	1e-59	>sp|Q84VX0|Y5740_ARATH Uncharacterized glycosyltransferase At1g55740OS=Arabidopsis thaliana GN=At1g55740 PE=2 SV=1Length = 754	1e-58
Cit.26077.1.S1_at	7.32228	7.51667	7.83898	8.01645	0.194393	0.516703	0.694177	NA	0.0172426	NA	NA	Cit.26077.1.S1_at	NA	>AT5G37020.1 | Symbols: ARF8, ATARF8 | ARF8 (AUXIN RESPONSE FACTOR 8);transcription factor | chr5:14630151-14634106 FORWARDLength = 811	1e-45	>sp|Q9FGV1|ARFH_ARATH Auxin response factor 8 OS=Arabidopsis thalianaGN=ARF8 PE=2 SV=2Length = 811	1e-44
Cit.39752.1.S1_at	4.23431	8.21301	4.75315	4.53449	3.9787	0.518846	0.30018	0.00365225	NA	0.00594114	Cit.39752.1.S1_at	NA	NA	>AT4G38400.1 | Symbols: ATEXLA2, EXPL2, ATEXPL2, ATHEXP BETA 2.2 |ATEXLA2 (ARABIDOPSIS THALIANA EXPANSIN-LIKE A2) |chr4:17978675-17979665 REVERSELength = 265	8e-64	>sp|Q9SVE5|EXLA2_ARATH Expansin-like A2 OS=Arabidopsis thalianaGN=EXLA2 PE=2 SV=1Length = 265	8e-63
Cit.39983.1.S1_s_at	6.70326	6.21485	7.22487	6.7167	-0.48841	0.521608	0.0134412	0.0251723	0.0452452	NA	Cit.39983.1.S1_s_at	Cit.39983.1.S1_s_at	NA
Cit.32956.1.S1_at	6.52403	6.08431	7.05168	6.75423	-0.439723	0.527648	0.2302	0.015129	NA	NA	Cit.32956.1.S1_at	NA	NA
Cit.7558.1.S1_at	6.28047	6.15988	6.81287	6.38829	-0.120588	0.532396	0.107823	NA	0.0310076	NA	NA	Cit.7558.1.S1_at	NA			>sp|Q9F234|AGL2_BACTQ Alpha-glucosidase 2 OS=Bacillusthermoamyloliquefaciens PE=3 SV=1Length = 787	4e-08
Cit.8423.1.S1_s_at	8.11047	8.72854	8.64305	7.96423	0.618071	0.532579	-0.146241	0.0429162	NA	NA	Cit.8423.1.S1_s_at	NA	NA
Cit.32625.1.S1_s_at	5.0616	4.81841	5.59437	4.9954	-0.243192	0.532766	-0.0661966	NA	0.0129214	NA	NA	Cit.32625.1.S1_s_at	NA
Cit.32856.1.S1_at	7.55232	7.65499	8.08517	7.87465	0.102663	0.532842	0.322329	NA	0.0224374	NA	NA	Cit.32856.1.S1_at	NA
Cit.35230.1.S1_at	5.27226	5.46032	5.80621	5.79733	0.188059	0.533949	0.525068	NA	NA	0.0099768	NA	NA	Cit.35230.1.S1_at	>AT1G11120.2 | Symbols: | unknown protein | chr1:3715229-3717320FORWARDLength = 161	1e-40
Cit.5117.1.S1_at	5.93128	7.37159	6.46706	8.06947	1.44031	0.535775	2.13819	0.0172886	NA	0.0107894	Cit.5117.1.S1_at	NA	Cit.5117.1.S1_at	>AT3G62550.1 | Symbols: | universal stress protein (USP) familyprotein | chr3:23136194-23137074 FORWARDLength = 162	2e-45	>sp|Q8LGG8|USPAL_ARATH Universal stress protein A-like proteinOS=Arabidopsis thaliana GN=At3g01520 PE=1 SV=2Length = 175	7e-09
Cit.16085.1.S1_at	5.50148	7.10691	6.04334	6.63109	1.60543	0.541857	1.12961	0.0163964	0.0297478	NA	Cit.16085.1.S1_at	Cit.16085.1.S1_at	NA
Cit.22893.1.S1_at	6.85128	7.34237	7.39331	7.43271	0.491096	0.542035	0.581435	NA	NA	0.0238627	NA	NA	Cit.22893.1.S1_at
Cit.17553.1.S1_at	8.83508	8.55753	9.37928	9.22993	-0.27755	0.544199	0.394852	NA	0.0226228	NA	NA	Cit.17553.1.S1_at	NA
Cit.3107.1.S1_s_at	6.18889	7.02955	6.73359	7.36542	0.840655	0.544692	1.17653	0.0116191	NA	NA	Cit.3107.1.S1_s_at	NA	NA	>AT4G24220.2 | Symbols: VEP1, AWI31 | VEP1 (VEIN PATTERNING 1);binding / catalytic | chr4:12565219-12566474 FORWARDLength = 387	e-155	>sp|O74913|YJ72_SCHPO Uncharacterized protein C757.02cOS=Schizosaccharomyces pombe GN=SPCC757.02c PE=2 SV=1Length = 405	1e-27
Cit.27161.1.S1_at	4.67805	4.87317	5.23882	4.78162	0.195116	0.560764	0.103567	NA	0.0380823	NA	NA	Cit.27161.1.S1_at	NA
Cit.2796.1.S1_at	4.28636	4.61613	4.85815	4.3277	0.329768	0.571786	0.041344	NA	0.0434461	NA	NA	Cit.2796.1.S1_at	NA	>AT5G27720.1 | Symbols: emb1644 | emb1644 (embryo defective 1644) |chr5:9815904-9817304 FORWARDLength = 129	3e-48	>sp|Q43582|LSM4_TOBAC Probable U6 snRNA-associated Sm-like proteinLSm4 OS=Nicotiana tabacum PE=2 SV=1Length = 146	7e-49
Cit.30800.1.S1_at	9.33042	9.15417	9.91415	9.56775	-0.176248	0.583729	0.237331	NA	0.0414008	NA	NA	Cit.30800.1.S1_at	NA	>AT5G06220.1 | Symbols: | FUNCTIONS IN: molecular_function unknown;INVOLVED IN: biological_process unknown; LOCATED IN:cellular_component unknown; CONTAINS InterPro DOMAIN/s:LETM1-like (InterPro:IPR011685); BEST Arabidopsisthaliana protein match is: unknown protein(TAIR:AT3G11560.4); Has 275 Blast hits to 270 proteinsin 95 species: Archae - 0; Bacteria - 6; Metazoa - 69;Fungi - 113; Plants - 51; …	1e-32
Cit.4585.1.S1_at	8.50608	9.55789	9.09013	9.47081	1.05181	0.584055	0.964725	0.0367918	NA	NA	Cit.4585.1.S1_at	NA	NA	>AT1G61240.4 | Symbols: | unknown protein | chr1:22582537-22585050FORWARDLength = 425	4e-80
Cit.17377.1.S1_at	10.7767	11.4482	11.3679	11.4834	0.671482	0.591253	0.706728	NA	0.0407396	0.0373384	NA	Cit.17377.1.S1_at	Cit.17377.1.S1_at
Cit.1209.1.S1_s_at	9.87547	9.5606	10.4672	10.1709	-0.314874	0.591698	0.295436	NA	0.0031105	NA	NA	Cit.1209.1.S1_s_at	NA	>AT4G27000.1 | Symbols: ATRBP45C | ATRBP45C; RNA binding |chr4:13554983-13557763 REVERSELength = 415	1e-37	>sp|Q00539|NAM8_YEAST Protein NAM8 OS=Saccharomyces cerevisiae GN=NAM8PE=1 SV=2Length = 523	1e-17
Cit.16647.1.S1_at	8.08332	8.54527	8.70729	9.33302	0.461954	0.62397	1.2497	NA	NA	0.00913618	NA	NA	Cit.16647.1.S1_at	>AT3G58790.1 | Symbols: GAUT15 | GAUT15 (Galacturonosyltransferase15); polygalacturonate 4-alpha-galacturonosyltransferase/transferase, transferring glycosyl groups / transferase,transferring hexosyl groups | chr3:21742455-21745972REVERSELength = 540	e-166	>sp|Q9LSG3|QUA1_ARATH Glycosyltransferase QUASIMODO1 OS=Arabidopsisthaliana GN=QUA1 PE=1 SV=1Length = 559	3e-63
Cit.14278.1.S1_at	7.99835	7.97347	8.62302	8.42668	-0.024877	0.624672	0.428333	NA	0.0123966	NA	NA	Cit.14278.1.S1_at	NA	>AT5G43745.1 | Symbols: | phosphotransferase-related |chr5:17569435-17574954 REVERSELength = 817	6e-68	>sp|Q5H8A6|CASTO_LOTJA Putative ion channel CASTOR, chloroplasticOS=Lotus japonicus GN=CASTOR PE=1 SV=1Length = 853	6e-12
Cit.19341.1.S1_at	8.99988	8.88251	9.62592	9.37428	-0.117369	0.626039	0.374406	NA	0.0120396	NA	NA	Cit.19341.1.S1_at	NA	>AT4G27000.1 | Symbols: ATRBP45C | ATRBP45C; RNA binding |chr4:13554983-13557763 REVERSELength = 415	6e-38	>sp|Q00539|NAM8_YEAST Protein NAM8 OS=Saccharomyces cerevisiaeGN=NAM8 PE=1 SV=2Length = 523	2e-18
Cit.9620.1.S1_s_at	4.02762	9.0445	4.65736	5.069	5.01688	0.629739	1.04138	0.0340528	NA	NA	Cit.9620.1.S1_s_at	NA	NA
Cit.16053.1.S1_s_at	7.64223	7.01636	8.27374	8.16058	-0.625873	0.631515	0.518354	NA	0.0132979	NA	NA	Cit.16053.1.S1_s_at	NA	>AT5G66240.2 | Symbols: | transducin family protein / WD-40 repeatfamily protein | chr5:26466348-26468201 FORWARDLength = 331	2e-41	>sp|Q8BFQ4|WDR82_MOUSE WD repeat-containing protein 82 OS=Musmusculus GN=Wdr82 PE=1 SV=1Length = 313	2e-13
Cit.21988.1.S1_s_at	5.14325	5.95918	5.78204	5.48749	0.815934	0.638792	0.344247	0.0192438	NA	NA	Cit.21988.1.S1_s_at	NA	NA	>AT5G20410.1 | Symbols: MGD2, ATMGD2 | MGD2; 1,2-diacylglycerol3-beta-galactosyltransferase/ UDP-galactosyltransferase/transferase, transferring glycosyl groups |chr5:6896765-6898581 FORWARDLength = 468	4e-66	>sp|O82730|MGDG2_ARATH Monogalactosyldiacylglycerol synthase 2,chloroplastic OS=Arabidopsis thaliana GN=MGD2 PE=1 SV=1Length = 468	4e-65
Cit.25008.1.S1_at	4.73311	5.29767	5.38627	5.2668	0.564554	0.653152	0.533682	0.0453138	0.0296715	NA	Cit.25008.1.S1_at	Cit.25008.1.S1_at	NA			>sp|Q9LRR5|DRL21_ARATH Putative disease resistance protein At3g14460OS=Arabidopsis thaliana GN=At3g14460 PE=2 SV=1Length = 1424	1e-13
Cit.34369.1.S1_at	7.36571	7.32091	8.02358	7.65008	-0.0448061	0.657868	0.284364	NA	0.0452181	NA	NA	Cit.34369.1.S1_at	NA
Cit.18480.1.S1_at	5.76225	6.36551	6.42345	6.47728	0.603263	0.661201	0.715034	NA	0.0358528	NA	NA	Cit.18480.1.S1_at	NA
Cit.17473.1.S1_at	9.23018	9.2304	9.89406	9.70577	0.000214552	0.663873	0.47559	NA	0.0436231	NA	NA	Cit.17473.1.S1_at	NA
Cit.10672.1.S1_s_at	6.93904	7.90861	7.62494	9.44163	0.969574	0.685903	2.50259	NA	NA	0.0136778	NA	NA	Cit.10672.1.S1_s_at	>AT3G26740.1 | Symbols: CCL | CCL (CCR-LIKE) | chr3:9827868-9828461FORWARDLength = 141	3e-30	>sp|Q03200|LIRP1_ORYSJ Light-regulated protein OS=Oryza sativasubsp. japonica GN=LIR1 PE=2 SV=1Length = 128	2e-21
Cit.33468.1.S1_at	9.15047	9.55458	9.83851	8.72052	0.404116	0.688045	-0.429948	0.0252077	NA	NA	Cit.33468.1.S1_at	NA	NA			>sp|Q9SM41|SUI1_SPOST Protein translation factor SUI1 homologOS=Sporobolus stapfianus PE=3 SV=1Length = 115	1e-19
Cit.6407.1.S1_at	6.47039	7.22512	7.16297	7.66241	0.75473	0.692587	1.19202	NA	0.0417036	0.0219717	NA	Cit.6407.1.S1_at	Cit.6407.1.S1_at	>AT5G59030.1 | Symbols: COPT1 | COPT1 (copper transporter 1); copperion transmembrane transporter | chr5:23833945-23834457REVERSELength = 170	5e-44	>sp|Q39065|COPT1_ARATH Copper transporter 1 OS=Arabidopsis thalianaGN=COPT1 PE=2 SV=2Length = 170	5e-43
Cit.11649.1.S1_at	8.99732	9.64466	9.70373	10.0807	0.647349	0.706418	1.08342	0.000246325	NA	NA	Cit.11649.1.S1_at	NA	NA	>AT5G22460.2 | Symbols: | esterase/lipase/thioesterase familyprotein | chr5:7443659-7445269 REVERSELength = 340	6e-48
Cit.2093.1.S1_s_at	9.41837	9.83789	10.1265	10.1903	0.419522	0.708085	0.771937	NA	NA	0.0161217	NA	NA	Cit.2093.1.S1_s_at	>AT3G29030.1 | Symbols: ATEXPA5, ATEXP5, ATHEXP ALPHA 1.4, EXP5,EXPA5 | EXPA5 (EXPANSIN A5) | chr3:11011538-11013068REVERSELength = 255	e-104	>sp|Q38864|EXPA5_ARATH Expansin-A5 OS=Arabidopsis thaliana GN=EXPA5PE=2 SV=1Length = 255	e-103
Cit.21047.1.S1_s_at	7.24547	7.63173	7.95516	7.73892	0.386258	0.709686	0.493452	NA	0.0223303	NA	NA	Cit.21047.1.S1_s_at	NA
Cit.20509.1.S1_at	5.20366	5.12471	5.92917	5.39729	-0.0789547	0.725508	0.193623	NA	0.00730655	NA	NA	Cit.20509.1.S1_at	NA
Cit.9944.1.S1_x_at	8.21146	8.96304	8.93952	8.90923	0.751588	0.728061	0.69777	NA	NA	0.0496001	NA	NA	Cit.9944.1.S1_x_at	>AT4G37990.1 | Symbols: ELI3-2, ELI3, ATCAD8, CAD-B2 | ELI3-2(ELICITOR-ACTIVATED GENE 3-2); aryl-alcoholdehydrogenase/ mannitol dehydrogenase |chr4:17855964-17857388 FORWARDLength = 359	e-145	>sp|Q9ZRF1|MTDH_FRAAN Probable mannitol dehydrogenase OS=Fragariaananassa GN=CAD PE=2 SV=1Length = 359	e-159
Cit.23474.1.S1_at	5.4572	6.19861	6.19629	6.12288	0.741416	0.739098	0.665687	0.029181	NA	NA	Cit.23474.1.S1_at	NA	NA	>AT3G27690.1 | Symbols: LHCB2.4, LHCB2.3, LHCB2 | LHCB2.3;chlorophyll binding | chr3:10256002-10256921 FORWARDLength = 266	1e-40	>sp|P27491|CB27_TOBAC Chlorophyll a-b binding protein 7,chloroplastic OS=Nicotiana tabacum GN=CAB7 PE=3 SV=1Length = 267	1e-44
Cit.14252.1.S1_at	6.25171	6.42013	7.01954	7.02083	0.168425	0.76783	0.769119	NA	0.0082536	0.0467856	NA	Cit.14252.1.S1_at	Cit.14252.1.S1_at
Cit.3084.1.S1_at	8.14731	8.82381	8.94393	9.31763	0.676498	0.796622	1.17032	0.0176767	NA	0.043391	Cit.3084.1.S1_at	NA	Cit.3084.1.S1_at
Cit.29327.1.S1_x_at	5.6228	5.8653	6.43245	6.3769	0.242497	0.809647	0.754093	NA	NA	0.0195096	NA	NA	Cit.29327.1.S1_x_at	>AT1G69530.3 | Symbols: ATEXPA1, EXP1, AT-EXP1, ATEXP1, ATHEXP ALPHA1.2 | ATEXPA1 (ARABIDOPSIS THALIANA EXPANSIN A1) |chr1:26142034-26143200 FORWARDLength = 275	1e-41	>sp|Q9C554|EXPA1_ARATH Expansin-A1 OS=Arabidopsis thaliana GN=EXPA1PE=2 SV=1Length = 250	1e-40
Cit.4047.1.S1_at	5.55215	5.46162	6.36454	6.00252	-0.0905261	0.812391	0.450371	NA	NA	0.00661193	NA	NA	Cit.4047.1.S1_at	>AT2G02990.1 | Symbols: RNS1, ATRNS1 | RNS1 (RIBONUCLEASE 1);endoribonuclease/ ribonuclease | chr2:873714-874667FORWARDLength = 230	7e-96	>sp|P80022|RNLE_SOLLC Extracellular ribonuclease LE OS=Solanumlycopersicum PE=1 SV=2Length = 230	1e-99
Cit.9944.1.S1_at	8.23557	8.93816	9.05337	8.99001	0.702596	0.817799	0.754437	NA	NA	0.0498305	NA	NA	Cit.9944.1.S1_at	>AT4G37990.1 | Symbols: ELI3-2, ELI3, ATCAD8, CAD-B2 | ELI3-2(ELICITOR-ACTIVATED GENE 3-2); aryl-alcoholdehydrogenase/ mannitol dehydrogenase |chr4:17855964-17857388 FORWARDLength = 359	e-145	>sp|Q9ZRF1|MTDH_FRAAN Probable mannitol dehydrogenase OS=Fragariaananassa GN=CAD PE=2 SV=1Length = 359	e-159
Cit.6280.1.S1_at	6.22155	7.04179	7.04295	7.29734	0.820233	0.821393	1.07579	NA	NA	0.0226489	NA	NA	Cit.6280.1.S1_at	>AT5G67480.2 | Symbols: BT4 | BT4 (BTB AND TAZ DOMAIN PROTEIN 4);protein binding / transcription regulator |chr5:26931055-26932529 REVERSELength = 383	e-125	>sp|Q6YXY2|HACL1_ORYSJ Probable histone acetyltransferase HAC-like 1OS=Oryza sativa subsp. japonica GN=Os02g0137500 PE=3 SV=2Length = 1668	4e-12
Cit.28305.1.S1_at	5.32596	5.08409	6.19824	6.0398	-0.241868	0.872281	0.713843	NA	0.00213931	NA	NA	Cit.28305.1.S1_at	NA	>AT1G05300.1 | Symbols: ZIP5 | ZIP5; cation transmembranetransporter/ metal ion transmembrane transporter |chr1:1545258-1547709 REVERSELength = 360	7e-32	>sp|O23039|ZIP5_ARATH Zinc transporter 5 OS=Arabidopsis thalianaGN=ZIP5 PE=2 SV=1Length = 360	6e-31
Cit.10673.1.S1_at	7.51952	8.924	8.6216	10.3498	1.40448	1.10208	2.83031	NA	NA	0.0322401	NA	NA	Cit.10673.1.S1_at	>AT3G26740.1 | Symbols: CCL | CCL (CCR-LIKE) | chr3:9827868-9828461FORWARDLength = 141	4e-29	>sp|Q03200|LIRP1_ORYSJ Light-regulated protein OS=Oryza sativasubsp. japonica GN=LIR1 PE=2 SV=1Length = 128	7e-22
Cit.1001.1.S1_s_at	9.51837	9.25684	9.80677	9.97188	-0.261538	0.288396	0.453502	0.0310537	NA	0.0202191	NA	NA	Cit.1001.1.S1_s_at	>AT4G31500.1 | Symbols: CYP83B1, SUR2, RNT1, RED1, ATR4 | CYP83B1(CYTOCHROME P450 MONOOXYGENASE 83B1); oxidoreductase,acting on paired donors, with incorporation or reductionof molecular oxygen, NADH or NADPH as one donor, andincorporation of one atom of oxygen / oxygen binding |chr4:15273677-15275271 REVERSELength = 499	7e-67	>sp|O65782|C83B1_ARATH Cytochrome P450 83B1 OS=Arabidopsis thalianaGN=CYP83B1 PE=1 SV=1Length = 499	7e-66
Cit.1002.1.S1_s_at	6.72329	6.11225	6.3859	7.13157	-0.611036	-0.337388	0.408284	0.0246075	NA	NA	Cit.1002.1.S1_s_at	NA	NA	>AT3G26180.2 | Symbols: CYP71B20 | CYP71B20; electron carrier/ hemebinding / iron ion binding / monooxygenase/ oxygenbinding | chr3:9578407-9579993 REVERSELength = 368	1e-80	>sp|P48419|C75A3_PETHY Flavonoid 3',5'-hydroxylase 2 OS=Petuniahybrida GN=CYP75A3 PE=2 SV=1Length = 508	2e-70
Cit.10173.1.S1_at	4.38766	5.44625	4.09402	3.79569	1.05859	-0.293632	-0.591966	NA	NA	0.03692	NA	NA	Cit.10173.1.S1_at
Cit.10196.1.S1_at	4.94716	5.0642	4.954	5.3999	0.117034	0.00684038	0.452737	NA	NA	0.0323908	NA	NA	Cit.10196.1.S1_at	>AT1G48410.1 | Symbols: AGO1 | AGO1 (ARGONAUTE 1); endoribonuclease/miRNA binding / protein binding / siRNA binding |chr1:17886285-17891892 REVERSELength = 1048	0	>sp|O04379|AGO1_ARATH Protein argonaute OS=Arabidopsis thalianaGN=AGO1 PE=1 SV=1Length = 1048	0
Cit.10282.1.S1_s_at	10.0876	9.83512	9.78052	9.45995	-0.252455	-0.307057	-0.627624	NA	NA	0.0415241	NA	NA	Cit.10282.1.S1_s_at	>AT4G30960.1 | Symbols: CIPK6, SIP3, SNRK3.14, ATCIPK6 | SIP3(SOS3-INTERACTING PROTEIN 3); ATP binding / kinase/protein kinase/ protein serine/threonine kinase |chr4:15067400-15068725 FORWARDLength = 441	3e-47	>sp|O65554|CIPK6_ARATH CBL-interacting serine/threonine-proteinkinase 6 OS=Arabidopsis thaliana GN=CIPK6 PE=1 SV=1Length = 441	3e-46
Cit.10314.1.S1_at	7.74045	8.02155	7.95624	8.12362	0.281104	0.215791	0.383169	NA	NA	0.029503	NA	NA	Cit.10314.1.S1_at	>AT4G29040.1 | Symbols: RPT2a | RPT2a (regulatory particleAAA-ATPase 2a); ATPase | chr4:14312369-14314386 FORWARDLength = 443	5e-94	>sp|P46466|PRS4_ORYSJ 26S protease regulatory subunit 4 homologOS=Oryza sativa subsp. japonica GN=TBP2 PE=2 SV=2Length = 448	2e-93
Cit.10334.1.S1_s_at	7.65998	8.59845	8.00386	8.45552	0.938468	0.343884	0.795538	NA	NA	0.0335436	NA	NA	Cit.10334.1.S1_s_at	>AT1G77760.1 | Symbols: NIA1, GNR1, NR1 | NIA1 (NITRATE REDUCTASE 1);nitrate reductase | chr1:29236005-29239367 REVERSELength = 917	e-105	>sp|P17569|NIA_CUCMA Nitrate reductase [NADH] OS=Cucurbita maxima PE=2SV=1Length = 918	e-110
Cit.10391.1.S1_at	9.73362	9.05422	9.44837	9.75169	-0.679403	-0.285257	0.0180652	0.044511	0.0457549	NA	Cit.10391.1.S1_at	NA	NA	>AT1G48920.1 | Symbols: ATNUC-L1, PARL1 | ATNUC-L1; nucleic acidbinding / nucleotide binding | chr1:18098186-18101422FORWARDLength = 557	3e-58	>sp|P41891|GAR2_SCHPO Protein gar2 OS=Schizosaccharomyces pombeGN=gar2 PE=1 SV=2Length = 500	9e-18
Cit.10463.1.S1_s_at	11.3983	11.5866	11.7369	12.1451	0.18828	0.338533	0.746806	NA	NA	0.0467675	NA	NA	Cit.10463.1.S1_s_at	>AT5G01750.2 | Symbols: | unknown protein | chr5:290034-291109FORWARDLength = 217	2e-68	>sp|Q9LZX1|Y5175_ARATH UPF0706 protein At5g01750 OS=Arabidopsisthaliana GN=At5g01750 PE=1 SV=1Length = 217	2e-67
Cit.10465.1.S1_s_at	11.2656	10.404	11.5795	11.2846	-0.861563	0.313909	0.0190141	0.0275221	NA	NA	Cit.10465.1.S1_s_at	NA	NA			>sp|P41152|HSF30_SOLPE Heat shock factor protein HSF30 OS=Solanumperuvianum GN=HSF30 PE=2 SV=1Length = 351	2e-16	>PTCs00298.1 | PUT-155a-Citrus_sinensis-27224 | HSF family TF, nucleicacid sequenceLength = 1953	0
Cit.10521.1.S1_at	6.35762	6.74886	6.60377	6.56801	0.391249	0.246156	0.210394	0.0146666	NA	NA	Cit.10521.1.S1_at	NA	NA
Cit.1068.1.S1_s_at	10.1107	9.72666	9.86876	9.81162	-0.384019	-0.241923	-0.299063	0.00946941	0.0197466	NA	Cit.1068.1.S1_s_at	NA	NA	>AT5G65470.1 | Symbols: | unknown protein | chr5:26172432-26174904FORWARDLength = 504	5e-82	>sp|Q8W486|Y1491_ARATH DUF246 domain-containing protein At1g04910OS=Arabidopsis thaliana GN=At1g04910 PE=1 SV=1Length = 519	2e-21
Cit.10700.1.S1_s_at	11.4646	11.1293	11.2781	11.0512	-0.335316	-0.186517	-0.413406	0.0199675	NA	0.035882	NA	NA	Cit.10700.1.S1_s_at	>AT1G01720.1 | Symbols: ATAF1, ANAC002 | ATAF1; transcriptionactivator/ transcription factor | chr1:268471-269514FORWARDLength = 289	e-116	>sp|Q39013|NAC2_ARATH NAC domain-containing protein 2 OS=Arabidopsisthaliana GN=NAC002 PE=2 SV=2Length = 289	e-115	>PTCs00393.1 | PUT-155a-Citrus_sinensis-15688 | NAC family TF, nucleicacid sequenceLength = 1464	0
Cit.10743.1.S1_s_at	6.99625	7.51023	7.22106	7.48564	0.51398	0.224814	0.489388	0.0254234	NA	NA	Cit.10743.1.S1_s_at	NA	NA	>AT4G36920.1 | Symbols: AP2, FLO2, FL1 | AP2 (APETALA 2);transcription factor | chr4:17400998-17403140 FORWARDLength = 432	3e-58	>sp|P47927|AP2_ARATH Floral homeotic protein APETALA 2OS=Arabidopsis thaliana GN=AP2 PE=1 SV=1Length = 432	4e-57	>PTCs00053.1 | PUT-155a-Citrus_sinensis-26925 | AP2-EREBP family TF,nucleic acid sequenceLength = 1968	0
Cit.10799.1.S1_s_at	6.89867	6.42691	6.87927	6.72641	-0.471764	-0.0194086	-0.172268	0.010133	NA	NA	Cit.10799.1.S1_s_at	NA	NA	>AT1G29880.1 | Symbols: | glycyl-tRNA synthetase / glycine--tRNAligase | chr1:10459662-10462781 REVERSELength = 729	0	>sp|O23627|SYGM1_ARATH Glycyl-tRNA synthetase 1, mitochondrialOS=Arabidopsis thaliana GN=GLYRS-1 PE=2 SV=1Length = 729	0
Cit.10827.1.S1_s_at	8.64895	8.1932	8.38901	8.20559	-0.455749	-0.259943	-0.443363	0.0249597	NA	NA	Cit.10827.1.S1_s_at	NA	NA	>AT1G11910.1 | Symbols: | aspartyl protease family protein |chr1:4017119-4019874 REVERSELength = 506	7e-96	>sp|O04057|ASPR_CUCPE Aspartic proteinase OS=Cucurbita pepo PE=2SV=1Length = 513	3e-99
Cit.10915.1.S1_s_at	9.23111	8.65827	9.49549	9.69447	-0.572834	0.264384	0.46336	NA	NA	0.0370441	NA	NA	Cit.10915.1.S1_s_at
Cit.11026.1.S1_at	5.33896	9.15395	5.12894	5.5031	3.81499	-0.210022	0.164142	0.0392331	NA	NA	Cit.11026.1.S1_at	NA	NA	>AT5G13220.1 | Symbols: JAZ10, TIFY9, JAS1 | JAZ10(JASMONATE-ZIM-DOMAIN PROTEIN 10) | chr5:4219001-4220502FORWARDLength = 197	2e-33	>sp|Q93ZM9|TIF9_ARATH Protein TIFY 9 OS=Arabidopsis thalianaGN=TIFY9 PE=2 SV=1Length = 197	2e-32	>PTCs00535.1 | PUT-155a-Citrus_sinensis-25829 | ZIM family TF,nucleic acid sequenceLength = 987	0
Cit.11067.1.S1_at	10.9484	11.2928	11.2591	11.4392	0.344327	0.310655	0.490754	0.0215055	NA	0.00522015	NA	NA	Cit.11067.1.S1_at	>AT1G26550.1 | Symbols: | peptidyl-prolyl cis-trans isomerasePPIC-type family protein | chr1:9171800-9172716 FORWARDLength = 142	1e-57	>sp|Q9Y237|PIN4_HUMAN Peptidyl-prolyl cis-trans isomeraseNIMA-interacting 4 OS=Homo sapiens GN=PIN4 PE=1 SV=1Length = 131	1e-19
Cit.11121.1.S1_s_at	6.57295	6.09304	6.49133	6.3372	-0.479916	-0.0816281	-0.235752	0.00953438	NA	NA	Cit.11121.1.S1_s_at	NA	NA	>AT3G57650.1 | Symbols: LPAT2 | LPAT2; 1-acylglycerol-3-phosphateO-acyltransferase | chr3:21349751-21352839 FORWARDLength = 389	3e-74	>sp|Q6IWY1|LPAT2_BRAOL 1-acyl-sn-glycerol-3-phosphateacyltransferase 2 OS=Brassica oleracea GN=LPAT2 PE=2SV=1Length = 391	1e-73
Cit.11186.1.S1_s_at	11.8331	11.1465	11.5129	11.1041	-0.686602	-0.320237	-0.72908	0.00371324	NA	NA	Cit.11186.1.S1_s_at	NA	NA
Cit.1122.1.S1_at	6.02455	4.98616	5.94431	5.71416	-1.03839	-0.0802462	-0.310398	0.0429791	NA	NA	Cit.1122.1.S1_at	NA	NA	>AT5G26667.3 | Symbols: PYR6 | PYR6; cytidylate kinase/ uridylatekinase | chr5:9276659-9278091 FORWARDLength = 202	3e-30	>sp|O04905|UMPK_ARATH Uridylate kinase OS=Arabidopsis thalianaGN=PYR6 PE=1 SV=1Length = 202	3e-29
Cit.1125.1.S1_at	5.88315	6.33868	5.67677	6.09999	0.455531	-0.206378	0.216842	0.0493134	NA	NA	Cit.1125.1.S1_at	NA	NA	>AT5G26667.1 | Symbols: PYR6 | PYR6; cytidylate kinase/ uridylatekinase | chr5:9276659-9277788 FORWARDLength = 208	2e-90	>sp|O04905|UMPK_ARATH Uridylate kinase OS=Arabidopsis thalianaGN=PYR6 PE=1 SV=1Length = 202	4e-87
Cit.11296.1.S1_s_at	10.566	10.4683	10.2232	9.9493	-0.0977524	-0.342869	-0.61672	NA	NA	0.0261758	NA	NA	Cit.11296.1.S1_s_at	>AT5G37540.1 | Symbols: | aspartyl protease family protein |chr5:14912862-14914190 FORWARDLength = 442	2e-87	>sp|Q766C2|NEP2_NEPGR Aspartic proteinase nepenthesin-2 OS=Nepenthesgracilis GN=nep2 PE=1 SV=1Length = 438	6e-14
Cit.11314.1.S1_at	9.41534	9.89379	9.7709	9.79938	0.478449	0.355553	0.384041	0.0398757	NA	NA	Cit.11314.1.S1_at	NA	NA	>AT4G32340.1 | Symbols: | EXPRESSED IN: 22 plant structures;EXPRESSED DURING: 13 growth stages; BEST Arabidopsisthaliana protein match is: binding (TAIR:AT1G80130.1);Has 2680 Blast hits to 1282 proteins in 184 species:Archae - 2; Bacteria - 433; Metazoa - 1247; Fungi - 71;Plants - 657; Viruses - 13; Other Eukaryotes - 257(source: NCBI BLink). | chr4:15612741-15614219 REVERSELength = 238	2e-34
Cit.11386.1.S1_s_at	9.89179	10.4984	9.96688	9.81449	0.606656	0.0750899	-0.0772978	0.0352132	NA	NA	Cit.11386.1.S1_s_at	NA	NA	>AT1G05710.3 | Symbols: | ethylene-responsive protein, putative |chr1:1716198-1717023 FORWARDLength = 149	1e-48	>sp|Q9LT67|BH113_ARATH Transcription factor bHLH113 OS=Arabidopsisthaliana GN=BHLH113 PE=2 SV=1Length = 270	5e-26
Cit.11399.1.S1_s_at	9.29178	8.93757	8.98741	8.87095	-0.354207	-0.304371	-0.420826	NA	0.0209952	0.0333229	NA	NA	Cit.11399.1.S1_s_at	>AT5G65110.1 | Symbols: ACX2, ATACX2 | ACX2 (ACYL-COA OXIDASE 2);acyl-CoA oxidase | chr5:26009821-26012482 REVERSELength = 692	1e-42	>sp|O65201|ACOX2_ARATH Acyl-coenzyme A oxidase 2, peroxisomalOS=Arabidopsis thaliana GN=ACX2 PE=1 SV=2Length = 692	1e-41
Cit.11426.1.S1_s_at	11.3546	12.1475	11.5717	11.8084	0.792936	0.217174	0.45378	0.0306156	0.0399173	0.0399052	Cit.11426.1.S1_s_at	NA	Cit.11426.1.S1_s_at	>AT5G25450.1 | Symbols: | ubiquinol-cytochrome C reductase complex14 kDa protein, putative | chr5:8857036-8857849 FORWARDLength = 122	7e-46	>sp|P48502|QCR7_SOLTU Cytochrome b-c1 complex subunit 7 OS=Solanumtuberosum PE=1 SV=1Length = 123	4e-44
Cit.1143.1.S1_s_at	12.1669	12.9513	12.4206	12.8267	0.78444	0.253763	0.659828	NA	NA	0.0363141	NA	NA	Cit.1143.1.S1_s_at	>AT5G47060.1 | Symbols: | senescence-associated protein-related |chr5:19116843-19117639 FORWARDLength = 177	2e-25
Cit.11440.1.S1_s_at	10.3509	9.93989	10.1465	9.98421	-0.411043	-0.204387	-0.366715	0.0373	0.0499823	NA	Cit.11440.1.S1_s_at	NA	NA	>AT5G51820.1 | Symbols: PGM, ATPGMP, PGM1, STF1 | PGM(PHOSPHOGLUCOMUTASE); phosphoglucomutase |chr5:21063531-21067933 REVERSELength = 623	e-129	>sp|Q9SCY0|PGMP_ARATH Phosphoglucomutase, chloroplastic OS=Arabidopsisthaliana GN=PGMP PE=2 SV=2Length = 623	e-128
Cit.11449.1.S1_s_at	7.58297	7.68108	7.90679	8.05181	0.0981121	0.323824	0.46884	NA	NA	0.00312935	NA	NA	Cit.11449.1.S1_s_at
Cit.11485.1.S1_s_at	9.67597	9.95493	9.77625	10.0658	0.278962	0.100278	0.38988	NA	NA	0.0217024	NA	NA	Cit.11485.1.S1_s_at	>AT1G79380.1 | Symbols: | copine-related | chr1:29860812-29863023FORWARDLength = 401	1e-65	>sp|Q9LY87|RGLG2_ARATH E3 ubiquitin-protein ligase RGLG2OS=Arabidopsis thaliana GN=RGLG2 PE=1 SV=1Length = 468	6e-55
Cit.11530.1.S1_at	6.24689	6.87948	6.26271	6.47279	0.63259	0.0158135	0.225895	0.0463528	NA	NA	Cit.11530.1.S1_at	NA	NA	>AT2G37630.1 | Symbols: ATPHAN, AS1, ATMYB91, MYB91 | AS1(ASYMMETRIC LEAVES 1); DNA binding / proteinhomodimerization/ transcription factor |chr2:15781798-15782901 REVERSELength = 367	4e-49	>sp|O80931|AS1_ARATH Transcription factor AS1 OS=Arabidopsisthaliana GN=AS1 PE=1 SV=1Length = 367	4e-48	>PTCs00376.1 | PUT-155a-Citrus_sinensis-16528396 | MYB family TF,nucleic acid sequenceLength = 1583	0
Cit.11658.1.S1_at	6.75805	7.42895	7.04409	7.41989	0.670901	0.286035	0.661841	0.0215312	NA	NA	Cit.11658.1.S1_at	NA	NA	>AT2G04700.1 | Symbols: | ferredoxin thioredoxin reductasecatalytic beta chain family protein |chr2:1646961-1648345 FORWARDLength = 146	5e-59	>sp|O49856|FTRC_SOYBN Ferredoxin-thioredoxin reductase catalyticchain, chloroplastic OS=Glycine max GN=FTRC PE=2 SV=1Length = 144	8e-59
Cit.11755.1.S1_s_at	9.78368	9.29218	9.47635	9.64422	-0.491507	-0.307331	-0.13946	0.0217393	NA	NA	Cit.11755.1.S1_s_at	NA	NA	>AT3G07310.1 | Symbols: | unknown protein | chr3:2328057-2329677REVERSELength = 368	e-105
Cit.11840.1.S1_s_at	8.07034	7.68396	7.87504	7.66852	-0.386386	-0.195303	-0.40182	0.0457242	NA	NA	Cit.11840.1.S1_s_at	NA	NA	>AT4G33920.1 | Symbols: | protein phosphatase 2C family protein /PP2C family protein | chr4:16260876-16262703 FORWARDLength = 380	3e-93	>sp|O81760|P2C63_ARATH Probable protein phosphatase 2C 63OS=Arabidopsis thaliana GN=At4g33920 PE=1 SV=1Length = 380	3e-92
Cit.11964.1.S1_s_at	6.43895	7.64491	6.15696	5.97052	1.20597	-0.28199	-0.468429	NA	NA	0.0370825	NA	NA	Cit.11964.1.S1_s_at	>AT2G27690.1 | Symbols: CYP94C1 | CYP94C1; fatty acid(omega-1)-hydroxylase/ oxygen binding |chr2:11809373-11810860 FORWARDLength = 495	e-176	>sp|O81117|C94A1_VICSA Cytochrome P450 94A1 OS=Vicia sativa GN=CYP94A1PE=2 SV=2Length = 514	e-105
Cit.1200.1.S1_at	7.52132	6.97263	7.22804	6.68691	-0.548687	-0.293274	-0.834408	0.0152926	NA	NA	Cit.1200.1.S1_at	NA	NA	>AT4G11650.1 | Symbols: ATOSM34 | ATOSM34 (osmotin 34) |chr4:7025127-7026113 REVERSELength = 244	2e-78	>sp|P81370|TLP_ACTDE Thaumatin-like protein OS=Actinidia deliciosaGN=tlp PE=1 SV=2Length = 225	2e-91
Cit.12005.1.S1_at	8.28944	9.45107	8.61357	8.70589	1.16163	0.324133	0.41645	NA	NA	0.0302655	NA	NA	Cit.12005.1.S1_at	>AT2G36380.1 | Symbols: PDR6, ATPDR6 | PDR6; ATPase, coupled totransmembrane movement of substances |chr2:15257583-15263627 FORWARDLength = 1453	4e-72	>sp|Q7PC87|AB34G_ARATH ABC transporter G family member 34OS=Arabidopsis thaliana GN=ABCG34 PE=2 SV=1Length = 1453	4e-71
Cit.12264.1.S1_s_at	8.45879	8.75124	8.6872	9.21165	0.292442	0.22841	0.752858	0.0240093	0.0369366	0.0225532	NA	NA	Cit.12264.1.S1_s_at	>AT4G38890.1 | Symbols: | dihydrouridine synthase family protein |chr4:18135909-18139100 REVERSELength = 700	0	>sp|Q9T0J6|DUS3L_ARATH tRNA-dihydrouridine synthase 3-likeOS=Arabidopsis thaliana GN=At4g38890 PE=2 SV=1Length = 700	0
Cit.12302.1.S1_at	4.75687	6.22804	4.85464	5.01241	1.47117	0.0977728	0.255539	0.0137858	NA	0.0436281	Cit.12302.1.S1_at	NA	NA	>AT1G42990.1 | Symbols: ATBZIP60, BZIP60 | ATBZIP60 (BASICREGION/LEUCINE ZIPPER MOTIF 60); DNA binding /transcription factor | chr1:16136062-16137459 REVERSELength = 295	1e-25	>sp|Q9C7S0|BZI60_ARATH bZIP transcription factor 60 OS=Arabidopsisthaliana GN=BZIP60 PE=2 SV=1Length = 295	1e-24	>PTCs00586.1 | PUT-155a-Citrus_sinensis-18480 | bZIP family TF,nucleic acid sequenceLength = 769	0
Cit.12361.1.S1_s_at	7.64013	8.19138	7.97574	8.52747	0.551256	0.335611	0.887341	NA	NA	0.0174642	NA	NA	Cit.12361.1.S1_s_at	>AT5G65280.1 | Symbols: GCL1 | GCL1 (GCR2-LIKE 1); catalytic |chr5:26086129-26088069 REVERSELength = 433	e-161	>sp|Q9JJK2|LANC2_MOUSE LanC-like protein 2 OS=Mus musculus GN=Lancl2PE=1 SV=1Length = 450	5e-52
Cit.12374.1.S1_at	9.09905	9.83082	8.78938	8.48759	0.731767	-0.30967	-0.61147	NA	NA	0.0271453	NA	NA	Cit.12374.1.S1_at	>ATCG01100.1 | Symbols: NDHA | NADH dehydrogenase ND1 |chrC:119847-122009 REVERSELength = 360	2e-71	>sp|Q09MC1|NU1C_CITSI NAD(P)H-quinone oxidoreductase subunit 1,chloroplastic OS=Citrus sinensis GN=ndhA PE=3 SV=1Length = 363	5e-81
Cit.12431.1.S1_at	7.48046	8.94825	7.58339	7.55114	1.46779	0.102935	0.0706848	0.0447361	0.0225992	NA	Cit.12431.1.S1_at	NA	NA	>AT4G19840.1 | Symbols: ATPP2-A1, ATPP2A-1, PP2-A1 | ATPP2-A1;carbohydrate binding | chr4:10774336-10775701 FORWARDLength = 246	1e-26	>sp|O81865|P2A01_ARATH Protein PHLOEM PROTEIN 2-LIKE A1OS=Arabidopsis thaliana GN=PP2A1 PE=2 SV=1Length = 246	1e-25
Cit.12458.1.S1_s_at	6.00287	6.48681	6.07239	6.25105	0.483941	0.0695193	0.24818	0.0256586	NA	NA	Cit.12458.1.S1_s_at	NA	NA	>AT3G10040.1 | Symbols: | transcription factor | chr3:3096580-3097875REVERSELength = 431	4e-81			>PTCs00471.1 | PUT-155a-Citrus_sinensis-12337 | Trihelix family TF,nucleic acid sequenceLength = 1887	0
Cit.1246.1.S1_s_at	12.1572	12.4449	12.2557	12.5517	0.287733	0.0985019	0.394486	NA	NA	0.0480401	NA	NA	Cit.1246.1.S1_s_at	>AT5G49700.1 | Symbols: | DNA-binding protein-related |chr5:20192599-20193429 FORWARDLength = 276	5e-56	>sp|Q9S7C9|ESCA_ARATH Putative DNA-binding protein ESCAROLAOS=Arabidopsis thaliana GN=ESC PE=2 SV=1Length = 311	1e-24
Cit.12495.1.S1_s_at	8.97244	8.5517	8.69002	8.49068	-0.420744	-0.282426	-0.48176	NA	NA	0.0467522	NA	NA	Cit.12495.1.S1_s_at	>AT2G46620.1 | Symbols: | AAA-type ATPase family protein |chr2:19139071-19140546 REVERSELength = 491	e-104	>sp|Q9P6Q3|BCS1_SCHPO Probable mitochondrial chaperone bcs1OS=Schizosaccharomyces pombe GN=SPAC644.07 PE=2 SV=1Length = 449	6e-17
Cit.12502.1.S1_s_at	10.2615	10.2493	10.4073	10.6517	-0.0121876	0.145872	0.390236	NA	0.000935709	0.0456024	NA	NA	Cit.12502.1.S1_s_at	>AT3G45600.1 | Symbols: TET3 | TET3 (TETRASPANIN3) |chr3:16733973-16735854 REVERSELength = 285	e-111
Cit.12531.1.S1_x_at	4.53252	4.94643	4.43007	4.71896	0.413907	-0.102446	0.186438	0.0486904	NA	NA	Cit.12531.1.S1_x_at	NA	NA	>AT3G51160.1 | Symbols: MUR1, MUR_1, GMD2 | MUR1 (MURUS 1);GDP-mannose 4,6-dehydratase | chr3:19007232-19008353REVERSELength = 373	0	>sp|P93031|GMD2_ARATH GDP-mannose 4,6 dehydratase 2 OS=Arabidopsisthaliana GN=MUR1 PE=1 SV=3Length = 373	0
Cit.12555.1.S1_s_at	6.02868	5.45477	6.26442	6.09957	-0.573909	0.235747	0.0708889	0.046778	NA	0.0285332	Cit.12555.1.S1_s_at	NA	NA
Cit.12635.1.S1_s_at	8.72299	9.16837	9.01698	9.28217	0.44538	0.293996	0.559181	NA	0.00370625	0.0292988	NA	NA	Cit.12635.1.S1_s_at	>AT2G33470.2 | Symbols: GLTP1 | GLTP1 (glycolipid transfer protein1); glycolipid binding / glycolipid transporter |chr2:14176599-14177950 REVERSELength = 202	2e-90	>sp|Q5U3N0|PKHA8_DANRE Pleckstrin homology domain-containing familyA member 8 OS=Danio rerio GN=plekha8 PE=2 SV=1Length = 549	8e-19
Cit.12686.1.S1_s_at	9.72211	9.24229	9.68595	9.49202	-0.479823	-0.0361655	-0.230094	0.0244849	NA	NA	Cit.12686.1.S1_s_at	NA	NA	>AT2G27170.2 | Symbols: TTN7, SMC3 | TTN7 (TITAN7); ATP binding /protein binding | chr2:11609319-11617064 REVERSELength = 1204	4e-51	>sp|Q5R4K5|SMC3_PONAB Structural maintenance of chromosomes protein 3OS=Pongo abelii GN=SMC3 PE=2 SV=1Length = 1217	7e-34
Cit.12731.1.S1_at	6.46962	6.91456	6.53771	6.91154	0.444939	0.068093	0.441916	0.0418611	NA	NA	Cit.12731.1.S1_at	NA	NA
Cit.12742.1.S1_s_at	9.75772	9.36623	9.72429	9.61957	-0.391484	-0.0334252	-0.138151	0.0320738	NA	NA	Cit.12742.1.S1_s_at	NA	NA	>AT4G21660.1 | Symbols: | proline-rich spliceosome-associated (PSP)family protein | chr4:11506259-11509772 REVERSELength = 584	0	>sp|Q13435|SF3B2_HUMAN Splicing factor 3B subunit 2 OS=Homo sapiensGN=SF3B2 PE=1 SV=1Length = 872	e-123
Cit.12749.1.S1_at	10.206	10.0688	10.1143	10.6903	-0.137207	-0.0917059	0.484292	NA	NA	0.0453014	NA	NA	Cit.12749.1.S1_at	>AT1G47480.1 | Symbols: | hydrolase | chr1:17417623-17419296FORWARDLength = 314	4e-51	>sp|Q9MAA7|GI1L1_ARATH Probable gibberellin receptor GID1L1OS=Arabidopsis thaliana GN=GID1L1 PE=1 SV=1Length = 345	6e-20
Cit.12750.1.S1_at	9.76525	10.1929	9.85754	10.1944	0.427626	0.0922929	0.429118	NA	NA	0.00143847	NA	NA	Cit.12750.1.S1_at	>AT3G28910.1 | Symbols: ATMYB30, MYB30 | MYB30 (MYB DOMAIN PROTEIN30); DNA binding / transcription factor |chr3:10911443-10912856 FORWARDLength = 323	4e-92	>sp|P81392|MYB06_ANTMA Myb-related protein 306 OS=Antirrhinum majusGN=MYB306 PE=2 SV=1Length = 316	1e-94	>PTCs00374.1 | PUT-155a-Citrus_sinensis-13785 | MYB family TF, nucleicacid sequenceLength = 1361	0
Cit.12752.1.S1_s_at	11.8544	11.4803	11.5545	11.2153	-0.374106	-0.299851	-0.639066	NA	NA	0.00580682	NA	NA	Cit.12752.1.S1_s_at	>AT5G01820.1 | Symbols: ATSR1, SnRK3.15, CIPK14, ATCIPK14 | ATSR1(ARABIDOPSIS THALIANA SERINE/THREONINE PROTEIN KINASE 1);ATP binding / kinase/ protein kinase/ proteinserine/threonine kinase | chr5:313423-314751 REVERSELength = 442	e-143	>sp|Q9LZW4|CIPKE_ARATH CBL-interacting serine/threonine-protein kinase14 OS=Arabidopsis thaliana GN=CIPK14 PE=1 SV=1Length = 442	e-142
Cit.12760.1.S1_s_at	9.0782	8.75703	8.85312	8.47549	-0.321165	-0.225072	-0.602703	NA	0.00231738	0.00393659	NA	NA	Cit.12760.1.S1_s_at	>AT2G47730.1 | Symbols: ATGSTF8, ATGSTF5, GST6, GSTF8 | ATGSTF8(ARABIDOPSIS THALIANA GLUTATHIONE S-TRANSFERASE PHI 8);glutathione binding / glutathione transferase |chr2:19558213-19559266 FORWARDLength = 263	2e-50	>sp|P46423|GSTF_HYOMU Glutathione S-transferase OS=Hyoscyamusmuticus PE=1 SV=1Length = 212	2e-49
Cit.12846.1.S1_at	5.82947	5.46454	5.74917	5.39949	-0.364932	-0.0803087	-0.429982	NA	NA	0.0211485	NA	NA	Cit.12846.1.S1_at
Cit.12979.1.S1_at	7.07956	7.69065	6.99879	7.47133	0.611094	-0.0807652	0.391774	NA	NA	0.00110505	NA	NA	Cit.12979.1.S1_at	>AT5G66430.1 | Symbols: | S-adenosyl-L-methionine:carboxylmethyltransferase family protein | chr5:26525410-26526799REVERSELength = 354	2e-62	>sp|Q9SBK6|JMT_BRARP Jasmonate O-methyltransferase OS=Brassica rapasubsp. pekinensis GN=JMT PE=1 SV=1Length = 392	3e-59
Cit.13012.1.S1_s_at	8.37381	8.90907	8.49158	8.43024	0.535261	0.11777	0.0564359	0.0451137	NA	NA	Cit.13012.1.S1_s_at	NA	NA	>AT2G43020.1 | Symbols: ATPAO2 | ATPAO2 (Polyamine oxidase 2); amineoxidase/ electron carrier/ oxidoreductase |chr2:17891945-17894440 FORWARDLength = 490	0	>sp|Q9SKX5|PAO2_ARATH Probable polyamine oxidase 2 OS=Arabidopsisthaliana GN=PAO2 PE=2 SV=1Length = 490	0
Cit.13040.1.S1_s_at	3.92836	7.17158	3.85993	4.43007	3.24322	-0.0684373	0.501703	NA	NA	0.0180994	NA	NA	Cit.13040.1.S1_s_at
Cit.13043.1.S1_s_at	9.07886	9.6359	8.98267	9.11583	0.557033	-0.0961921	0.0369707	0.0271181	NA	NA	Cit.13043.1.S1_s_at	NA	NA
Cit.13133.1.S1_at	7.62485	8.83239	7.68637	8.0541	1.20754	0.0615194	0.42925	NA	NA	0.040665	NA	NA	Cit.13133.1.S1_at	>AT2G02800.2 | Symbols: APK2B | APK2B (PROTEIN KINASE 2B); ATP binding/ kinase/ protein kinase/ protein serine/threonine kinase| chr2:796889-799250 REVERSELength = 426	e-171	>sp|P46573|APK1B_ARATH Protein kinase APK1B, chloroplasticOS=Arabidopsis thaliana GN=APK1B PE=2 SV=2Length = 412	e-131
Cit.13166.1.S1_at	7.89508	8.29041	7.71576	7.53899	0.395331	-0.179323	-0.356093	0.0199528	NA	NA	Cit.13166.1.S1_at	NA	NA	>AT5G13200.1 | Symbols: | GRAM domain-containing protein /ABA-responsive protein-related | chr5:4207081-4208079FORWARDLength = 272	6e-86	>sp|Q9LYV6|GEML5_ARATH GEM-like protein 5 OS=Arabidopsis thalianaGN=At5g13200 PE=2 SV=1Length = 272	6e-85
Cit.13236.1.S1_s_at	8.33536	8.02084	8.07179	7.66612	-0.314523	-0.263572	-0.669248	NA	0.00771112	0.00987071	NA	NA	Cit.13236.1.S1_s_at	>AT4G28660.1 | Symbols: PSB28 | PSB28 (PHOTOSYSTEM II REACTIONCENTER PSB28 PROTEIN) | chr4:14150008-14150933 FORWARDLength = 183	2e-53	>sp|Q0JG75|PSB28_ORYSJ Photosystem II reaction center PSB28 protein,chloroplastic OS=Oryza sativa subsp. japonica GN=PSB28PE=2 SV=2Length = 180	1e-52
Cit.13313.1.S1_s_at	8.03431	8.48102	7.85019	8.13815	0.446714	-0.184113	0.103842	0.00951129	NA	NA	Cit.13313.1.S1_s_at	NA	NA	>AT5G14700.1 | Symbols: | cinnamoyl-CoA reductase-related |chr5:4740502-4743327 REVERSELength = 368	e-105	>sp|Q9SEV0|BAN_ARATH Leucoanthocyanidin reductase OS=Arabidopsisthaliana GN=BAN PE=1 SV=2Length = 340	6e-22
Cit.13374.1.S1_s_at	10.2908	9.75581	10.0554	10.0572	-0.53503	-0.235479	-0.233693	0.0488695	0.0119216	NA	Cit.13374.1.S1_s_at	NA	NA	>AT1G26800.1 | Symbols: | zinc finger (C3HC4-type RING finger)family protein | chr1:9285576-9286190 REVERSELength = 204	2e-45	>sp|Q5M974|RN181_XENTR E3 ubiquitin-protein ligase rnf181 OS=Xenopustropicalis GN=rnf181 PE=2 SV=1Length = 156	2e-16
Cit.13377.1.S1_s_at	7.84635	7.3937	7.491	7.02326	-0.452649	-0.355351	-0.823091	0.0126948	NA	NA	Cit.13377.1.S1_s_at	NA	NA	>AT5G66880.1 | Symbols: SNRK2-3, SNRK2.3, SRK2I | SNRK2.3 (SUCROSENONFERMENTING 1(SNF1)-RELATED PROTEIN KINASE 2.3);kinase/ protein kinase | chr5:26710697-26712732 FORWARDLength = 361	5e-83	>sp|P0C5D6|SAPK3_ORYSJ Serine/threonine-protein kinase SAPK3OS=Oryza sativa subsp. japonica GN=SAPK3 PE=1 SV=1Length = 334	5e-85
Cit.13414.1.S1_at	10.0367	10.3464	10.1883	10.5098	0.309672	0.151605	0.473122	0.01483	NA	0.011157	NA	NA	Cit.13414.1.S1_at	>AT4G32720.1 | Symbols: AtLa1 | AtLa1 (Arabidopsis thaliana Laprotein 1); RNA binding | chr4:15787313-15789683 FORWARDLength = 433	1e-48
Cit.13424.1.S1_at	6.39555	9.22752	6.65152	6.32904	2.83197	0.255969	-0.0665101	0.0174011	NA	NA	Cit.13424.1.S1_at	NA	NA	>AT4G19230.1 | Symbols: CYP707A1 | CYP707A1; (+)-abscisic acid8'-hydroxylase/ oxygen binding | chr4:10521524-10523517FORWARDLength = 467	0	>sp|Q949P1|ABAH1_ARATH Abscisic acid 8'-hydroxylase 1 OS=Arabidopsisthaliana GN=CYP707A1 PE=2 SV=1Length = 467	0
Cit.13453.1.S1_s_at	9.06628	8.6688	8.92251	8.86596	-0.39748	-0.143774	-0.200324	0.0211438	NA	NA	Cit.13453.1.S1_s_at	NA	NA	>AT4G19210.1 | Symbols: ATRLI2, RLI2 | ATRLI2; transporter |chr4:10501906-10504776 FORWARDLength = 605	6e-43	>sp|Q8LPJ4|AB2E_ARATH ABC transporter E family member 2OS=Arabidopsis thaliana GN=ABCE2 PE=2 SV=1Length = 605	5e-42
Cit.13467.1.S1_s_at	4.41117	3.95559	4.12555	3.99841	-0.455575	-0.285617	-0.41276	0.00831496	0.0239089	NA	Cit.13467.1.S1_s_at	NA	NA	>AT1G73040.1 | Symbols: | jacalin lectin family protein |chr1:27475159-27475777 REVERSELength = 176	5e-65	>sp|P82859|LECA_CASCR Agglutinin OS=Castanea crenata PE=1 SV=1Length = 309	2e-30
Cit.13517.1.S1_s_at	6.76468	7.04617	6.8987	7.20158	0.281488	0.134019	0.436903	NA	0.00202717	0.0396381	NA	NA	Cit.13517.1.S1_s_at	>AT1G47740.2 | Symbols: | unknown protein | chr1:17567903-17569035FORWARDLength = 279	e-106	>sp|Q93VG8|U326_ARATH UPF0326 protein At4g17486 OS=Arabidopsisthaliana GN=At4g17486 PE=2 SV=1Length = 224	3e-56
Cit.13519.1.S1_at	8.85076	11.2061	9.00165	8.83091	2.35532	0.15089	-0.0198583	0.00957598	NA	NA	Cit.13519.1.S1_at	NA	NA	>AT1G80840.1 | Symbols: WRKY40, ATWRKY40 | WRKY40; transcriptionfactor | chr1:30383834-30385356 FORWARDLength = 302	2e-67	>sp|Q9SAH7|WRK40_ARATH Probable WRKY transcription factor 40OS=Arabidopsis thaliana GN=WRKY40 PE=1 SV=1Length = 302	2e-66	>PTCs00501.1 | PUT-155a-Citrus_sinensis-22782 | WRKY family TF,nucleic acid sequenceLength = 895	0
Cit.13533.1.S1_at	6.75283	7.17016	6.788	7.01037	0.417336	0.0351742	0.257544	0.0449863	NA	NA	Cit.13533.1.S1_at	NA	NA	>AT3G52870.1 | Symbols: | calmodulin-binding family protein |chr3:19593365-19595686 REVERSELength = 456	e-112
Cit.13534.1.S1_s_at	8.37173	8.95072	8.58361	8.61355	0.578995	0.211883	0.241823	0.0267514	NA	NA	Cit.13534.1.S1_s_at	NA	NA
Cit.13546.1.S1_at	7.29009	6.53645	6.97476	6.76552	-0.753638	-0.315327	-0.524565	0.0455385	NA	NA	Cit.13546.1.S1_at	NA	NA	>AT3G51840.1 | Symbols: ACX4, ATSCX, ATG6 | ACX4 (ACYL-COA OXIDASE4); acyl-CoA oxidase/ oxidoreductase |chr3:19225653-19229008 REVERSELength = 436	e-105	>sp|Q96329|ACOX4_ARATH Acyl-coenzyme A oxidase 4, peroxisomalOS=Arabidopsis thaliana GN=ACX4 PE=1 SV=1Length = 436	e-104
Cit.13587.1.S1_at	6.26317	5.88196	6.05469	5.9817	-0.381211	-0.20848	-0.281471	0.0347518	NA	NA	Cit.13587.1.S1_at	NA	NA	>AT1G05160.1 | Symbols: CYP88A3, ATKAO1, KAO1 | CYP88A3 (CYTOCHROMEP450 88 A3); ent-kaurenoate oxidase/ oxygen binding |chr1:1487640-1489828 REVERSELength = 490	3e-63	>sp|O23051|KAO1_ARATH Ent-kaurenoic acid oxidase 1 OS=Arabidopsisthaliana GN=KAO1 PE=2 SV=1Length = 490	4e-62
Cit.13646.1.S1_at	7.08981	7.56089	6.91943	7.0457	0.47108	-0.170377	-0.0441032	0.0412771	NA	NA	Cit.13646.1.S1_at	NA	NA	>AT2G35160.1 | Symbols: SUVH5, SGD9 | SUVH5 (SU(VAR)3-9 HOMOLOG 5);histone methyltransferase | chr2:14823562-14825946FORWARDLength = 794	4e-47	>sp|O82175|SUVH5_ARATH Histone-lysine N-methyltransferase, H3 lysine-9specific SUVH5 OS=Arabidopsis thaliana GN=SUVH5 PE=2 SV=1Length = 794	4e-46
Cit.13671.1.S1_at	7.7566	8.3639	7.85091	8.00822	0.607299	0.0943094	0.251621	0.0445716	NA	0.0183643	Cit.13671.1.S1_at	NA	NA	>AT3G51895.1 | Symbols: SULTR3;1, AST12 | SULTR3;1 (SULFATETRANSPORTER 3;1); secondary active sulfate transmembranetransporter/ sulfate transmembrane transporter/transporter | chr3:19251503-19255677 REVERSELength = 658	4e-90	>sp|Q9SV13|SUT31_ARATH Sulfate transporter 3.1 OS=Arabidopsis thalianaGN=SULTR3;1 PE=2 SV=1Length = 658	4e-89
Cit.13693.1.S1_s_at	4.72322	5.73853	4.71769	5.01416	1.01531	-0.00553797	0.290934	0.0382693	NA	NA	Cit.13693.1.S1_s_at	NA	NA			>sp|Q96288|STO_ARATH Salt tolerance protein OS=Arabidopsis thalianaGN=STO PE=1 SV=1Length = 248	3e-06
Cit.13694.1.S1_at	6.31675	7.50476	6.10272	6.71268	1.18801	-0.214024	0.395935	0.0364444	NA	NA	Cit.13694.1.S1_at	NA	NA	>AT2G21320.1 | Symbols: | zinc finger (B-box type) family protein |chr2:9126502-9127652 FORWARDLength = 172	1e-27	>sp|Q96288|STO_ARATH Salt tolerance protein OS=Arabidopsis thalianaGN=STO PE=1 SV=1Length = 248	4e-18
Cit.13744.1.S1_s_at	8.50751	9.02546	8.77295	9.23802	0.51795	0.265444	0.73051	0.00382169	NA	0.0163195	Cit.13744.1.S1_s_at	NA	Cit.13744.1.S1_s_at	>AT4G24000.1 | Symbols: ATCSLG2, CSLG2 | ATCSLG2; cellulose synthase/transferase/ transferase, transferring glycosyl groups |chr4:12462142-12465471 FORWARDLength = 722	2e-32	>sp|Q0DXZ1|CSLE2_ORYSJ Cellulose synthase-like protein E2 OS=Oryzasativa subsp. japonica GN=CSLE2 PE=2 SV=1Length = 745	2e-34
Cit.1376.1.S1_s_at	5.08779	5.61126	5.35172	5.49221	0.523466	0.26393	0.40442	0.0484663	NA	NA	Cit.1376.1.S1_s_at	NA	NA	>AT4G08150.1 | Symbols: KNAT1, BP, BP1 | KNAT1 (KNOTTED-LIKE FROMARABIDOPSIS THALIANA); transcription factor |chr4:5147969-5150610 REVERSELength = 398	e-112	>sp|O04135|KNAP2_MALDO Homeobox protein knotted-1-like 2 OS=Malusdomestica PE=2 SV=1Length = 397	e-123
Cit.13838.1.S1_at	7.95508	8.01902	7.93507	8.54075	0.0639433	-0.0200037	0.585672	NA	NA	0.0152013	NA	NA	Cit.13838.1.S1_at	>AT3G26310.1 | Symbols: CYP71B35 | CYP71B35; electron carrier/ hemebinding / iron ion binding / monooxygenase/ oxygenbinding | chr3:9641089-9642779 REVERSELength = 500	2e-77	>sp|P24465|C71A1_PERAE Cytochrome P450 71A1 OS=Persea americanaGN=CYP71A1 PE=1 SV=1Length = 471	5e-87
Cit.13890.1.S1_at	7.18425	6.43316	6.93053	6.78817	-0.751093	-0.253721	-0.396083	0.0353648	NA	NA	Cit.13890.1.S1_at	NA	NA	>AT2G19480.2 | Symbols: NFA02, NFA2 | NAP1;2 (NUCLEOSOME ASSEMBLYPROTEIN 1;2); DNA binding / binding |chr2:8438601-8441040 FORWARDLength = 373	3e-46	>sp|O59797|YCO6_SCHPO Putative nucleosome assembly protein C364.06OS=Schizosaccharomyces pombe GN=SPCC364.06 PE=1 SV=1Length = 393	7e-19
Cit.13930.1.S1_s_at	8.26602	8.05522	8.04083	7.85726	-0.2108	-0.225182	-0.408751	0.0466132	NA	0.0385863	NA	NA	Cit.13930.1.S1_s_at	>AT3G48660.1 | Symbols: | unknown protein | chr3:18029659-18030133FORWARDLength = 89	3e-28
Cit.13931.1.S1_s_at	8.64566	8.22269	8.44867	8.24822	-0.422973	-0.196991	-0.397438	NA	NA	0.0252968	NA	NA	Cit.13931.1.S1_s_at	>AT5G35790.1 | Symbols: G6PD1 | G6PD1 (GLUCOSE-6-PHOSPHATEDEHYDROGENASE 1); glucose-6-phosphate dehydrogenase |chr5:13956879-13959686 REVERSELength = 576	3e-87	>sp|Q43839|G6PDC_SOLTU Glucose-6-phosphate 1-dehydrogenase,chloroplastic OS=Solanum tuberosum PE=1 SV=1Length = 577	2e-91
Cit.13963.1.S1_s_at	10.6702	10.2226	10.558	10.401	-0.447539	-0.112158	-0.269173	0.0493765	NA	NA	Cit.13963.1.S1_s_at	NA	NA	>AT1G24130.1 | Symbols: | transducin family protein / WD-40 repeatfamily protein | chr1:8534183-8535430 REVERSELength = 415	e-117	>sp|P90648|MHCKB_DICDI Myosin heavy chain kinase B OS=Dictyosteliumdiscoideum GN=mhkB PE=2 SV=1Length = 732	2e-16
Cit.14002.1.S1_s_at	5.11295	4.64466	5.19974	4.99635	-0.468299	0.0867838	-0.1166	0.0152749	NA	NA	Cit.14002.1.S1_s_at	NA	NA
Cit.14104.1.S1_at	7.19678	6.56836	6.85567	6.91788	-0.628428	-0.341117	-0.278904	0.0456263	NA	NA	Cit.14104.1.S1_at	NA	NA	>AT5G25170.1 | Symbols: | unknown protein | chr5:8693257-8694438FORWARDLength = 218	1e-86	>sp|Q93VG8|U326_ARATH UPF0326 protein At4g17486 OS=Arabidopsisthaliana GN=At4g17486 PE=2 SV=1Length = 224	2e-52
Cit.14107.1.S1_s_at	4.13665	4.59974	4.18836	4.12564	0.463091	0.0517108	-0.011006	0.00845325	NA	NA	Cit.14107.1.S1_s_at	NA	NA	>AT5G62220.1 | Symbols: | exostosin family protein |chr5:24988456-24990009 REVERSELength = 517	3e-61	>sp|Q8H038|KATAM_ORYSJ Xyloglucan galactosyltransferase KATAMARI1homolog OS=Oryza sativa subsp. japonica GN=Os03g0144800PE=2 SV=1Length = 588	7e-22
Cit.14133.1.S1_at	7.81061	8.57615	7.90534	7.81232	0.765542	0.0947276	0.0017082	0.0372037	NA	NA	Cit.14133.1.S1_at	NA	NA	>AT5G15120.1 | Symbols: | unknown protein | chr5:4898814-4900351FORWARDLength = 293	2e-49	>sp|Q6PDY2|AEDO_MOUSE 2-aminoethanethiol dioxygenase OS=Mus musculusGN=Ado PE=1 SV=2Length = 256	3e-09
Cit.14156.1.S1_s_at	8.66731	10.0856	8.86155	9.26487	1.41832	0.194242	0.597555	NA	NA	0.0451544	NA	NA	Cit.14156.1.S1_s_at	>AT1G73500.1 | Symbols: ATMKK9, MKK9 | MKK9 (MAP KINASE KINASE 9);MAP kinase kinase/ kinase/ protein kinase activator |chr1:27639419-27640351 REVERSELength = 310	e-107	>sp|O80397|M2K4_ARATH Mitogen-activated protein kinase kinase 4OS=Arabidopsis thaliana GN=MKK4 PE=1 SV=1Length = 366	3e-72
Cit.14180.1.S1_at	8.06068	7.65228	8.13756	8.08733	-0.408408	0.0768763	0.0266425	0.0469957	NA	NA	Cit.14180.1.S1_at	NA	NA
Cit.14196.1.S1_at	7.10271	6.1363	7.11703	6.99165	-0.966414	0.0143248	-0.111056	0.00354796	NA	NA	Cit.14196.1.S1_at	NA	NA
Cit.1422.1.S1_at	6.38895	6.09424	6.14675	5.99727	-0.294715	-0.242204	-0.391677	NA	NA	0.00830808	NA	NA	Cit.1422.1.S1_at	>AT5G18670.1 | Symbols: BMY3, BAM9 | BMY3; beta-amylase/ catalytic/cation binding | chr5:6226138-6227999 FORWARDLength = 536	e-176	>sp|O64407|AMYB_VIGUN Beta-amylase OS=Vigna unguiculata GN=BMY1 PE=2SV=1Length = 496	9e-68
Cit.1433.1.S1_s_at	10.1209	9.69731	9.91162	9.94896	-0.42359	-0.209283	-0.171942	0.0438626	0.0238731	NA	Cit.1433.1.S1_s_at	NA	NA	>AT4G26480.1 | Symbols: | KH domain-containing protein |chr4:13372885-13378390 REVERSELength = 555	1e-82	>sp|Q0WLR1|QKIL1_ARATH KH domain-containing protein At4g26475OS=Arabidopsis thaliana GN=At4g26475 PE=2 SV=1Length = 308	1e-81
Cit.14361.1.S1_s_at	10.1213	10.3807	10.1648	10.6818	0.259378	0.0434595	0.560443	0.0018908	NA	0.00870582	NA	NA	Cit.14361.1.S1_s_at	>AT4G40080.1 | Symbols: | epsin N-terminal homology (ENTH)domain-containing protein / clathrin assemblyprotein-related | chr4:18579371-18580542 FORWARDLength = 365	7e-29	>sp|Q8L936|CAP16_ARATH Putative clathrin assembly protein At4g40080OS=Arabidopsis thaliana GN=At4g40080 PE=2 SV=2Length = 365	7e-28
Cit.14484.1.S1_at	5.16296	5.60136	5.38372	5.52827	0.438395	0.220759	0.365309	0.00818564	NA	NA	Cit.14484.1.S1_at	NA	NA	>AT3G55040.1 | Symbols: GSTL2 | GSTL2 | chr3:20398718-20400305REVERSELength = 292	1e-30	>sp|Q8H8U5|IN21B_ORYSJ Protein IN2-1 homolog B OS=Oryza sativasubsp. japonica GN=GSTZ5 PE=2 SV=1Length = 244	1e-21
Cit.14495.1.S1_at	8.8092	9.24422	9.12163	8.9497	0.435017	0.31243	0.140504	0.0166535	NA	NA	Cit.14495.1.S1_at	NA	NA	>AT2G46200.2 | Symbols: | unknown protein | chr2:18974864-18976646REVERSELength = 382	1e-65
Cit.14499.1.S1_at	8.36144	8.8629	8.52189	8.45161	0.501466	0.160446	0.0901699	0.0328506	NA	NA	Cit.14499.1.S1_at	NA	NA	>AT2G19130.1 | Symbols: | S-locus lectin protein kinase familyprotein | chr2:8293789-8296275 FORWARDLength = 828	e-120	>sp|P17801|KPRO_MAIZE Putative receptor protein kinase ZmPK1 OS=Zeamays GN=PK1 PE=2 SV=2Length = 817	3e-56
Cit.14546.1.S1_at	7.68678	8.07101	7.62309	7.87262	0.38423	-0.0636925	0.185839	0.0204656	NA	NA	Cit.14546.1.S1_at	NA	NA	>AT2G24440.1 | Symbols: | selenium binding | chr2:10391124-10392492FORWARDLength = 183	7e-34
Cit.14573.1.S1_at	6.64401	7.574	6.77508	7.35721	0.929998	0.131079	0.713204	0.00677708	NA	0.0280916	Cit.14573.1.S1_at	NA	Cit.14573.1.S1_at	>AT3G46900.1 | Symbols: COPT2 | COPT2; copper ion transmembranetransporter/ high affinity copper ion transmembranetransporter | chr3:17268887-17269363 FORWARDLength = 158	1e-28	>sp|Q39065|COPT1_ARATH Copper transporter 1 OS=Arabidopsis thalianaGN=COPT1 PE=2 SV=2Length = 170	5e-27
Cit.14609.1.S1_at	6.05154	5.9189	6.06899	5.4557	-0.132641	0.0174481	-0.59584	NA	NA	0.0299441	NA	NA	Cit.14609.1.S1_at	>AT2G25930.1 | Symbols: ELF3, PYK20 | ELF3 (EARLY FLOWERING 3);protein C-terminus binding / transcription factor |chr2:11059459-11063178 FORWARDLength = 695	1e-58	>sp|O82804|ELF3_ARATH Protein EARLY FLOWERING 3 OS=Arabidopsisthaliana GN=ELF3 PE=1 SV=1Length = 695	1e-57
Cit.14627.1.S1_at	4.66331	4.06569	4.45155	4.69755	-0.597623	-0.211764	0.0342366	0.0175016	NA	NA	Cit.14627.1.S1_at	NA	NA
Cit.14674.1.S1_s_at	8.26401	7.78897	7.96692	7.80864	-0.475031	-0.29708	-0.45536	NA	NA	0.0299458	NA	NA	Cit.14674.1.S1_s_at	>AT5G10930.1 | Symbols: CIPK5, SnRK3.24 | CIPK5 (CBL-INTERACTINGPROTEIN KINASE 5); ATP binding / kinase/ protein kinase/protein serine/threonine kinase | chr5:3445569-3446906REVERSELength = 445	6e-50	>sp|Q9LEU7|CIPK5_ARATH CBL-interacting serine/threonine-proteinkinase 5 OS=Arabidopsis thaliana GN=CIPK5 PE=1 SV=1Length = 445	6e-49
Cit.14707.1.S1_at	7.54322	7.08598	7.53112	7.38701	-0.457239	-0.0121013	-0.156204	0.0438515	NA	NA	Cit.14707.1.S1_at	NA	NA	>AT1G15520.1 | Symbols: PDR12, ATPDR12 | PDR12 (PLEIOTROPIC DRUGRESISTANCE 12); ATPase, coupled to transmembrane movementof substances | chr1:5331993-5338175 REVERSELength = 1423	e-128	>sp|Q76CU2|PDR1_TOBAC Pleiotropic drug resistance protein 1OS=Nicotiana tabacum GN=PDR1 PE=2 SV=1Length = 1434	e-133
Cit.14822.1.S1_at	7.50599	8.20198	7.45914	7.63179	0.695986	-0.0468503	0.125792	0.0426722	NA	NA	Cit.14822.1.S1_at	NA	NA	>AT1G07570.1 | Symbols: APK1A, APK1 | APK1A; kinase/ proteinserine/threonine kinase | chr1:2331369-2333210 REVERSELength = 410	7e-91	>sp|Q06548|APK1A_ARATH Protein kinase APK1A, chloroplasticOS=Arabidopsis thaliana GN=APK1A PE=2 SV=1Length = 410	7e-90
Cit.14822.1.S1_s_at	7.29498	8.43891	7.56058	7.69866	1.14393	0.2656	0.403671	0.00410067	NA	NA	Cit.14822.1.S1_s_at	NA	NA	>AT1G07570.1 | Symbols: APK1A, APK1 | APK1A; kinase/ proteinserine/threonine kinase | chr1:2331369-2333210 REVERSELength = 410	7e-91	>sp|Q06548|APK1A_ARATH Protein kinase APK1A, chloroplasticOS=Arabidopsis thaliana GN=APK1A PE=2 SV=1Length = 410	7e-90
Cit.14836.1.S1_at	9.36412	8.85665	9.11195	9.17283	-0.507474	-0.252169	-0.191291	0.0356148	NA	NA	Cit.14836.1.S1_at	NA	NA	>AT5G52990.1 | Symbols: | vesicle-associated membrane protein-related| chr5:21484188-21485006 FORWARDLength = 272	2e-55	>sp|Q84WF5|VAMPL_ARATH Probable VAMP-like protein At1g33475OS=Arabidopsis thaliana GN=At1g33475 PE=2 SV=1Length = 255	2e-13
Cit.14849.1.S1_at	5.68969	5.18925	5.82124	5.72975	-0.500445	0.131548	0.0400561	0.045459	NA	NA	Cit.14849.1.S1_at	NA	NA	>AT5G49555.1 | Symbols: | amine oxidase-related |chr5:20107411-20110602 REVERSELength = 556	2e-56	>sp|Q68FT3|PYRD2_RAT Pyridine nucleotide-disulfide oxidoreductasedomain-containing protein 2 OS=Rattus norvegicusGN=Pyroxd2 PE=2 SV=1Length = 581	1e-32
Cit.14877.1.S1_at	7.19222	6.48985	6.95773	6.63154	-0.702371	-0.234494	-0.560682	0.0177553	NA	NA	Cit.14877.1.S1_at	NA	NA	>AT1G03910.1 | Symbols: | EXPRESSED IN: 25 plant structures;EXPRESSED DURING: 13 growth stages; CONTAINS InterProDOMAIN/s: Cactin, central region (InterPro:IPR018816);BEST Arabidopsis thaliana protein match is: unknownprotein (TAIR:AT2G36815.2); Has 11516 Blast hits to 6722proteins in 356 species: Archae - 23; Bacteria - 259;Metazoa - 6122; Fungi - 1009; Plants - 493; Viruses -33; Other Eukaryote…	3e-55	>sp|Q9CS00|CS029_MOUSE Uncharacterized protein C19orf29 homologOS=Mus musculus PE=1 SV=2Length = 772	5e-22
Cit.14890.1.S1_at	5.95094	5.83272	5.90349	6.39037	-0.118222	-0.0474549	0.439425	NA	NA	0.0419334	NA	NA	Cit.14890.1.S1_at	>AT2G23620.1 | Symbols: ATMES1, MES1 | MES1 (METHYL ESTERASE 1);hydrolase, acting on ester bonds / methylindole-3-acetate esterase/ methyl jasmonate esterase/methyl salicylate esterase | chr2:10047462-10049248REVERSELength = 263	1e-63	>sp|Q9SE93|PNAE_RAUSE Polyneuridine-aldehyde esterase OS=Rauvolfiaserpentina GN=PNAE PE=1 SV=1Length = 264	5e-52
Cit.14915.1.S1_at	11.7303	11.1178	11.8975	11.3442	-0.612524	0.167181	-0.386092	0.0282268	NA	NA	Cit.14915.1.S1_at	NA	NA	>AT1G49320.1 | Symbols: | BURP domain-containing protein |chr1:18246441-18247817 FORWARDLength = 280	2e-59	>sp|B9G9L9|BURPH_ORYSJ BURP domain-containing protein 17 OS=Oryzasativa subsp. japonica GN=BURP17 PE=2 SV=1Length = 585	1e-45
Cit.14959.1.S1_at	8.34758	7.32789	8.07996	7.39394	-1.01969	-0.267624	-0.953646	0.0234997	NA	0.0286899	Cit.14959.1.S1_at	NA	Cit.14959.1.S1_at	>AT1G34060.1 | Symbols: | alliinase family protein |chr1:12396561-12398299 REVERSELength = 463	e-152	>sp|P31757|ALLN_ALLCE Alliin lyase OS=Allium cepa PE=1 SV=2Length = 479	e-117
Cit.14977.1.S1_at	7.03465	6.49696	7.03601	6.72174	-0.537693	0.0013606	-0.312917	0.0472143	NA	NA	Cit.14977.1.S1_at	NA	NA	>AT1G32490.1 | Symbols: EMB2733, ESP3 | ESP3 (ENHANCED SILENCINGPHENOTYPE 3); ATP binding / ATP-dependent RNA helicase/ATP-dependent helicase/ helicase/ nucleic acid binding |chr1:11742356-11749286 REVERSELength = 1044	e-141	>sp|Q7YR39|DHX16_PANTR Putative pre-mRNA-splicing factor ATP-dependentRNA helicase DHX16 OS=Pan troglodytes GN=DHX16 PE=3 SV=1Length = 1044	e-102
Cit.14980.1.S1_s_at	7.36145	6.61446	7.25949	6.83403	-0.746986	-0.101956	-0.527424	NA	NA	0.0178928	NA	NA	Cit.14980.1.S1_s_at
Cit.14997.1.S1_at	7.95092	8.20051	7.99113	8.35455	0.249588	0.0402069	0.403635	NA	NA	0.0308505	NA	NA	Cit.14997.1.S1_at	>AT5G52820.1 | Symbols: | WD-40 repeat family protein / notchlessprotein, putative | chr5:21401423-21404203 FORWARDLength = 473	e-129	>sp|Q9FLX9|NLE1_ARATH Notchless protein homolog OS=Arabidopsisthaliana GN=NLE1 PE=2 SV=1Length = 473	e-128
Cit.15024.1.S1_at	9.59844	10.0938	9.75713	9.70912	0.495328	0.158688	0.110684	0.0458063	NA	NA	Cit.15024.1.S1_at	NA	NA	>AT1G16670.1 | Symbols: | protein kinase family protein |chr1:5697846-5699492 FORWARDLength = 390	6e-35	>sp|Q8RX80|CRK18_ARATH Cysteine-rich receptor-like protein kinase 18OS=Arabidopsis thaliana GN=CRK18 PE=2 SV=2Length = 659	3e-11
Cit.1510.1.S1_at	7.54472	6.93594	7.3892	7.01425	-0.60878	-0.155523	-0.53047	0.00527252	NA	NA	Cit.1510.1.S1_at	NA	NA	>AT4G36860.1 | Symbols: | zinc ion binding | chr4:17358580-17361189REVERSELength = 553	6e-47	>sp|P0C7Q8|Y1927_ARATH LIM and UIM domain-containing At1g19270OS=Arabidopsis thaliana GN=At1g19270 PE=2 SV=1Length = 532	7e-21
Cit.15109.1.S1_s_at	3.85809	4.2606	4.0917	4.037	0.402507	0.23361	0.178914	0.0218432	0.0415041	NA	Cit.15109.1.S1_s_at	NA	NA			>sp|Q9FUQ7|CNBL8_ARATH Calcineurin B-like protein 8 OS=Arabidopsisthaliana GN=CBL8 PE=1 SV=1Length = 214	2e-09
Cit.15135.1.S1_at	7.45573	7.21199	7.24681	6.83938	-0.243737	-0.208917	-0.616348	NA	NA	0.0414847	NA	NA	Cit.15135.1.S1_at	>AT3G09050.1 | Symbols: | unknown protein | chr3:2764860-2765907FORWARDLength = 258	9e-66
Cit.15242.1.S1_at	7.11921	7.97816	6.77731	6.92391	0.858948	-0.3419	-0.195298	0.00940002	NA	NA	Cit.15242.1.S1_at	NA	NA	>AT3G54420.1 | Symbols: ATEP3, ATCHITIV, CHIV | ATEP3; chitinase |chr3:20145935-20147034 FORWARDLength = 273	2e-74	>sp|P29022|CHIA_MAIZE Endochitinase A OS=Zea mays PE=1 SV=1Length = 280	1e-71
Cit.15245.1.S1_at	8.44709	8.05026	8.34591	8.05466	-0.396827	-0.101183	-0.392427	0.00695107	NA	NA	Cit.15245.1.S1_at	NA	NA	>AT2G26690.1 | Symbols: | nitrate transporter (NTP2) |chr2:11347347-11350916 REVERSELength = 577	e-113	>sp|Q05085|CHL1_ARATH Nitrate/chlorate transporter OS=Arabidopsisthaliana GN=CHL1 PE=2 SV=1Length = 590	6e-73
Cit.15261.1.S1_s_at	6.80812	6.95689	6.94686	7.18813	0.148776	0.138743	0.380012	0.0329325	NA	0.0423266	NA	NA	Cit.15261.1.S1_s_at	>AT3G56690.1 | Symbols: CIP111 | CIP111 (CAM INTERACTING PROTEIN 111);ATPase/ calmodulin binding | chr3:20993869-20998531REVERSELength = 1022	2e-31	>sp|O28972|Y1297_ARCFU Cell division cycle protein 48 homologAF_1297 OS=Archaeoglobus fulgidus GN=AF_1297 PE=3 SV=1Length = 733	2e-10
Cit.15262.1.S1_at	10.4023	9.97661	10.2615	10.2323	-0.425704	-0.140824	-0.16997	0.0103164	NA	NA	Cit.15262.1.S1_at	NA	NA	>AT2G23150.1 | Symbols: NRAMP3, ATNRAMP3 | NRAMP3 (NATURALRESISTANCE-ASSOCIATED MACROPHAGE PROTEIN 3); inorganicanion transmembrane transporter/ manganese iontransmembrane transporter/ metal ion transmembranetransporter | chr2:9856422-9858565 REVERSELength = 509	e-107	>sp|Q9SNV9|NRAM3_ARATH Metal transporter Nramp3 OS=Arabidopsisthaliana GN=NRAMP3 PE=2 SV=2Length = 509	e-106
Cit.15344.1.S1_at	7.41973	7.42587	7.35789	7.80714	0.0061445	-0.0618367	0.387414	NA	NA	0.012293	NA	NA	Cit.15344.1.S1_at	>AT3G18040.2 | Symbols: MPK9 | MPK9 (MAP KINASE 9); MAP kinase |chr3:6175741-6178150 FORWARDLength = 422	e-131	>sp|Q9LV37|MPK9_ARATH Mitogen-activated protein kinase 9OS=Arabidopsis thaliana GN=MPK9 PE=2 SV=2Length = 510	e-130
Cit.15355.1.S1_at	5.58607	6.03693	5.80694	5.15301	0.450856	0.220869	-0.433061	NA	NA	0.00169069	NA	NA	Cit.15355.1.S1_at	>AT4G10490.1 | Symbols: | oxidoreductase, 2OG-Fe(II) oxygenasefamily protein | chr4:6483900-6485179 FORWARDLength = 348	5e-80	>sp|Q39110|GAOX1_ARATH Gibberellin 20 oxidase 1 OS=Arabidopsisthaliana GN=20ox1 PE=2 SV=2Length = 377	8e-38
Cit.15360.1.S1_at	4.06325	3.58627	3.94465	3.90882	-0.476972	-0.118593	-0.154427	0.0469645	NA	NA	Cit.15360.1.S1_at	NA	NA	>AT3G61415.2 | Symbols: ASK21 | ASK21 (ARABIDOPSIS SKP1-LIKE 21);protein binding / ubiquitin-protein ligase |chr3:22723052-22725577 REVERSELength = 349	3e-86	>sp|Q8LF97|ASK21_ARATH SKP1-like protein 21 OS=Arabidopsis thalianaGN=ASK21 PE=2 SV=1Length = 351	3e-85
Cit.15415.1.S1_at	8.23129	7.73844	8.16135	8.19421	-0.492845	-0.0699383	-0.0370739	0.0426944	NA	NA	Cit.15415.1.S1_at	NA	NA
Cit.15590.1.S1_x_at	8.5093	7.87631	8.50836	8.42052	-0.632994	-0.000944558	-0.088785	0.0336409	NA	NA	Cit.15590.1.S1_x_at	NA	NA			>sp|Q8RWU6|NHX6_ARATH Sodium/hydrogen exchanger 6 OS=Arabidopsisthaliana GN=NHX6 PE=2 SV=2Length = 535	1e-09
Cit.15620.1.S1_at	9.37289	8.97264	9.43866	9.03759	-0.400256	0.0657623	-0.335303	0.0228194	NA	NA	Cit.15620.1.S1_at	NA	NA	>AT4G33030.1 | Symbols: SQD1 | SQD1; UDPsulfoquinovose synthase/sulfotransferase | chr4:15936051-15937566 FORWARDLength = 477	1e-28	>sp|Q84KI6|SQD1_SPIOL UDP-sulfoquinovose synthase, chloroplasticOS=Spinacia oleracea GN=SQD1 PE=1 SV=1Length = 482	8e-29
Cit.15633.1.S1_at	9.62966	9.14804	9.55336	9.27431	-0.481615	-0.0762954	-0.355344	0.0119173	NA	NA	Cit.15633.1.S1_at	NA	NA	>AT1G05410.2 | Symbols: | unknown protein | chr1:1585504-1587268REVERSELength = 444	5e-31
Cit.15670.1.S1_at	7.22741	8.61544	7.06937	7.0792	1.38804	-0.158033	-0.148204	0.0183799	NA	NA	Cit.15670.1.S1_at	NA	NA	>AT5G47070.1 | Symbols: | protein kinase, putative |chr5:19118683-19120528 REVERSELength = 410	9e-50	>sp|P46573|APK1B_ARATH Protein kinase APK1B, chloroplasticOS=Arabidopsis thaliana GN=APK1B PE=2 SV=2Length = 412	1e-33
Cit.15679.1.S1_at	6.23651	5.83303	6.35985	6.33687	-0.403485	0.12334	0.100359	0.0214984	NA	NA	Cit.15679.1.S1_at	NA	NA
Cit.15695.1.S1_at	4.02101	4.57251	4.21561	3.83447	0.551498	0.194596	-0.186545	0.0306822	NA	NA	Cit.15695.1.S1_at	NA	NA	>AT4G16820.1 | Symbols: | lipase class 3 family protein |chr4:9467563-9469116 FORWARDLength = 517	4e-91	>sp|P61872|LIP_RHIOR Lipase OS=Rhizopus oryzae PE=1 SV=1Length = 392	2e-11
Cit.15785.1.S1_at	4.7872	7.38881	4.65927	4.92411	2.60161	-0.127933	0.136908	0.0239643	NA	NA	Cit.15785.1.S1_at	NA	NA	>AT4G20970.1 | Symbols: | basic helix-loop-helix (bHLH) familyprotein | chr4:11215259-11216212 FORWARDLength = 190	2e-22			>PTCs00554.1 | PUT-155a-Citrus_sinensis-20652 | bHLH family TF,nucleic acid sequenceLength = 1283	0
Cit.15883.1.S1_at	6.48163	5.94238	6.60352	6.50802	-0.53925	0.121885	0.0263844	0.00390295	NA	NA	Cit.15883.1.S1_at	NA	NA
Cit.15903.1.S1_at	4.58016	3.74967	4.2836	4.15618	-0.830488	-0.296562	-0.423983	0.0348298	NA	NA	Cit.15903.1.S1_at	NA	NA	>AT5G42390.1 | Symbols: | metalloendopeptidase |chr5:16945308-16952647 FORWARDLength = 1265	1e-80	>sp|P45181|PQQL_HAEIN Probable zinc protease pqqL OS=Haemophilusinfluenzae GN=pqqL PE=3 SV=1Length = 926	3e-17
Cit.15999.1.S1_at	10.4024	9.93622	10.237	10.1901	-0.466199	-0.165417	-0.21228	0.0483159	NA	NA	Cit.15999.1.S1_at	NA	NA	>AT4G17880.1 | Symbols: | basic helix-loop-helix (bHLH) familyprotein | chr4:9933702-9935471 REVERSELength = 589	3e-41	>sp|O49687|BH004_ARATH Transcription factor MYC4 OS=Arabidopsisthaliana GN=BHLH4 PE=2 SV=1Length = 589	3e-40	>PTCs00552.1 | PUT-155a-Citrus_sinensis-16341 | bHLH family TF,nucleic acid sequenceLength = 1787	0
Cit.16017.1.S1_at	8.89758	9.61463	8.5691	8.26177	0.717055	-0.32848	-0.635805	NA	0.0125439	0.00491247	NA	NA	Cit.16017.1.S1_at	>AT2G26640.1 | Symbols: KCS11 | KCS11 (3-KETOACYL-COA SYNTHASE 11);acyltransferase/ catalytic/ transferase, transferringacyl groups other than amino-acyl groups |chr2:11330094-11331623 FORWARDLength = 509	8e-76	>sp|O48780|KCS11_ARATH 3-ketoacyl-CoA synthase 11 OS=Arabidopsisthaliana GN=KCS11 PE=1 SV=1Length = 509	7e-75
Cit.16020.1.S1_at	6.49953	5.78615	6.16187	6.37073	-0.713377	-0.33766	-0.128805	0.046751	0.0170106	NA	Cit.16020.1.S1_at	NA	NA	>AT5G61440.1 | Symbols: ACHT5 | ACHT5 (ATYPICAL CYS HIS RICHTHIOREDOXIN 5) | chr5:24707658-24708684 FORWARDLength = 245	9e-60	>sp|Q9XFI1|TRXL3_ARATH Thioredoxin-like 3, chloroplasticOS=Arabidopsis thaliana GN=At5g61440 PE=2 SV=1Length = 245	9e-59
Cit.16059.1.S1_at	7.00602	7.39625	6.88171	7.68177	0.390239	-0.124306	0.675752	NA	0.0075412	0.0253416	NA	NA	Cit.16059.1.S1_at
Cit.16059.1.S1_s_at	5.94937	6.38927	6.0579	6.79934	0.439906	0.108535	0.84997	NA	NA	0.0172094	NA	NA	Cit.16059.1.S1_s_at
Cit.16154.1.S1_at	4.31062	4.71017	4.54148	4.80843	0.399549	0.230859	0.497805	0.00578756	NA	0.00693526	Cit.16154.1.S1_at	NA	Cit.16154.1.S1_at	>AT3G47090.1 | Symbols: | leucine-rich repeat transmembrane proteinkinase, putative | chr3:17341512-17344645 REVERSELength = 1009	8e-21	>sp|O22476|BRI1_ARATH Protein BRASSINOSTEROID INSENSITIVE 1OS=Arabidopsis thaliana GN=BRI1 PE=1 SV=1Length = 1196	2e-13
Cit.16208.1.S1_at	4.72665	4.1911	4.67034	4.39847	-0.535545	-0.0563067	-0.328178	0.0350008	NA	NA	Cit.16208.1.S1_at	NA	NA	>AT3G50930.1 | Symbols: BCS1 | BCS1 (CYTOCHROME BC1 SYNTHESIS); ATPbinding / ATPase/ nucleoside-triphosphatase/ nucleotidebinding | chr3:18929817-18931547 FORWARDLength = 576	1e-25
Cit.16216.1.S1_at	9.00069	8.61198	9.00142	8.82797	-0.388716	0.000724927	-0.172726	0.0156178	NA	NA	Cit.16216.1.S1_at	NA	NA	>AT1G04200.1 | Symbols: | unknown protein | chr1:1109676-1113875FORWARDLength = 732	2e-81	>sp|Q7RTS9|DYM_HUMAN Dymeclin OS=Homo sapiens GN=DYM PE=1 SV=1Length = 669	2e-30
Cit.16292.1.S1_at	4.80581	5.14976	4.86923	5.1882	0.343951	0.0634277	0.38239	NA	NA	0.0449972	NA	NA	Cit.16292.1.S1_at			>sp|Q9CQR4|ACO13_MOUSE Acyl-coenzyme A thioesterase 13 OS=Musmusculus GN=Acot13 PE=1 SV=1Length = 140	2e-06
Cit.16303.1.S1_at	5.56983	5.99289	5.71489	5.9691	0.423064	0.145064	0.399275	NA	NA	0.0491506	NA	NA	Cit.16303.1.S1_at	>AT4G36810.1 | Symbols: GGPS1 | GGPS1 (GERANYLGERANYL PYROPHOSPHATESYNTHASE 1); farnesyltranstransferase |chr4:17343513-17344628 FORWARDLength = 371	e-102	>sp|Q94ID7|GGPPS_HEVBR Geranylgeranyl pyrophosphate synthetase,chloroplastic OS=Hevea brasiliensis GN=GGPS PE=1 SV=1Length = 370	e-102
Cit.16331.1.S1_s_at	7.54217	7.70955	7.32072	7.00089	0.167373	-0.221452	-0.541285	NA	NA	0.0312715	NA	NA	Cit.16331.1.S1_s_at	>AT3G62860.1 | Symbols: | esterase/lipase/thioesterase familyprotein | chr3:23239577-23242143 REVERSELength = 348	2e-47	>sp|P28321|YJU3_YEAST Serine hydrolase YJU3 OS=Saccharomycescerevisiae GN=YJU3 PE=1 SV=1Length = 313	7e-09
Cit.1637.1.S1_at	4.08027	4.58677	4.40941	4.28567	0.506504	0.32914	0.205401	0.0346846	NA	NA	Cit.1637.1.S1_at	NA	NA	>AT3G53620.1 | Symbols: AtPPa4 | AtPPa4 (Arabidopsis thalianapyrophosphorylase 4); inorganic diphosphatase |chr3:19881491-19883308 FORWARDLength = 216	e-106	>sp|Q43187|IPYR_SOLTU Soluble inorganic pyrophosphatase OS=Solanumtuberosum GN=PPA PE=2 SV=1Length = 211	3e-96
Cit.16427.1.S1_at	8.84078	9.18025	8.80515	9.28587	0.339469	-0.0356314	0.44509	0.0435411	NA	0.0335981	NA	NA	Cit.16427.1.S1_at	>AT1G78955.1 | Symbols: CAMS1 | CAMS1 (Camelliol C synthase 1);beta-amyrin synthase | chr1:29689153-29694255 REVERSELength = 769	6e-90	>sp|P0C8Y0|LUP3_ARATH Camelliol C synthase OS=Arabidopsis thalianaGN=CAMS1 PE=3 SV=1Length = 769	6e-89
Cit.16428.1.S1_at	8.74564	9.16223	9.05305	9.22107	0.416591	0.307407	0.475424	NA	NA	0.0140333	NA	NA	Cit.16428.1.S1_at	>AT2G42990.1 | Symbols: | GDSL-motif lipase/hydrolase family protein| chr2:17879056-17880200 FORWARDLength = 350	e-122	>sp|Q67ZI9|GDL48_ARATH GDSL esterase/lipase At2g42990 OS=Arabidopsisthaliana GN=At2g42990 PE=2 SV=1Length = 350	e-121
Cit.16505.1.S1_at	5.50871	5.0922	5.52495	5.22454	-0.416516	0.0162418	-0.284172	0.0290032	NA	NA	Cit.16505.1.S1_at	NA	NA	>AT3G27530.1 | Symbols: GC6 | GC6 (golgin candidate 6); binding /protein transporter | chr3:10193778-10199659 REVERSELength = 914	1e-97	>sp|B0F9L4|GOGC6_ARATH Golgin candidate 6 OS=Arabidopsis thalianaGN=GC6 PE=1 SV=2Length = 914	1e-96
Cit.16528.1.S1_at	6.83817	6.40567	6.63844	6.64331	-0.432501	-0.199736	-0.194869	0.0464976	NA	NA	Cit.16528.1.S1_at	NA	NA	>AT1G74850.1 | Symbols: PTAC2 | PTAC2 (PLASTID TRANSCRIPTIONALLYACTIVE2) | chr1:28119237-28122314 REVERSELength = 862	3e-25	>sp|Q9S7Q2|PP124_ARATH Pentatricopeptide repeat-containing proteinAt1g74850, chloroplastic OS=Arabidopsis thaliana GN=PTAC2PE=2 SV=1Length = 862	3e-24
Cit.16536.1.S1_at	4.08649	3.62487	3.71918	3.66966	-0.461619	-0.367311	-0.416826	0.0163412	NA	NA	Cit.16536.1.S1_at	NA	NA	>AT3G62700.1 | Symbols: ATMRP10 | ATMRP10; ATPase, coupled totransmembrane movement of substances |chr3:23190428-23195727 REVERSELength = 1539	8e-58	>sp|Q9LZJ5|AB14C_ARATH ABC transporter C family member 14OS=Arabidopsis thaliana GN=ABCC14 PE=1 SV=1Length = 1539	7e-57
Cit.16567.1.S1_at	5.60312	6.25938	5.96813	6.22547	0.65625	0.365007	0.622347	0.00569443	NA	NA	Cit.16567.1.S1_at	NA	NA	>AT1G79770.1 | Symbols: | unknown protein | chr1:30014371-30014874FORWARDLength = 167	4e-43
Cit.16710.1.S1_at	6.21768	6.74569	6.16512	6.11418	0.528013	-0.0525637	-0.103505	0.0498821	NA	NA	Cit.16710.1.S1_at	NA	NA	>AT2G28590.1 | Symbols: | protein kinase family protein |chr2:12249835-12251490 FORWARDLength = 424	1e-49	>sp|Q9LQQ8|RLCK7_ARATH Probable serine/threonine-protein kinaseRLCKVII OS=Arabidopsis thaliana GN=At1g07870 PE=2 SV=1Length = 423	3e-48
Cit.16740.1.S1_at	6.33718	5.51931	6.63112	6.19894	-0.817872	0.293941	-0.138235	0.0391521	NA	NA	Cit.16740.1.S1_at	NA	NA
Cit.16845.1.S1_at	5.72957	7.53428	5.91036	6.19974	1.80471	0.180791	0.470175	NA	NA	0.0145834	NA	NA	Cit.16845.1.S1_at	>AT1G28360.1 | Symbols: ERF12, ATERF12 | ERF12 (ERF DOMAIN PROTEIN12); DNA binding / transcription factor/ transcriptionrepressor | chr1:9951934-9952503 FORWARDLength = 189	1e-40	>sp|Q94ID6|ERF81_ARATH Ethylene-responsive transcription factor 12OS=Arabidopsis thaliana GN=ERF12 PE=2 SV=1Length = 189	1e-39	>PTCs00036.1 | PUT-155a-Citrus_sinensis-1922 | AP2-EREBP family TF,nucleic acid sequenceLength = 708	0
Cit.16885.1.S1_at	6.93819	10.222	6.78795	7.02669	3.28383	-0.150245	0.0884947	0.017954	NA	NA	Cit.16885.1.S1_at	NA	NA	>AT1G66400.1 | Symbols: | calmodulin-related protein, putative |chr1:24770856-24771329 REVERSELength = 157	1e-43	>sp|Q9M7R0|ALL8_OLEEU Calcium-binding allergen Ole e 8 OS=Oleaeuropaea PE=1 SV=1Length = 171	1e-43
Cit.16960.1.S1_x_at	9.9644	10.5927	9.68982	9.39176	0.628292	-0.274583	-0.572635	NA	NA	0.0330219	NA	NA	Cit.16960.1.S1_x_at
Cit.17074.1.S1_s_at	7.75068	7.26873	7.53558	7.63114	-0.481947	-0.215101	-0.119538	0.0216851	NA	NA	Cit.17074.1.S1_s_at	NA	NA
Cit.17090.1.S1_s_at	9.93935	10.8948	9.9336	9.44754	0.955479	-0.00575477	-0.491815	0.0209202	NA	NA	Cit.17090.1.S1_s_at	NA	NA	>AT1G69490.1 | Symbols: NAP, ANAC029, ATNAP | NAP (NAC-like,activated by AP3/PI); transcription factor |chr1:26122233-26123222 FORWARDLength = 268	2e-83	>sp|O49255|NAC29_ARATH NAC domain-containing protein 29OS=Arabidopsis thaliana GN=NAC029 PE=2 SV=1Length = 268	2e-82	>PTCs00416.1 | PUT-155a-Citrus_sinensis-7910 | NAC family TF, nucleicacid sequenceLength = 1655	0
Cit.17115.1.S1_at	5.75463	5.83271	5.80254	6.15546	0.0780798	0.0479118	0.400829	NA	NA	0.0414044	NA	NA	Cit.17115.1.S1_at			>sp|P53800|FDFT_NICBE Squalene synthetase OS=Nicotiana benthamianaPE=2 SV=1Length = 411	3e-10
Cit.17142.1.S1_s_at	9.8081	11.8838	9.73356	9.43225	2.07574	-0.0745344	-0.375844	0.00105467	NA	NA	Cit.17142.1.S1_s_at	NA	NA	>AT5G44210.1 | Symbols: ERF9, ATERF9, ATERF-9 | ERF9 (ERF DOMAINPROTEIN 9); DNA binding / transcription factor/transcription repressor | chr5:17806742-17807344 FORWARDLength = 200	8e-25	>sp|Q9LW49|ERF4_NICSY Ethylene-responsive transcription factor 4OS=Nicotiana sylvestris GN=ERF4 PE=2 SV=1Length = 227	2e-25	>PTCs00070.1 | PUT-155a-Citrus_sinensis-9031 | AP2-EREBP family TF,nucleic acid sequenceLength = 814	0
Cit.17145.1.S1_s_at	11.2306	10.8103	11.2213	11.2025	-0.420306	-0.00931526	-0.0280843	0.00119883	NA	NA	Cit.17145.1.S1_s_at	NA	NA			>sp|P04929|HRPX_PLALO Histidine-rich glycoprotein OS=Plasmodiumlophurae PE=4 SV=1Length = 351	2e-11
Cit.17147.1.S1_s_at	7.95945	7.81557	7.77746	7.42644	-0.143887	-0.181989	-0.533015	NA	NA	0.0162374	NA	NA	Cit.17147.1.S1_s_at
Cit.17183.1.S1_at	7.44917	7.99861	7.46495	7.78785	0.549443	0.015778	0.338679	0.00911289	NA	NA	Cit.17183.1.S1_at	NA	NA	>AT2G38640.1 | Symbols: | unknown protein | chr2:16157725-16158474REVERSELength = 196	4e-53	>sp|Q9LZX1|Y5175_ARATH UPF0706 protein At5g01750 OS=Arabidopsisthaliana GN=At5g01750 PE=1 SV=1Length = 217	1e-14
Cit.17196.1.S1_at	5.8483	5.33603	5.88244	5.72523	-0.51227	0.0341393	-0.123069	0.0247796	NA	NA	Cit.17196.1.S1_at	NA	NA	>AT1G54570.1 | Symbols: | esterase/lipase/thioesterase family protein| chr1:20380649-20384953 REVERSELength = 704	3e-81	>sp|Q9ZVN2|Y1457_ARATH Acyltransferase-like protein At1g54570,chloroplastic OS=Arabidopsis thaliana GN=At1g54570 PE=1SV=1Length = 704	3e-80
Cit.17203.1.S1_s_at	8.29638	8.63073	8.55669	8.80196	0.334345	0.260308	0.505576	NA	NA	0.000699748	NA	NA	Cit.17203.1.S1_s_at	>AT1G08380.1 | Symbols: PSAO | PSAO (photosystem I subunit O) |chr1:2641004-2641739 REVERSELength = 140	5e-58
Cit.17204.1.S1_at	7.16275	9.39676	7.10032	7.17591	2.23401	-0.0624358	0.0131579	0.0483441	NA	NA	Cit.17204.1.S1_at	NA	NA
Cit.17243.1.S1_at	6.39356	9.69079	6.31224	6.57951	3.29722	-0.0813225	0.185941	0.0176593	NA	NA	Cit.17243.1.S1_at	NA	NA
Cit.17252.1.S1_at	5.11751	4.42536	4.8544	4.60451	-0.692152	-0.26311	-0.513004	0.0497029	NA	NA	Cit.17252.1.S1_at	NA	NA	>AT5G46210.1 | Symbols: CUL4, ATCUL4 | CUL4 (CULLIN4); protein binding/ ubiquitin-protein ligase | chr5:18731569-18736653REVERSELength = 792	e-142	>sp|Q13620|CUL4B_HUMAN Cullin-4B OS=Homo sapiens GN=CUL4B PE=1 SV=3Length = 895	5e-82
Cit.17280.1.S1_at	7.42873	6.57419	7.11248	6.40986	-0.854538	-0.316252	-1.01887	0.047358	NA	NA	Cit.17280.1.S1_at	NA	NA	>AT1G10740.2 | Symbols: | unknown protein | chr1:3568612-3570466REVERSELength = 406	1e-29
Cit.17307.1.S1_at	5.31236	6.94675	5.12356	5.8922	1.63439	-0.188799	0.57984	0.0265498	NA	NA	Cit.17307.1.S1_at	NA	NA	>AT4G14305.1 | Symbols: | FUNCTIONS IN: molecular_function unknown;INVOLVED IN: biological_process unknown; LOCATED IN:integral to membrane; CONTAINS InterPro DOMAIN/s:Mpv17/PMP22 (InterPro:IPR007248); BEST Arabidopsisthaliana protein match is: PMP22 (TAIR:AT4G04470.1); Has957 Blast hits to 957 proteins in 126 species: Archae -0; Bacteria - 0; Metazoa - 456; Fungi - 286; Plants -164; Viruses - 0;…	1e-66	>sp|Q9ZS51|PMP22_ARATH Peroxisomal membrane protein PMP22OS=Arabidopsis thaliana GN=PMP22 PE=1 SV=1Length = 190	9e-43
Cit.17318.1.S1_at	8.68835	9.51748	8.74823	8.92789	0.829126	0.0598791	0.239539	0.0167895	NA	NA	Cit.17318.1.S1_at	NA	NA			>sp|Q7T037|RF12B_XENLA E3 ubiquitin-protein ligase rnf12-B OS=Xenopuslaevis GN=rnf12-B PE=2 SV=1Length = 757	2e-10
Cit.17342.1.S1_at	7.53687	9.93208	7.5382	7.77372	2.39521	0.00132921	0.236845	0.0323352	NA	0.0151992	Cit.17342.1.S1_at	NA	NA	>AT5G10870.1 | Symbols: ATCM2 | ATCM2 (chorismate mutase 2);chorismate mutase | chr5:3430691-3432272 REVERSELength = 265	7e-57	>sp|P42738|CHMU_ARATH Chorismate mutase, chloroplasticOS=Arabidopsis thaliana GN=CM1 PE=2 SV=2Length = 334	1e-45
Cit.17349.1.S1_at	5.88137	6.6962	6.081	6.39293	0.814827	0.199621	0.51155	NA	NA	0.0195669	NA	NA	Cit.17349.1.S1_at	>AT1G17810.1 | Symbols: BETA-TIP | BETA-TIP (BETA-TONOPLASTINTRINSIC PROTEIN); water channel | chr1:6130209-6131442FORWARDLength = 267	e-103	>sp|O22588|TIP32_ARATH Probable aquaporin TIP3-2 OS=Arabidopsisthaliana GN=TIP3-2 PE=2 SV=1Length = 267	e-102
Cit.17371.1.S1_at	7.66301	7.0999	7.37755	7.26463	-0.563108	-0.285459	-0.398375	0.00766881	NA	NA	Cit.17371.1.S1_at	NA	NA
Cit.17388.1.S1_at	6.60063	8.84856	6.88232	6.93974	2.24792	0.281687	0.339103	0.00275796	0.0266253	0.0133583	Cit.17388.1.S1_at	NA	NA	>AT2G45760.1 | Symbols: BAP2, BAL | BAP2 (BON ASSOCIATION PROTEIN 2)| chr2:18847125-18847748 REVERSELength = 207	1e-25
Cit.17396.1.S1_at	10.1505	9.76185	9.80237	9.28548	-0.388642	-0.34813	-0.86502	NA	NA	0.0157492	NA	NA	Cit.17396.1.S1_at	>AT3G56290.1 | Symbols: | unknown protein | chr3:20878743-20879541REVERSELength = 173	1e-55
Cit.1740.1.S1_s_at	12.176	12.5268	12.4241	12.5554	0.350828	0.248122	0.379409	NA	NA	0.00622927	NA	NA	Cit.1740.1.S1_s_at	>AT2G27385.1 | Symbols: | unknown protein | chr2:11716697-11717318REVERSELength = 173	6e-32
Cit.17444.1.S1_at	10.5756	11.4215	10.5256	10.4801	0.84584	-0.0500735	-0.0955496	0.0270577	NA	NA	Cit.17444.1.S1_at	NA	NA	>AT5G10695.1 | Symbols: | unknown protein | chr5:3377817-3378020FORWARDLength = 67	2e-21
Cit.17450.1.S1_s_at	8.54766	12.3185	8.31516	8.60565	3.7708	-0.232502	0.0579943	0.035629	NA	NA	Cit.17450.1.S1_s_at	NA	NA
Cit.17455.1.S1_s_at	5.33418	5.83852	5.46618	6.17924	0.504336	0.131999	0.845059	NA	NA	0.0404254	NA	NA	Cit.17455.1.S1_s_at	>AT2G07050.1 | Symbols: CAS1 | CAS1 (cycloartenol synthase 1);cycloartenol synthase | chr2:2924629-2930295 FORWARDLength = 759	2e-44	>sp|P38605|CAS1_ARATH Cycloartenol synthase OS=Arabidopsis thalianaGN=CAS1 PE=1 SV=2Length = 759	2e-43
Cit.17506.1.S1_at	9.74808	9.61567	9.55518	9.21452	-0.132411	-0.192895	-0.533557	NA	0.0261489	0.011881	NA	NA	Cit.17506.1.S1_at	>AT1G47960.1 | Symbols: C/VIF1, ATC/VIF1 | C/VIF1 (CELL WALL /VACUOLAR INHIBITOR OF FRUCTOSIDASE 1); enzyme inhibitor/pectinesterase/ pectinesterase inhibitor |chr1:17681954-17683516 REVERSELength = 205	1e-24	>sp|P83326|PMEI_ACTDE Pectinesterase inhibitor OS=Actinidiadeliciosa GN=PMEI PE=1 SV=2Length = 185	6e-06
Cit.17511.1.S1_at	7.66511	8.53156	7.5598	7.49531	0.866453	-0.105312	-0.169798	0.0338701	NA	NA	Cit.17511.1.S1_at	NA	NA			>sp|Q9LRR4|R13L1_ARATH Putative disease resistance RPP13-likeprotein 1 OS=Arabidopsis thaliana GN=RPPL1 PE=2 SV=1Length = 1054	1e-19
Cit.17527.1.S1_at	9.41092	9.47551	9.16183	8.92704	0.0645822	-0.249091	-0.483889	NA	NA	0.0252492	NA	NA	Cit.17527.1.S1_at
Cit.17545.1.S1_at	3.93775	7.64127	4.14244	4.06905	3.70352	0.204687	0.131296	0.0327438	NA	NA	Cit.17545.1.S1_at	NA	NA	>AT3G52450.1 | Symbols: PUB22 | PUB22 (PLANT U-BOX 22);ubiquitin-protein ligase | chr3:19440943-19442250REVERSELength = 435	5e-53	>sp|Q9SVC6|PUB22_ARATH U-box domain-containing protein 22OS=Arabidopsis thaliana GN=PUB22 PE=2 SV=1Length = 435	5e-52
Cit.17567.1.S1_s_at	10.413	9.92782	10.1355	10.0198	-0.485154	-0.277487	-0.39318	NA	NA	0.0191455	NA	NA	Cit.17567.1.S1_s_at	>AT5G40800.1 | Symbols: | unknown protein | chr5:16334810-16335628REVERSELength = 272	8e-28
Cit.17709.1.S1_s_at	12.716	13.8167	13.0228	13.6637	1.10067	0.30676	0.947733	NA	NA	0.0201827	NA	NA	Cit.17709.1.S1_s_at			>sp|Q09MJ5|PSBK_CITSI Photosystem II reaction center protein KOS=Citrus sinensis GN=psbK PE=3 SV=1Length = 61	1e-19
Cit.17767.1.S1_s_at	4.50285	5.49832	4.53156	4.44797	0.995464	0.0287025	-0.0548795	0.0301457	NA	NA	Cit.17767.1.S1_s_at	NA	NA
Cit.17813.1.S1_s_at	5.5306	4.99293	5.29434	4.91567	-0.537669	-0.236258	-0.614923	0.0260417	NA	NA	Cit.17813.1.S1_s_at	NA	NA
Cit.1785.1.S1_at	8.59759	8.89728	8.59248	9.10547	0.299682	-0.0051109	0.507874	NA	NA	0.032747	NA	NA	Cit.1785.1.S1_at	>AT5G53470.1 | Symbols: ACBP1, ACBP | ACBP1 (ACYL-COA BINDING PROTEIN1); acyl-CoA binding / lead ion binding |chr5:21710497-21712391 FORWARDLength = 338	e-117	>sp|Q9BR61|ACBD6_HUMAN Acyl-CoA-binding domain-containing protein 6OS=Homo sapiens GN=ACBD6 PE=1 SV=1Length = 282	5e-37
Cit.17875.1.S1_s_at	10.6434	11.0109	10.8592	11.0237	0.367468	0.215843	0.380352	0.0183193	NA	0.0304186	NA	NA	Cit.17875.1.S1_s_at	>AT2G04700.1 | Symbols: | ferredoxin thioredoxin reductasecatalytic beta chain family protein |chr2:1646961-1648345 FORWARDLength = 146	8e-59	>sp|O49856|FTRC_SOYBN Ferredoxin-thioredoxin reductase catalyticchain, chloroplastic OS=Glycine max GN=FTRC PE=2 SV=1Length = 144	1e-58
Cit.17886.1.S1_s_at	10.2419	11.9564	10.2806	10.3962	1.71447	0.0386839	0.15426	0.0457325	NA	NA	Cit.17886.1.S1_s_at	NA	NA
Cit.18086.1.S1_at	9.67811	10.1591	9.80023	9.96248	0.480946	0.12212	0.28437	0.0407315	NA	NA	Cit.18086.1.S1_at	NA	NA	>AT3G23240.1 | Symbols: ERF1, ATERF1 | ERF1 (ETHYLENE RESPONSEFACTOR 1); DNA binding / transcription activator/transcription factor | chr3:8295705-8296361 FORWARDLength = 218	1e-22	>sp|O04681|PTI5_SOLLC Pathogenesis-related genes transcriptionalactivator PTI5 OS=Solanum lycopersicum GN=PTI5 PE=2 SV=1Length = 161	6e-33	>PTCs00028.1 | PUT-155a-Citrus_sinensis-15161 | AP2-EREBP family TF,nucleic acid sequenceLength = 867	0
Cit.18097.1.S1_at	4.77196	4.23452	4.42775	4.70399	-0.53744	-0.344213	-0.0679729	0.0166337	NA	NA	Cit.18097.1.S1_at	NA	NA
Cit.18106.1.S1_at	7.09855	7.60284	7.29561	7.43676	0.504293	0.197063	0.338207	0.0317858	NA	NA	Cit.18106.1.S1_at	NA	NA	>AT4G29890.1 | Symbols: | choline monooxygenase, putative (CMO-like)| chr4:14608868-14610905 FORWARDLength = 422	e-152	>sp|Q9SZR0|CHMO_ARATH Choline monooxygenase, chloroplasticOS=Arabidopsis thaliana GN=At4g29890 PE=2 SV=2Length = 422	e-151
Cit.18149.1.S1_x_at	3.76451	3.29951	3.75196	3.74032	-0.464997	-0.0125463	-0.0241915	0.0273424	NA	NA	Cit.18149.1.S1_x_at	NA	NA			>sp|Q8W519|MMT1_MAIZE Methionine S-methyltransferase OS=Zea maysGN=MMT1 PE=2 SV=2Length = 1091	7e-13
Cit.18157.1.S1_at	9.88817	10.4073	9.81188	9.68454	0.519089	-0.0762957	-0.203632	0.0411423	NA	NA	Cit.18157.1.S1_at	NA	NA
Cit.18175.1.S1_at	4.24227	4.46563	4.53535	4.63617	0.223353	0.293078	0.393897	NA	NA	0.0411778	NA	NA	Cit.18175.1.S1_at
Cit.18183.1.S1_at	6.50522	7.41624	6.64113	6.66232	0.911014	0.135906	0.157101	0.00737825	NA	NA	Cit.18183.1.S1_at	NA	NA	>AT4G00330.1 | Symbols: CRCK2 | CRCK2; ATP binding / kinase/ proteinkinase/ protein serine/threonine kinase |chr4:142787-144427 REVERSELength = 411	5e-71	>sp|Q8L4H4|NORK_MEDTR Nodulation receptor kinase OS=Medicagotruncatula GN=NORK PE=1 SV=2Length = 925	2e-28
Cit.18222.1.S1_at	9.35251	9.72301	9.63409	9.91476	0.370496	0.281579	0.562249	0.0223852	NA	0.0347714	NA	NA	Cit.18222.1.S1_at	>AT1G35420.1 | Symbols: | dienelactone hydrolase family protein |chr1:13026320-13027463 FORWARDLength = 310	4e-27
Cit.18268.1.S1_at	7.18113	7.76369	7.39003	7.65696	0.582559	0.208894	0.475823	0.0376522	NA	NA	Cit.18268.1.S1_at	NA	NA	>AT2G46160.1 | Symbols: | zinc finger (C3HC4-type RING finger)family protein | chr2:18963109-18963753 FORWARDLength = 214	4e-38	>sp|O82353|ATL2M_ARATH RING-H2 finger protein ATL2M OS=Arabidopsisthaliana GN=ATL2M PE=2 SV=1Length = 214	4e-37
Cit.18292.1.S1_at	10.2099	10.6456	10.2805	10.2766	0.435688	0.0705547	0.0666789	0.0139312	NA	NA	Cit.18292.1.S1_at	NA	NA			>sp|P93313|NU4M_ARATH NADH-ubiquinone oxidoreductase chain 4OS=Arabidopsis thaliana GN=ND4 PE=2 SV=2Length = 495	5e-11
Cit.1832.1.S1_s_at	11.4727	11.7486	11.6186	11.9366	0.275875	0.145873	0.463951	NA	NA	0.0233983	NA	NA	Cit.1832.1.S1_s_at	>AT5G16400.1 | Symbols: TRXF2, ATF2 | ATF2; enzyme activator |chr5:5363905-5365249 REVERSELength = 185	2e-52	>sp|P29450|TRXF_PEA Thioredoxin F-type, chloroplastic OS=Pisumsativum PE=2 SV=1Length = 182	1e-51
Cit.18381.1.S1_at	9.71331	10.3025	9.83466	10.7189	0.58924	0.121352	1.00563	NA	0.00696404	0.0459124	NA	NA	Cit.18381.1.S1_at	>AT4G33950.2 | Symbols: OST1, SNRK2-6, SRK2E, SNRK2.6, P44 | OST1(OPEN STOMATA 1); calcium-dependent proteinserine/threonine kinase/ kinase/ protein kinase |chr4:16272819-16274657 FORWARDLength = 314	4e-54	>sp|Q940H6|SRK2E_ARATH Serine/threonine-protein kinase SRK2EOS=Arabidopsis thaliana GN=SRK2E PE=1 SV=1Length = 362	4e-53
Cit.18427.1.S1_at	7.83741	7.23629	8.00091	7.89095	-0.601114	0.163501	0.0535382	0.0274927	NA	NA	Cit.18427.1.S1_at	NA	NA
Cit.18429.1.S1_at	7.28368	7.89426	7.48743	7.6144	0.610584	0.203755	0.330718	0.0482616	NA	NA	Cit.18429.1.S1_at	NA	NA
Cit.18528.1.S1_s_at	6.33447	5.48079	6.46336	6.52004	-0.853679	0.128892	0.185568	0.0261126	NA	0.0119172	Cit.18528.1.S1_s_at	NA	NA
Cit.18569.1.S1_at	6.85681	8.08905	7.1339	7.56173	1.23224	0.277091	0.704924	0.00629862	NA	NA	Cit.18569.1.S1_at	NA	NA
Cit.18604.1.S1_at	6.62951	7.17001	6.63857	7.01397	0.5405	0.00905722	0.384458	NA	NA	0.0385374	NA	NA	Cit.18604.1.S1_at
Cit.18605.1.S1_at	5.73647	6.1465	6.1036	6.03156	0.41003	0.36713	0.295094	0.025306	NA	NA	Cit.18605.1.S1_at	NA	NA
Cit.18623.1.S1_at	7.3752	6.93014	7.45631	7.42132	-0.445063	0.0811113	0.0461201	0.0294621	NA	NA	Cit.18623.1.S1_at	NA	NA	>AT1G30300.1 | Symbols: | unknown protein | chr1:10673084-10675061FORWARDLength = 324	3e-21
Cit.18673.1.S1_at	6.81356	10.5932	7.00524	6.85395	3.77959	0.191674	0.0403896	0.0228511	NA	NA	Cit.18673.1.S1_at	NA	NA			>sp|Q9CAN9|ERF26_ARATH Ethylene-responsive transcription factorERF026 OS=Arabidopsis thaliana GN=ERF026 PE=2 SV=1Length = 248	9e-16
Cit.18705.1.S1_at	6.68212	7.10112	6.87905	6.92179	0.419005	0.196936	0.239678	0.0347572	NA	0.0299927	Cit.18705.1.S1_at	NA	NA			>sp|Q9LNH6|NPS12_ARATH Novel plant SNARE 12 OS=Arabidopsis thalianaGN=NPSN12 PE=2 SV=1Length = 265	7e-09
Cit.18728.1.S1_x_at	9.14592	9.56517	9.00461	9.18019	0.419244	-0.141317	0.0342629	0.0148481	NA	NA	Cit.18728.1.S1_x_at	NA	NA
Cit.19309.1.S1_at	8.89174	9.52999	9.15357	9.28171	0.638253	0.261828	0.389969	0.0482475	NA	NA	Cit.19309.1.S1_at	NA	NA
Cit.19399.1.S1_at	6.19639	6.76586	6.54673	7.34652	0.569469	0.350337	1.15013	0.0429684	NA	NA	Cit.19399.1.S1_at	NA	NA			>sp|Q93Y94|RPOT1_NICSY DNA-directed RNA polymerase 1, mitochondrialOS=Nicotiana sylvestris GN=RPOT1 PE=2 SV=1Length = 1002	6e-06
Cit.19404.1.S1_at	6.71735	6.22564	6.35988	6.03843	-0.491705	-0.357474	-0.678921	NA	NA	0.0216705	NA	NA	Cit.19404.1.S1_at
Cit.19405.1.S1_s_at	6.97999	7.44435	7.2629	7.38125	0.464366	0.282911	0.401266	0.00885153	NA	NA	Cit.19405.1.S1_s_at	NA	NA
Cit.19562.1.S1_s_at	9.22464	9.61673	9.24426	9.37165	0.392088	0.0196227	0.147014	0.00356977	NA	NA	Cit.19562.1.S1_s_at	NA	NA
Cit.19669.1.S1_at	6.01627	6.61739	6.26443	6.387	0.601122	0.248163	0.370732	0.0210237	NA	0.0407114	Cit.19669.1.S1_at	NA	NA
Cit.19697.1.S1_at	5.585	6.06326	5.79778	5.85915	0.478259	0.212778	0.274148	0.0485024	NA	NA	Cit.19697.1.S1_at	NA	NA
Cit.19769.1.S1_x_at	14.1099	14.0182	13.8517	13.7166	-0.0917346	-0.258185	-0.393284	NA	NA	0.0154494	NA	NA	Cit.19769.1.S1_x_at	>AT3G22840.1 | Symbols: ELIP1, ELIP | ELIP1 (EARLY LIGHT-INDUCABLEPROTEIN); chlorophyll binding | chr3:8084628-8085445REVERSELength = 195	4e-57	>sp|P11432|ELI_PEA Early light-induced protein, chloroplasticOS=Pisum sativum PE=2 SV=1Length = 196	6e-50
Cit.19772.1.S1_s_at	10.9801	10.78	10.6935	10.3234	-0.200098	-0.286578	-0.656711	NA	NA	0.010737	NA	NA	Cit.19772.1.S1_s_at
Cit.19810.1.S1_at	6.3173	5.98524	6.02531	5.91828	-0.332063	-0.291989	-0.399018	NA	NA	0.0481582	NA	NA	Cit.19810.1.S1_at
Cit.19826.1.S1_s_at	8.4705	8.55056	8.25498	7.84229	0.0800621	-0.215521	-0.628207	NA	NA	0.0390702	NA	NA	Cit.19826.1.S1_s_at
Cit.19836.1.S1_at	5.62641	6.08434	5.42393	5.99886	0.457935	-0.20248	0.372451	0.0118924	NA	NA	Cit.19836.1.S1_at	NA	NA
Cit.19857.1.S1_s_at	5.86939	4.79095	5.73887	4.98596	-1.07844	-0.130515	-0.883421	0.0360566	NA	NA	Cit.19857.1.S1_s_at	NA	NA	>AT1G76550.1 | Symbols: | pyrophosphate--fructose-6-phosphate1-phosphotransferase alpha subunit, putative /pyrophosphate-dependent 6-phosphofructose-1-kinase,putative | chr1:28722900-28726929 REVERSELength = 617	5e-55	>sp|P21342|PFPA_SOLTU Pyrophosphate--fructose 6-phosphate1-phosphotransferase subunit alpha OS=Solanum tuberosumPE=1 SV=1Length = 616	3e-56
Cit.19900.1.S1_at	9.5269	9.44745	9.55054	9.08715	-0.0794472	0.0236455	-0.439749	NA	NA	0.0247761	NA	NA	Cit.19900.1.S1_at	>AT5G02120.1 | Symbols: OHP | OHP (ONE HELIX PROTEIN) |chr5:419144-419633 FORWARDLength = 110	2e-27
Cit.19911.1.S1_s_at	6.99758	10.3293	6.76197	7.13484	3.33171	-0.235607	0.137261	0.0338119	NA	NA	Cit.19911.1.S1_s_at	NA	NA			>sp|Q9M7R0|ALL8_OLEEU Calcium-binding allergen Ole e 8 OS=Oleaeuropaea PE=1 SV=1Length = 171	1e-17
Cit.19924.1.S1_at	8.14295	8.71152	8.38006	8.51368	0.568566	0.237106	0.370726	0.00892196	NA	NA	Cit.19924.1.S1_at	NA	NA			>sp|P45986|IMT1_MESCR Inositol 4-methyltransferaseOS=Mesembryanthemum crystallinum GN=IMT1 PE=1 SV=1Length = 365	3e-06
Cit.20132.1.S1_s_at	11.4002	11.0594	11.0269	10.885	-0.340856	-0.373327	-0.515177	0.0155888	NA	0.0157356	NA	NA	Cit.20132.1.S1_s_at
Cit.20134.1.S1_at	8.13349	8.21253	8.07793	8.6235	0.0790375	-0.0555571	0.490009	NA	NA	0.00534505	NA	NA	Cit.20134.1.S1_at
Cit.2018.1.S1_s_at	9.20391	9.28142	9.31173	9.64168	0.0775105	0.107817	0.437775	NA	NA	0.0312443	NA	NA	Cit.2018.1.S1_s_at	>AT4G16780.1 | Symbols: ATHB-2, HAT4, ATHB2 | ATHB-2 (ARABIDOPSISTHALIANA HOMEOBOX PROTEIN 2); DNA binding / proteinhomodimerization/ sequence-specific DNA binding /transcription factor | chr4:9449291-9450604 FORWARDLength = 284	3e-82	>sp|Q05466|HAT4_ARATH Homeobox-leucine zipper protein HAT4OS=Arabidopsis thaliana GN=HAT4 PE=1 SV=1Length = 284	3e-81	>PTCs00251.1 | PUT-155a-Citrus_sinensis-1128404 | HB family TF,nucleic acid sequenceLength = 1472	0
Cit.20289.1.S1_x_at	8.15305	8.46589	8.45096	8.55691	0.312846	0.297908	0.403857	NA	NA	0.0414165	NA	NA	Cit.20289.1.S1_x_at
Cit.20471.1.S1_s_at	9.25078	8.86144	9.02365	8.84812	-0.389335	-0.227126	-0.402657	NA	NA	0.0194288	NA	NA	Cit.20471.1.S1_s_at
Cit.20664.1.S1_at	7.51572	7.96304	7.75624	8.37596	0.447326	0.240522	0.86024	NA	0.0303882	0.0426535	NA	NA	Cit.20664.1.S1_at
Cit.20743.1.S1_at	8.85547	9.74897	9.22112	9.45128	0.8935	0.365651	0.595812	NA	NA	0.0171097	NA	NA	Cit.20743.1.S1_at	>AT5G65500.1 | Symbols: | ATP binding / kinase/ protein kinase/protein serine/threonine kinase/ protein tyrosinekinase/ ubiquitin-protein ligase |chr5:26181093-26183997 REVERSELength = 791	3e-34	>sp|Q9FGD7|PUB50_ARATH Putative U-box domain-containing protein 50OS=Arabidopsis thaliana GN=PUB50 PE=3 SV=1Length = 765	4e-33
Cit.20801.1.S1_at	4.85423	5.34216	4.68377	5.55217	0.487934	-0.17046	0.69794	0.0474624	NA	NA	Cit.20801.1.S1_at	NA	NA
Cit.20807.1.S1_s_at	6.96788	8.14223	6.84301	7.08343	1.17436	-0.12487	0.115552	0.0038493	NA	NA	Cit.20807.1.S1_s_at	NA	NA
Cit.20842.1.S1_at	9.77394	9.46258	9.43881	9.26053	-0.311363	-0.335134	-0.513416	NA	0.0436228	0.0123366	NA	NA	Cit.20842.1.S1_at
Cit.20894.1.S1_at	7.95437	7.50111	7.58386	7.8226	-0.453267	-0.370517	-0.131775	0.0112311	NA	NA	Cit.20894.1.S1_at	NA	NA	>AT2G37920.1 | Symbols: emb1513 | emb1513 (embryo defective 1513);copper ion transmembrane transporter |chr2:15869269-15870024 REVERSELength = 251	7e-45
Cit.20900.1.S1_at	7.7545	8.70732	7.6553	7.95225	0.952823	-0.0991989	0.197748	0.00246513	NA	NA	Cit.20900.1.S1_at	NA	NA
Cit.20903.1.S1_at	6.50626	6.62648	6.78356	6.91896	0.120218	0.277297	0.412696	NA	NA	0.0499021	NA	NA	Cit.20903.1.S1_at			>sp|Q6DYE4|Y1609_ARATH Uncharacterized protein At1g26090,chloroplastic OS=Arabidopsis thaliana GN=At1g26090 PE=1SV=1Length = 455	2e-16
Cit.20906.1.S1_x_at	7.02875	8.09238	7.15652	7.4716	1.06363	0.127777	0.442847	0.0256403	NA	NA	Cit.20906.1.S1_x_at	NA	NA
Cit.21032.1.S1_at	7.72248	7.24988	7.41358	7.162	-0.472598	-0.308891	-0.560471	NA	0.0140946	0.0145774	NA	NA	Cit.21032.1.S1_at			>sp|Q869R9|MYBJ_DICDI Myb-like protein J OS=Dictyostelium discoideumGN=mybJ PE=3 SV=1Length = 734	2e-06
Cit.21036.1.S1_s_at	9.95826	10.3543	10.1142	10.202	0.39608	0.155987	0.243775	0.047059	NA	NA	Cit.21036.1.S1_s_at	NA	NA
Cit.21139.1.S1_s_at	8.30578	8.79656	8.49944	8.69764	0.490783	0.193668	0.391869	0.0201028	NA	NA	Cit.21139.1.S1_s_at	NA	NA
Cit.21278.1.S1_at	6.09204	5.67679	6.09869	6.11135	-0.415248	0.0066456	0.0193126	0.015173	NA	NA	Cit.21278.1.S1_at	NA	NA
Cit.21289.1.S1_at	5.20907	4.82606	4.83486	4.75904	-0.383012	-0.374213	-0.450039	NA	NA	0.0101034	NA	NA	Cit.21289.1.S1_at
Cit.21306.1.S1_at	7.04041	7.46537	7.20701	7.24625	0.424951	0.166599	0.20583	0.0263361	NA	NA	Cit.21306.1.S1_at	NA	NA
Cit.21401.1.S1_s_at	5.10628	4.7401	5.0759	5.6725	-0.366184	-0.0303803	0.566217	NA	NA	0.0128304	NA	NA	Cit.21401.1.S1_s_at
Cit.21443.1.S1_at	5.82175	6.66313	6.01447	5.93734	0.841374	0.192717	0.115591	0.0280006	NA	NA	Cit.21443.1.S1_at	NA	NA
Cit.21506.1.S1_s_at	8.8293	9.0143	8.65471	8.08957	0.184998	-0.174599	-0.739734	NA	NA	0.0386259	NA	NA	Cit.21506.1.S1_s_at
Cit.21547.1.S1_s_at	12.3517	12.7692	12.413	12.6562	0.417554	0.0613761	0.304566	0.0143688	NA	NA	Cit.21547.1.S1_s_at	NA	NA	>AT4G05320.4 | Symbols: UBQ10 | UBQ10 (POLYUBIQUITIN 10); proteinbinding | chr4:2718559-2719932 FORWARDLength = 457	6e-29	>sp|P69326|UBIQ_WHEAT Ubiquitin OS=Triticum aestivum PE=3 SV=1Length = 76	2e-10
Cit.21565.1.S1_at	7.4535	8.15727	7.71345	7.63837	0.703773	0.259946	0.18487	0.00610229	NA	NA	Cit.21565.1.S1_at	NA	NA
Cit.21724.1.S1_at	6.57908	6.28595	6.31489	6.12173	-0.293132	-0.264191	-0.457353	NA	NA	0.00324129	NA	NA	Cit.21724.1.S1_at	>AT4G35770.1 | Symbols: SEN1, ATSEN1, DIN1 | SEN1 (SENESCENCE 1) |chr4:16945073-16945983 FORWARDLength = 182	3e-27	>sp|P27626|DIN1_RAPSA Senescence-associated protein DIN1 OS=Raphanussativus GN=DIN1 PE=2 SV=1Length = 183	2e-26
Cit.21741.1.S1_at	6.43848	5.67673	6.12216	5.89298	-0.76175	-0.316316	-0.5455	0.00845008	NA	0.0418371	Cit.21741.1.S1_at	NA	Cit.21741.1.S1_at	>AT3G61800.1 | Symbols: | FUNCTIONS IN: molecular_function unknown;INVOLVED IN: biological_process unknown; LOCATED IN:cellular_component unknown; EXPRESSED IN: 23 plantstructures; EXPRESSED DURING: 12 growth stages; CONTAINSInterPro DOMAIN/s: Protein of unknown function DUF2043(InterPro:IPR018610), ENTH/VHS (InterPro:IPR008942); Has252 Blast hits to 225 proteins in 76 species: Archae -2; Bacteri…	2e-40	>sp|Q2YD98|K1530_HUMAN Uncharacterized protein KIAA1530 OS=Homosapiens GN=KIAA1530 PE=2 SV=1Length = 709	2e-07
Cit.21897.1.S1_s_at	6.79442	5.77244	6.5168	5.9601	-1.02198	-0.277621	-0.834315	0.0463104	NA	NA	Cit.21897.1.S1_s_at	NA	NA	>AT4G26630.2 | Symbols: | EXPRESSED IN: 23 plant structures;EXPRESSED DURING: 13 growth stages; CONTAINS InterProDOMAIN/s: DEK, C-terminal (InterPro:IPR014876); BESTArabidopsis thaliana protein match is: unknown protein(TAIR:AT5G55660.1); Has 253164 Blast hits to 95130proteins in 2571 species: Archae - 852; Bacteria -27744; Metazoa - 108483; Fungi - 29060; Plants - 10256;Viruses - 1718; Other Euk…	5e-37	>sp|Q7TNV0|DEK_MOUSE Protein DEK OS=Mus musculus GN=Dek PE=1 SV=1Length = 380	2e-08
Cit.21952.1.S1_at	5.42934	5.91122	5.56665	5.72093	0.481881	0.137308	0.29159	0.0185521	NA	NA	Cit.21952.1.S1_at	NA	NA	>AT1G65800.1 | Symbols: ARK2 | ARK2 (A. THALIANA RECEPTOR KINASE 2);kinase/ protein kinase/ transmembrane receptor proteinserine/threonine kinase | chr1:24473166-24476523 FORWARDLength = 847	2e-75	>sp|Q9C5S8|CRK5_ARATH Cysteine-rich receptor-like protein kinase 5OS=Arabidopsis thaliana GN=CRK5 PE=1 SV=1Length = 659	1e-70
Cit.22373.1.S1_at	7.19003	6.28059	7.27708	6.65852	-0.909449	0.0870499	-0.531518	0.0222893	NA	NA	Cit.22373.1.S1_at	NA	NA
Cit.22386.1.S1_s_at	7.98512	8.42253	8.0617	8.63972	0.437416	0.0765784	0.654601	NA	NA	0.0168983	NA	NA	Cit.22386.1.S1_s_at	>AT3G05540.1 | Symbols: | INVOLVED IN: biological_process unknown;LOCATED IN: cytoplasm; CONTAINS InterPro DOMAIN/s:Translationally controlled tumour protein(InterPro:IPR018105), Translationally controlledtumour-associated TCTP (InterPro:IPR001983),Mss4/translationally controlled tumour-associated TCTP(InterPro:IPR011323), Translationally controlled tumourprotein, conserved site (InterPro:IPR0181…	1e-60	>sp|Q5J907|TCTP_ELAGV Translationally-controlled tumor proteinhomolog OS=Elaeis guineensis var. tenera GN=TCTP PE=2SV=1Length = 168	1e-69
Cit.22440.1.S1_s_at	7.61958	7.07162	7.61544	7.1575	-0.547957	-0.00414154	-0.462075	0.0223082	NA	NA	Cit.22440.1.S1_s_at	NA	NA
Cit.22574.1.S1_s_at	7.16614	6.44969	7.4314	7.05308	-0.716449	0.265265	-0.113051	0.049417	NA	NA	Cit.22574.1.S1_s_at	NA	NA	>AT5G63950.1 | Symbols: CHR24 | CHR24 (chromatin remodeling 24); ATPbinding / DNA binding / helicase/ nucleic acid binding |chr5:25592160-25598405 REVERSELength = 1090	5e-62	>sp|A6QQR4|ERC6L_BOVIN DNA excision repair protein ERCC-6-likeOS=Bos taurus GN=ERCC6L PE=2 SV=1Length = 1242	1e-11
Cit.22763.1.S1_s_at	7.30988	7.90143	7.18682	7.29548	0.591546	-0.123064	-0.0144033	0.00951845	NA	NA	Cit.22763.1.S1_s_at	NA	NA	>AT3G23240.1 | Symbols: ERF1, ATERF1 | ERF1 (ETHYLENE RESPONSEFACTOR 1); DNA binding / transcription activator/transcription factor | chr3:8295705-8296361 FORWARDLength = 218	3e-34	>sp|Q8LDC8|ERF92_ARATH Ethylene-responsive transcription factor 1BOS=Arabidopsis thaliana GN=ERF1B PE=2 SV=2Length = 218	3e-33	>PTCs00057.1 | PUT-155a-Citrus_sinensis-28302 | AP2-EREBP family TF,nucleic acid sequenceLength = 720	0
Cit.22908.1.S1_at	5.40219	6.21581	5.56701	5.72765	0.813611	0.164817	0.325455	0.00855385	NA	NA	Cit.22908.1.S1_at	NA	NA			>sp|Q9LZX1|Y5175_ARATH UPF0706 protein At5g01750 OS=Arabidopsisthaliana GN=At5g01750 PE=1 SV=1Length = 217	2e-08
Cit.22963.1.S1_x_at	7.45949	9.54698	7.30211	7.22925	2.08749	-0.15738	-0.230238	0.00071749	NA	NA	Cit.22963.1.S1_x_at	NA	NA					>PTCs00070.1 | PUT-155a-Citrus_sinensis-9031 | AP2-EREBP family TF,nucleic acid sequenceLength = 814	e-108
Cit.22980.1.S1_s_at	5.77943	6.49036	5.86342	6.37784	0.710932	0.0839895	0.598414	NA	NA	0.00633155	NA	NA	Cit.22980.1.S1_s_at	>AT1G77760.1 | Symbols: NIA1, GNR1, NR1 | NIA1 (NITRATE REDUCTASE 1);nitrate reductase | chr1:29236005-29239367 REVERSELength = 917	2e-49	>sp|P17569|NIA_CUCMA Nitrate reductase [NADH] OS=Cucurbita maxima PE=2SV=1Length = 918	8e-53
Cit.22998.1.S1_s_at	7.18291	7.82328	7.31813	7.47555	0.640375	0.135226	0.292638	0.0264481	NA	0.016644	Cit.22998.1.S1_s_at	NA	NA
Cit.23084.1.S1_at	6.23608	7.13301	5.94012	5.85254	0.89693	-0.295955	-0.383544	NA	NA	0.0478771	NA	NA	Cit.23084.1.S1_at
Cit.23149.1.S1_at	6.50032	7.86641	6.54078	6.6375	1.36609	0.0404564	0.137179	0.0387787	NA	NA	Cit.23149.1.S1_at	NA	NA
Cit.23235.1.S1_at	4.61607	5.04556	4.91112	4.97988	0.429498	0.295057	0.363812	0.0120301	NA	NA	Cit.23235.1.S1_at	NA	NA
Cit.23237.1.S1_s_at	4.18642	5.17564	4.4093	4.21414	0.989213	0.222881	0.0277128	0.017655	NA	NA	Cit.23237.1.S1_s_at	NA	NA	>AT1G29670.1 | Symbols: | GDSL-motif lipase/hydrolase familyprotein | chr1:10375843-10377717 FORWARDLength = 363	3e-41	>sp|Q9C7N4|GDL15_ARATH GDSL esterase/lipase At1g29670 OS=Arabidopsisthaliana GN=At1g29670 PE=2 SV=1Length = 363	3e-40
Cit.23279.1.S1_s_at	6.90841	9.29176	7.04648	7.76013	2.38335	0.138074	0.851719	0.00961088	NA	NA	Cit.23279.1.S1_s_at	NA	NA	>AT2G46210.1 | Symbols: | delta-8 sphingolipid desaturase, putative| chr2:18977542-18978891 FORWARDLength = 449	2e-81	>sp|Q4R749|FADS2_MACFA Fatty acid desaturase 2 OS=Macacafascicularis GN=FADS2 PE=2 SV=1Length = 444	3e-13
Cit.23373.1.S1_at	5.30764	4.82959	5.2865	5.00723	-0.478049	-0.0211363	-0.300408	0.0364527	NA	NA	Cit.23373.1.S1_at	NA	NA	>AT3G06640.1 | Symbols: | protein kinase family protein |chr3:2074538-2078317 REVERSELength = 763	3e-46	>sp|Q05609|CTR1_ARATH Serine/threonine-protein kinase CTR1OS=Arabidopsis thaliana GN=CTR1 PE=1 SV=1Length = 821	2e-26
Cit.23502.1.S1_at	4.75541	6.13145	4.71038	4.72174	1.37604	-0.0450312	-0.0336694	0.0310645	NA	NA	Cit.23502.1.S1_at	NA	NA			>sp|Q39242|TRXB2_ARATH Thioredoxin reductase 2 OS=Arabidopsisthaliana GN=NTR2 PE=2 SV=2Length = 383	3e-12
Cit.23576.1.S1_at	6.18777	6.69093	6.35721	6.37716	0.503161	0.169448	0.189395	0.0441064	NA	NA	Cit.23576.1.S1_at	NA	NA	>AT1G77280.1 | Symbols: | protein kinase family protein |chr1:29031468-29035882 REVERSELength = 794	2e-22	>sp|Q3EDL4|Y1154_ARATH Putative serine/threonine-protein kinaseAt1g01540 OS=Arabidopsis thaliana GN=At1g01540 PE=1 SV=2Length = 472	7e-07
Cit.23585.1.S1_at	4.27328	8.81194	3.97056	3.75811	4.53866	-0.302723	-0.515164	0.0421312	NA	NA	Cit.23585.1.S1_at	NA	NA	>AT1G01470.1 | Symbols: LEA14, LSR3 | LEA14 (LATE EMBRYOGENESISABUNDANT 14) | chr1:172295-172826 REVERSELength = 151	5e-31	>sp|P46518|LEA14_GOSHI Late embryogenesis abundant protein Lea14-AOS=Gossypium hirsutum GN=LEA14-A PE=2 SV=1Length = 151	3e-38
Cit.23600.1.S1_s_at	10.324	9.87418	10.6845	10.6247	-0.449813	0.360521	0.300725	0.027952	NA	NA	Cit.23600.1.S1_s_at	NA	NA
Cit.23632.1.S1_s_at	7.65947	8.43631	7.58088	7.79605	0.776831	-0.0785909	0.136581	0.0184066	NA	NA	Cit.23632.1.S1_s_at	NA	NA
Cit.23636.1.S1_at	4.53984	4.06647	4.46577	4.41169	-0.47337	-0.0740667	-0.128146	0.0281861	NA	NA	Cit.23636.1.S1_at	NA	NA
Cit.23727.1.S1_at	5.80766	6.21781	5.97668	6.50458	0.410145	0.16902	0.696921	NA	NA	0.00945562	NA	NA	Cit.23727.1.S1_at	>AT2G20780.1 | Symbols: | mannitol transporter, putative |chr2:8947496-8949170 REVERSELength = 526	7e-60	>sp|Q0WUU6|PLT4_ARATH Probable polyol transporter 4 OS=Arabidopsisthaliana GN=PLT4 PE=2 SV=1Length = 526	7e-59
Cit.23785.1.S1_x_at	4.2589	4.51878	4.36867	4.65452	0.259884	0.10977	0.39562	NA	NA	0.0271124	NA	NA	Cit.23785.1.S1_x_at	>AT5G49810.1 | Symbols: MMT | MMT; S-adenosylmethionine-dependentmethyltransferase | chr5:20239418-20246046 FORWARDLength = 1071	3e-27	>sp|Q9SWR3|MMT1_WOLBI Methionine S-methyltransferase OS=Wollastoniabiflora GN=MMT1 PE=1 SV=1Length = 1088	2e-29
Cit.23819.1.S1_at	4.27515	4.79974	4.1976	4.30675	0.524588	-0.0775461	0.0315996	0.0222173	NA	NA	Cit.23819.1.S1_at	NA	NA
Cit.23824.1.S1_at	7.81682	8.35697	8.13872	8.61172	0.540148	0.321905	0.794904	0.0249511	NA	0.000274563	Cit.23824.1.S1_at	NA	Cit.23824.1.S1_at	>AT5G45380.1 | Symbols: ATDUR3, DUR3 | sodium:solute symporter familyprotein | chr5:18391337-18395696 FORWARDLength = 694	4e-59	>sp|O94469|DUR31_SCHPO Probable urea active transporter 1OS=Schizosaccharomyces pombe GN=dur3-1 PE=2 SV=1Length = 664	7e-09
Cit.24019.1.S1_at	3.13236	3.33717	3.42923	3.51309	0.204808	0.296871	0.380729	NA	NA	0.0177247	NA	NA	Cit.24019.1.S1_at
Cit.2422.1.S1_at	10.4066	9.97292	10.165	10.175	-0.4337	-0.241627	-0.231589	0.0295137	0.0399504	NA	Cit.2422.1.S1_at	NA	NA	>AT1G19910.1 | Symbols: AVA-P2, AVA-2PE, ATVHA-C2 | AVA-P2; ATPase/proton-transporting ATPase, rotational mechanism |chr1:6913317-6914322 FORWARDLength = 165	3e-58	>sp|Q43434|VATL_GOSHI V-type proton ATPase 16 kDa proteolipidsubunit OS=Gossypium hirsutum GN=CVA16-2 PE=2 SV=1Length = 165	1e-57
Cit.24296.1.S1_s_at	8.5584	9.80898	8.43866	8.466	1.25058	-0.119738	-0.0923934	0.0374942	NA	NA	Cit.24296.1.S1_s_at	NA	NA	>AT5G05580.1 | Symbols: FAD8 | FAD8 (FATTY ACID DESATURASE 8);omega-3 fatty acid desaturase | chr5:1664331-1666345FORWARDLength = 435	4e-34	>sp|P48620|FAD3C_SESIN Omega-3 fatty acid desaturase, chloroplasticOS=Sesamum indicum GN=FAD7 PE=2 SV=1Length = 447	1e-35
Cit.24298.1.S1_at	7.94327	7.27195	7.84244	7.71283	-0.67132	-0.100838	-0.230441	0.00618702	NA	NA	Cit.24298.1.S1_at	NA	NA	>AT1G68140.1 | Symbols: | FUNCTIONS IN: molecular_function unknown;INVOLVED IN: biological_process unknown; EXPRESSED IN:23 plant structures; EXPRESSED DURING: 13 growth stages;CONTAINS InterPro DOMAIN/s: Protein of unknown functionDUF1644 (InterPro:IPR012866); BEST Arabidopsis thalianaprotein match is: protein binding / zinc ion binding(TAIR:AT4G08460.2); Has 145 Blast hits to 136 proteinsin 7 s…	1e-28
Cit.24453.1.S1_at	5.69114	5.59647	5.86506	6.10439	-0.094663	0.173924	0.413251	NA	NA	0.0112588	NA	NA	Cit.24453.1.S1_at	>AT5G10690.1 | Symbols: | pentatricopeptide (PPR) repeat-containingprotein / CBS domain-containing protein |chr5:3374443-3377332 REVERSELength = 580	1e-31	>sp|Q8VYD6|PP374_ARATH Pentatricopeptide repeat-containing proteinAt5g10690 OS=Arabidopsis thaliana GN=At5g10690 PE=2 SV=1Length = 580	1e-30
Cit.24570.1.S1_at	9.20729	8.81061	9.22333	9.1465	-0.396678	0.0160458	-0.060788	0.0273523	NA	NA	Cit.24570.1.S1_at	NA	NA	>AT2G41900.1 | Symbols: | zinc finger (CCCH-type) family protein |chr2:17491352-17493502 FORWARDLength = 716	3e-33	>sp|P93755|C3H30_ARATH Zinc finger CCCH domain-containing protein 30OS=Arabidopsis thaliana GN=At2g41900 PE=2 SV=2Length = 716	3e-32
Cit.24601.1.S1_s_at	8.30906	8.71949	8.28606	8.81596	0.410432	-0.0230017	0.506896	NA	NA	0.0239617	NA	NA	Cit.24601.1.S1_s_at
Cit.2464.1.S1_at	5.47616	7.1037	5.58616	5.21343	1.62753	0.11	-0.262735	0.0383937	0.0429504	NA	Cit.2464.1.S1_at	NA	NA	>AT1G69490.1 | Symbols: NAP, ANAC029, ATNAP | NAP (NAC-like,activated by AP3/PI); transcription factor |chr1:26122233-26123222 FORWARDLength = 268	4e-89	>sp|O49255|NAC29_ARATH NAC domain-containing protein 29OS=Arabidopsis thaliana GN=NAC029 PE=2 SV=1Length = 268	4e-88	>PTCs00416.1 | PUT-155a-Citrus_sinensis-7910 | NAC family TF, nucleicacid sequenceLength = 1655	0
Cit.24653.1.S1_s_at	10.0044	9.61709	9.78787	9.87137	-0.387302	-0.216516	-0.133022	0.0190445	0.01833	NA	Cit.24653.1.S1_s_at	NA	NA	>AT2G20420.1 | Symbols: | succinyl-CoA ligase (GDP-forming)beta-chain, mitochondrial, putative / succinyl-CoAsynthetase, beta chain, putative / SCS-beta, putative |chr2:8805574-8807858 FORWARDLength = 421	1e-67	>sp|Q6K9N6|SUCB_ORYSJ Succinyl-CoA ligase [GDP-forming] subunitbeta, mitochondrial OS=Oryza sativa subsp. japonicaGN=Os02g0621700 PE=1 SV=1Length = 422	3e-68
Cit.24675.1.S1_at	10.6331	10.2147	10.5978	10.4775	-0.418362	-0.0352969	-0.155572	0.0219388	NA	NA	Cit.24675.1.S1_at	NA	NA	>AT5G35690.1 | Symbols: | LOCATED IN: cellular_component unknown;CONTAINS InterPro DOMAIN/s: WLM (InterPro:IPR013536),PUG (InterPro:IPR006567); BEST Arabidopsis thalianaprotein match is: zinc ion binding (TAIR:AT1G55915.1);Has 335 Blast hits to 326 proteins in 115 species:Archae - 0; Bacteria - 24; Metazoa - 37; Fungi - 138;Plants - 58; Viruses - 2; Other Eukaryotes - 76 (source:NCBI BLink). | ch…	2e-43
Cit.24702.1.S1_x_at	5.89355	6.02513	5.58763	6.43309	0.131585	-0.305917	0.539543	NA	NA	0.0456216	NA	NA	Cit.24702.1.S1_x_at
Cit.24996.1.S1_at	7.79641	8.19248	8.15375	8.38713	0.396076	0.357337	0.590722	NA	NA	0.0172398	NA	NA	Cit.24996.1.S1_at	>AT2G23840.1 | Symbols: | HNH endonuclease domain-containingprotein | chr2:10153982-10155600 REVERSELength = 284	2e-58
Cit.25072.1.S1_s_at	6.44539	6.19485	6.08353	5.86865	-0.250536	-0.361858	-0.576739	NA	0.0333165	0.0292329	NA	NA	Cit.25072.1.S1_s_at	>AT4G01970.1 | Symbols: AtSTS | AtSTS (Arabidopsis thalianastachyose synthase); galactinol-raffinosegalactosyltransferase/ hydrolase, hydrolyzing O-glycosylcompounds | chr4:854073-856953 REVERSELength = 876	4e-63	>sp|Q93XK2|STSYN_PEA Stachyose synthase OS=Pisum sativum GN=STS1PE=1 SV=1Length = 853	5e-72
Cit.25078.1.S1_at	5.9502	5.23928	5.70753	5.45645	-0.71092	-0.24267	-0.493752	NA	NA	0.0431474	NA	NA	Cit.25078.1.S1_at	>AT5G10460.1 | Symbols: | haloacid dehalogenase-like hydrolasefamily protein | chr5:3287822-3289844 FORWARDLength = 306	4e-37
Cit.25133.1.S1_at	7.89671	7.51627	7.70923	7.21867	-0.38044	-0.187476	-0.678032	0.0488593	NA	0.00848786	Cit.25133.1.S1_at	NA	Cit.25133.1.S1_at	>AT4G27600.1 | Symbols: | pfkB-type carbohydrate kinase familyprotein | chr4:13782753-13785005 REVERSELength = 471	1e-47
Cit.25165.1.S1_s_at	7.18367	6.46838	7.25837	7.01816	-0.715292	0.074695	-0.165508	0.0320866	NA	NA	Cit.25165.1.S1_s_at	NA	NA	>AT1G58450.1 | Symbols: | peptidyl-prolyl cis-trans isomeraseFKBP-type family protein | chr1:21718014-21718916FORWARDLength = 164	4e-29	>sp|Q43207|FKB70_WHEAT 70 kDa peptidyl-prolyl isomerase OS=Triticumaestivum GN=FKBP70 PE=2 SV=1Length = 559	1e-28
Cit.25177.1.S1_s_at	5.05146	4.56793	4.72185	4.81967	-0.483534	-0.32961	-0.231798	0.0450677	NA	NA	Cit.25177.1.S1_s_at	NA	NA
Cit.25223.1.S1_at	8.60458	9.14343	8.81904	9.15012	0.53885	0.21446	0.545538	NA	NA	0.0455926	NA	NA	Cit.25223.1.S1_at	>AT1G73500.1 | Symbols: ATMKK9, MKK9 | MKK9 (MAP KINASE KINASE 9);MAP kinase kinase/ kinase/ protein kinase activator |chr1:27639419-27640351 REVERSELength = 310	8e-27	>sp|Q8RXG3|M2K5_ARATH Mitogen-activated protein kinase kinase 5OS=Arabidopsis thaliana GN=MKK5 PE=1 SV=2Length = 348	2e-22
Cit.25342.1.S1_at	5.29662	6.06173	5.51249	6.08352	0.765113	0.215869	0.786898	NA	NA	0.0115998	NA	NA	Cit.25342.1.S1_at	>AT5G65530.1 | Symbols: | protein kinase, putative |chr5:26190844-26192826 REVERSELength = 456	3e-80	>sp|Q9LQQ8|RLCK7_ARATH Probable serine/threonine-protein kinaseRLCKVII OS=Arabidopsis thaliana GN=At1g07870 PE=2 SV=1Length = 423	2e-32
Cit.2542.1.S1_s_at	7.42702	8.03821	7.69325	8.60736	0.611181	0.266223	1.18033	0.0340221	0.00642497	0.0279444	Cit.2542.1.S1_s_at	NA	Cit.2542.1.S1_s_at	>AT5G63160.1 | Symbols: BT1 | BT1 (BTB AND TAZ DOMAIN PROTEIN 1);protein binding / transcription regulator |chr5:25333485-25335399 REVERSELength = 365	2e-54	>sp|Q9FWQ5|HAC12_ARATH Histone acetyltransferase HAC12 OS=Arabidopsisthaliana GN=HAC12 PE=2 SV=2Length = 1706	1e-10
Cit.25466.1.S1_at	5.38986	6.09075	5.64414	5.86341	0.700888	0.254276	0.47355	0.0307472	NA	NA	Cit.25466.1.S1_at	NA	NA	>AT3G06350.1 | Symbols: EMB3004, MEE32 | MEE32 (MATERNAL EFFECT EMBRYOARREST 32); 3-dehydroquinate dehydratase/ NADP or NADPHbinding / binding / catalytic/ shikimate 5-dehydrogenase| chr3:1924536-1927701 REVERSELength = 603	8e-50	>sp|Q9SQT8|DHQSD_ARATH Bifunctional 3-dehydroquinatedehydratase/shikimate dehydrogenase, chloroplasticOS=Arabidopsis thaliana GN=EMB3004 PE=1 SV=1Length = 603	8e-49
Cit.25576.1.S1_s_at	7.13857	6.72705	6.81008	6.81416	-0.41152	-0.328485	-0.32441	0.0350181	NA	NA	Cit.25576.1.S1_s_at	NA	NA	>AT3G23580.1 | Symbols: RNR2, RNR2A | RNR2A (RIBONUCLEOTIDEREDUCTASE 2A); ribonucleoside-diphosphate reductase |chr3:8460261-8462574 FORWARDLength = 341	8e-79	>sp|P50651|RIR2A_ARATH Ribonucleoside-diphosphate reductase smallchain A OS=Arabidopsis thaliana GN=RNR2A PE=1 SV=2Length = 341	8e-78
Cit.25649.1.S1_at	6.41689	6.31563	6.70423	5.98334	-0.10126	0.287341	-0.433548	NA	NA	0.0377399	NA	NA	Cit.25649.1.S1_at	>AT1G47128.1 | Symbols: RD21, RD21A | RD21 (responsive todehydration 21); cysteine-type endopeptidase/cysteine-type peptidase | chr1:17283139-17285609 REVERSELength = 462	2e-27	>sp|P25776|ORYA_ORYSJ Oryzain alpha chain OS=Oryza sativa subsp.japonica GN=Os04g0650000 PE=1 SV=2Length = 458	6e-27	>PTCs00285.1 | PUT-155a-Citrus_sinensis-2328404 | HMG family TF,nucleic acid sequenceLength = 1375	0
Cit.25656.1.S1_at	10.1753	10.5842	10.5302	10.7392	0.408895	0.354832	0.563834	NA	NA	0.0148242	NA	NA	Cit.25656.1.S1_at	>AT2G15580.1 | Symbols: | zinc finger (C3HC4-type RING finger)family protein | chr2:6797687-6798815 FORWARDLength = 196	2e-28	>sp|Q5XIL0|RN167_RAT E3 ubiquitin-protein ligase RNF167 OS=Rattusnorvegicus GN=Rnf167 PE=2 SV=1Length = 349	5e-09
Cit.25666.1.S1_at	6.5244	5.29027	6.32837	6.3497	-1.23413	-0.196027	-0.174703	0.0193075	NA	NA	Cit.25666.1.S1_at	NA	NA	>AT2G36810.1 | Symbols: | binding | chr2:15425739-15439462 REVERSELength = 1716	e-101	>sp|Q54F23|HTR7A_DICDI HEAT repeat-containing protein 7A homologOS=Dictyostelium discoideum GN=heatr7a PE=4 SV=1Length = 1647	6e-06
Cit.25727.1.S1_s_at	6.5683	7.05153	6.69143	7.17853	0.483229	0.123129	0.610232	NA	NA	0.0178415	NA	NA	Cit.25727.1.S1_s_at	>AT3G63430.1 | Symbols: | unknown protein | chr3:23420414-23422201FORWARDLength = 540	1e-40
Cit.25784.1.S1_s_at	7.54927	7.02382	7.32239	7.34682	-0.525446	-0.226878	-0.202447	0.0397809	NA	NA	Cit.25784.1.S1_s_at	NA	NA	>AT3G13700.2 | Symbols: | RNA-binding protein, putative |chr3:4490859-4492632 REVERSELength = 287	2e-31	>sp|O74452|SCW1_SCHPO Cell wall integrity protein scw1OS=Schizosaccharomyces pombe GN=scw1 PE=1 SV=1Length = 561	3e-08
Cit.26115.1.S1_s_at	6.90841	6.52835	6.65305	6.51353	-0.380059	-0.255364	-0.394876	0.0136974	NA	NA	Cit.26115.1.S1_s_at	NA	NA	>AT5G38530.1 | Symbols: | tryptophan synthase-related |chr5:15424097-15426294 FORWARDLength = 506	6e-69	>sp|O67409|TRPB2_AQUAE Tryptophan synthase beta chain 2 OS=Aquifexaeolicus GN=trpB2 PE=3 SV=1Length = 434	5e-42
Cit.26161.1.S1_at	5.9931	6.59477	6.10841	6.69892	0.60167	0.115314	0.705819	0.048387	NA	NA	Cit.26161.1.S1_at	NA	NA	>AT1G49670.1 | Symbols: NQR | NQR; binding / catalytic/oxidoreductase/ zinc ion binding |chr1:18381591-18386021 REVERSELength = 629	7e-21
Cit.26354.1.S1_s_at	9.14121	8.71677	9.00575	8.85926	-0.424445	-0.135465	-0.281953	0.0383005	NA	NA	Cit.26354.1.S1_s_at	NA	NA	>AT5G35360.1 | Symbols: CAC2 | CAC2; acetyl-CoA carboxylase/ biotincarboxylase | chr5:13584300-13588268 FORWARDLength = 537	2e-65	>sp|Q06862|ACCC_ANASP Biotin carboxylase OS=Anabaena sp. (strain PCC7120) GN=accC PE=3 SV=1Length = 447	2e-37
Cit.26355.1.S1_s_at	8.06096	7.66999	7.73412	7.88624	-0.390969	-0.326843	-0.174722	0.00114577	0.0230765	NA	Cit.26355.1.S1_s_at	NA	NA	>AT5G55560.1 | Symbols: | protein kinase family protein |chr5:22506477-22507757 REVERSELength = 314	e-104	>sp|Q6ICW6|WNK11_ARATH Probable serine/threonine-protein kinaseWNK11 OS=Arabidopsis thaliana GN=WNK11 PE=2 SV=1Length = 314	e-103
Cit.26361.1.S1_at	6.03281	5.87349	6.19639	5.40511	-0.159318	0.163586	-0.627699	NA	NA	0.0122358	NA	NA	Cit.26361.1.S1_at
Cit.26540.1.S1_at	8.32577	7.8252	7.9635	7.94186	-0.500568	-0.362264	-0.38391	0.0421156	NA	0.0495818	Cit.26540.1.S1_at	NA	Cit.26540.1.S1_at	>AT2G45550.1 | Symbols: CYP76C4 | CYP76C4; electron carrier/ hemebinding / iron ion binding / monooxygenase/ oxygenbinding | chr2:18773541-18775654 REVERSELength = 511	2e-70	>sp|O64635|C76C4_ARATH Cytochrome P450 76C4 OS=Arabidopsis thalianaGN=CYP76C4 PE=2 SV=1Length = 511	2e-69
Cit.26553.1.S1_at	6.81124	5.97895	6.63049	6.66601	-0.832286	-0.180747	-0.145232	0.0313857	NA	NA	Cit.26553.1.S1_at	NA	NA	>AT1G79510.2 | Symbols: | unknown protein | chr1:29908271-29909175REVERSELength = 275	2e-72
Cit.26572.1.S1_s_at	4.96236	5.44742	4.88047	5.21012	0.485066	-0.0818896	0.247758	0.00665868	NA	NA	Cit.26572.1.S1_s_at	NA	NA
Cit.2660.1.S1_s_at	9.05249	8.63432	8.90295	8.98804	-0.418173	-0.149543	-0.0644544	0.0256611	0.00143291	NA	Cit.2660.1.S1_s_at	NA	NA	>AT1G56290.1 | Symbols: | CwfJ-like family protein |chr1:21075939-21078608 FORWARDLength = 692	e-125	>sp|Q8BG79|C19L2_MOUSE CWF19-like protein 2 OS=Mus musculus GN=Cwf19l2PE=2 SV=1Length = 887	2e-54
Cit.26625.1.S1_at	5.5952	5.833	5.59233	6.0542	0.237794	-0.00286725	0.458999	NA	NA	0.0364926	NA	NA	Cit.26625.1.S1_at			>sp|Q12955|ANK3_HUMAN Ankyrin-3 OS=Homo sapiens GN=ANK3 PE=1 SV=2Length = 4372	8e-17
Cit.26667.1.S1_at	4.90284	4.86226	4.81398	4.38086	-0.0405827	-0.0888592	-0.521982	NA	NA	0.0143464	NA	NA	Cit.26667.1.S1_at	>AT5G51560.1 | Symbols: | leucine-rich repeat transmembrane proteinkinase, putative | chr5:20945807-20948613 FORWARDLength = 680	3e-78	>sp|Q3EDL4|Y1154_ARATH Putative serine/threonine-protein kinaseAt1g01540 OS=Arabidopsis thaliana GN=At1g01540 PE=1 SV=2Length = 472	5e-30
Cit.2675.1.S1_s_at	9.95595	11.7521	9.94538	10.1152	1.79619	-0.0105634	0.159273	0.0498224	NA	NA	Cit.2675.1.S1_s_at	NA	NA	>AT5G51190.1 | Symbols: | AP2 domain-containing transcriptionfactor, putative | chr5:20800708-20801373 REVERSELength = 221	2e-48	>sp|Q8VY90|EF105_ARATH Ethylene-responsive transcription factorERF105 OS=Arabidopsis thaliana GN=ERF105 PE=2 SV=1Length = 221	2e-47	>PTCs00051.1 | PUT-155a-Citrus_sinensis-25878 | AP2-EREBP family TF,nucleic acid sequenceLength = 971	0
Cit.2677.1.S1_at	9.17415	11.1766	9.08477	9.20658	2.00249	-0.0893812	0.032421	0.0143758	NA	NA	Cit.2677.1.S1_at	NA	NA	>AT5G51190.1 | Symbols: | AP2 domain-containing transcriptionfactor, putative | chr5:20800708-20801373 REVERSELength = 221	2e-48	>sp|Q8VY90|EF105_ARATH Ethylene-responsive transcription factorERF105 OS=Arabidopsis thaliana GN=ERF105 PE=2 SV=1Length = 221	2e-47	>PTCs00051.1 | PUT-155a-Citrus_sinensis-25878 | AP2-EREBP family TF,nucleic acid sequenceLength = 971	0
Cit.26939.1.S1_at	5.25171	5.85742	5.59974	5.70238	0.605708	0.34803	0.450668	0.00173084	NA	NA	Cit.26939.1.S1_at	NA	NA	>AT1G65950.1 | Symbols: | ABC1 family protein |chr1:24546860-24551119 REVERSELength = 551	2e-46	>sp|Q5M7P6|ADCK1_XENTR Uncharacterized aarF domain-containingprotein kinase 1 OS=Xenopus tropicalis GN=adck1 PE=2SV=1Length = 523	2e-08
Cit.2704.1.S1_s_at	8.47164	8.91705	8.8327	9.07265	0.445401	0.361052	0.601005	NA	NA	0.0423043	NA	NA	Cit.2704.1.S1_s_at	>AT2G04570.1 | Symbols: | GDSL-motif lipase/hydrolase family protein| chr2:1594747-1596129 FORWARDLength = 350	e-135	>sp|Q9SJB4|GDL34_ARATH GDSL esterase/lipase At2g04570 OS=Arabidopsisthaliana GN=At2g04570 PE=2 SV=1Length = 350	e-134
Cit.27096.1.S1_at	7.07672	6.63623	7.08893	7.14285	-0.44049	0.0122115	0.0661366	0.00258621	NA	NA	Cit.27096.1.S1_at	NA	NA	>AT1G06790.1 | Symbols: | RNA polymerase Rpb7 N-terminaldomain-containing protein | chr1:2087645-2089287 FORWARDLength = 204	8e-59	>sp|Q9D2C6|RPC8_MOUSE DNA-directed RNA polymerase III subunit RPC8OS=Mus musculus GN=Polr3h PE=2 SV=2Length = 204	1e-23
Cit.2712.1.S1_s_at	4.38152	5.23747	4.5128	4.80093	0.855946	0.131273	0.419408	0.043322	NA	0.0372881	Cit.2712.1.S1_s_at	NA	Cit.2712.1.S1_s_at	>AT5G67070.1 | Symbols: RALFL34 | RALFL34 (ralf-like 34); signaltransducer | chr5:26768120-26768509 FORWARDLength = 129	7e-29
Cit.27284.1.S1_at	7.07885	6.49211	7.28537	7.03092	-0.586741	0.206521	-0.0479291	0.0159889	NA	NA	Cit.27284.1.S1_at	NA	NA	>AT4G38470.1 | Symbols: | protein kinase family protein |chr4:17999432-18003551 FORWARDLength = 575	5e-89	>sp|Q2MHE4|HT1_ARATH Serine/threonine-protein kinase HT1OS=Arabidopsis thaliana GN=HT1 PE=1 SV=1Length = 390	2e-53
Cit.27301.1.S1_at	4.60327	4.52688	4.64722	5.06224	-0.0763935	0.0439471	0.458964	NA	NA	0.0306002	NA	NA	Cit.27301.1.S1_at	>AT4G02220.1 | Symbols: | zinc finger (MYND type) family protein /programmed cell death 2 C-terminal domain-containingprotein | chr4:976728-978902 FORWARDLength = 418	1e-37	>sp|P47816|PDCD2_RAT Programmed cell death protein 2 (Fragment)OS=Rattus norvegicus GN=Pdcd2 PE=2 SV=1Length = 287	1e-09
Cit.27372.1.S1_at	5.69476	6.09471	5.99691	6.18129	0.399943	0.302146	0.486526	0.0143776	NA	0.00307104	Cit.27372.1.S1_at	NA	Cit.27372.1.S1_at
Cit.27385.1.S1_at	6.57858	7.35262	6.8611	7.50749	0.774046	0.282528	0.928912	0.0403845	NA	0.0124193	Cit.27385.1.S1_at	NA	Cit.27385.1.S1_at	>AT3G05600.1 | Symbols: | epoxide hydrolase, putative |chr3:1623485-1624704 REVERSELength = 331	3e-29
Cit.27781.1.S1_at	4.88033	5.49657	5.09673	5.32523	0.616233	0.216402	0.444898	0.0329592	NA	NA	Cit.27781.1.S1_at	NA	NA
Cit.27999.1.S1_at	4.57845	4.17053	4.26288	4.1518	-0.407921	-0.31557	-0.426653	NA	NA	0.0258827	NA	NA	Cit.27999.1.S1_at	>AT2G13540.1 | Symbols: ENS, ABH1, CBP80, ATCBP80 | ABH1 (ABAHYPERSENSITIVE 1); RNA cap binding | chr2:5637053-5642813FORWARDLength = 848	2e-63
Cit.28009.1.S1_at	7.545	8.01147	7.51257	8.01273	0.466465	-0.0324358	0.467722	NA	NA	0.010013	NA	NA	Cit.28009.1.S1_at	>AT1G20860.1 | Symbols: | phosphate transporter family protein |chr1:7254007-7258677 REVERSELength = 534	2e-57	>sp|Q9SYQ1|PHT18_ARATH Probable inorganic phosphate transporter 1-8OS=Arabidopsis thaliana GN=PHT1-8 PE=2 SV=2Length = 534	2e-56
Cit.28101.1.S1_s_at	7.05871	6.65102	6.82328	7.02832	-0.407688	-0.235428	-0.0303873	0.00262196	NA	NA	Cit.28101.1.S1_s_at	NA	NA	>AT4G17020.1 | Symbols: | transcription factor-related |chr4:9578152-9581082 REVERSELength = 452	4e-40	>sp|Q54C29|TF2H4_DICDI General transcription factor IIH subunit 4OS=Dictyostelium discoideum GN=gtf2h4 PE=3 SV=1Length = 483	8e-12
Cit.28102.1.S1_s_at	9.76275	9.78732	9.89143	10.401	0.0245783	0.128681	0.638303	NA	NA	0.0354719	NA	NA	Cit.28102.1.S1_s_at	>AT1G08830.2 | Symbols: CSD1 | CSD1 (COPPER/ZINC SUPEROXIDEDISMUTASE 1); superoxide dismutase |chr1:2827700-2829053 FORWARDLength = 152	5e-21	>sp|Q07796|SODC_IPOBA Superoxide dismutase [Cu-Zn] OS=Ipomoeabatatas GN=SODCC PE=2 SV=2Length = 152	5e-24
Cit.28127.1.S1_at	5.07409	6.04066	5.27305	5.96542	0.966577	0.198962	0.891334	0.0238148	NA	NA	Cit.28127.1.S1_at	NA	NA	>AT3G47570.1 | Symbols: | leucine-rich repeat transmembrane proteinkinase, putative | chr3:17527611-17530748 FORWARDLength = 1010	1e-53	>sp|Q9LZM4|WAKLQ_ARATH Putative wall-associated receptor kinase-like20 OS=Arabidopsis thaliana GN=WAKL20 PE=3 SV=1Length = 657	9e-25
Cit.28234.1.S1_at	4.97922	5.98589	4.97414	5.19644	1.00667	-0.00508137	0.217222	0.027865	NA	NA	Cit.28234.1.S1_at	NA	NA
Cit.28341.1.S1_at	8.8207	8.35863	9.11929	9.23313	-0.462073	0.298584	0.412431	NA	NA	0.0479862	NA	NA	Cit.28341.1.S1_at
Cit.2836.1.S1_s_at	9.17894	8.6986	9.54371	9.373	-0.480331	0.364775	0.194059	0.00950062	0.0128288	NA	Cit.2836.1.S1_s_at	NA	NA	>AT2G16940.1 | Symbols: | RNA recognition motif (RRM)-containingprotein | chr2:7342869-7347052 REVERSELength = 561	e-135	>sp|Q5RC80|RBM39_PONAB RNA-binding protein 39 OS=Pongo abelii GN=RBM39PE=2 SV=1Length = 524	1e-65
Cit.2843.1.S1_at	7.89119	8.30901	7.71417	7.55183	0.41782	-0.177023	-0.339358	0.0252246	NA	NA	Cit.2843.1.S1_at	NA	NA	>AT5G09960.1 | Symbols: | unknown protein | chr5:3106503-3107658FORWARDLength = 112	7e-30
Cit.2868.1.S1_at	7.48262	7.91293	7.64905	7.78738	0.43031	0.166433	0.304756	0.0285513	NA	NA	Cit.2868.1.S1_at	NA	NA			>sp|Q9ASX9|BH144_ARATH Transcription factor bHLH144 OS=Arabidopsisthaliana GN=BHLH144 PE=1 SV=1Length = 251	4e-14
Cit.28814.1.S1_s_at	7.39438	7.80051	7.66253	8.02105	0.406132	0.268159	0.626675	NA	NA	0.0265436	NA	NA	Cit.28814.1.S1_s_at
Cit.28826.1.S1_at	6.68444	6.83111	6.69654	7.11148	0.146672	0.0121068	0.427042	NA	NA	0.0434871	NA	NA	Cit.28826.1.S1_at	>AT5G43100.1 | Symbols: | aspartyl protease family protein |chr5:17299264-17302718 FORWARDLength = 631	1e-41
Cit.28830.1.S1_at	6.12556	6.85193	5.8442	5.99348	0.726369	-0.281361	-0.132087	0.0115474	NA	NA	Cit.28830.1.S1_at	NA	NA	>AT1G71110.1 | Symbols: | unknown protein | chr1:26818244-26820852FORWARDLength = 557	5e-50
Cit.28846.1.S1_s_at	7.74272	8.79785	8.05615	8.20236	1.05514	0.313438	0.459647	0.0462018	NA	NA	Cit.28846.1.S1_s_at	NA	NA	>AT5G53450.2 | Symbols: ORG1 | ORG1 (OBP3-responsive gene 1); ATPbinding / kinase/ protein kinase | chr5:21689444-21692242FORWARDLength = 590	1e-93
Cit.28866.1.S1_s_at	9.2812	8.62539	9.08166	8.91186	-0.655817	-0.199537	-0.369343	0.00583772	NA	NA	Cit.28866.1.S1_s_at	NA	NA	>AT5G23860.1 | Symbols: TUB8 | TUB8; structural constituent ofcytoskeleton | chr5:8042962-8044528 FORWARDLength = 449	4e-26	>sp|Q6VAF5|TBB7_GOSHI Tubulin beta-7 chain OS=Gossypium hirsutumPE=2 SV=1Length = 444	1e-25
Cit.28939.1.S1_at	8.58508	7.90366	8.78308	8.33261	-0.681421	0.198002	-0.252465	0.0106451	NA	NA	Cit.28939.1.S1_at	NA	NA					>PTCs00367.1 | PUT-155a-Citrus_sinensis-8123 | MYB-related family TF,nucleic acid sequenceLength = 1250	e-112
Cit.29067.1.S1_at	7.85907	8.40535	8.06866	8.47494	0.546273	0.209589	0.615863	0.0319381	NA	NA	Cit.29067.1.S1_at	NA	NA
Cit.2911.1.S1_at	6.73891	7.50732	6.97722	7.29527	0.768415	0.238307	0.556357	NA	0.0387358	0.0345908	NA	NA	Cit.2911.1.S1_at	>AT5G15120.1 | Symbols: | unknown protein | chr5:4898814-4900351FORWARDLength = 293	4e-44	>sp|Q6PDY2|AEDO_MOUSE 2-aminoethanethiol dioxygenase OS=Mus musculusGN=Ado PE=1 SV=2Length = 256	9e-13
Cit.29173.1.S1_s_at	8.78285	9.16571	9.04589	9.38109	0.382865	0.263047	0.598242	0.0414175	NA	NA	Cit.29173.1.S1_s_at	NA	NA
Cit.29250.1.S1_s_at	10.1906	9.35835	9.87114	9.54447	-0.832299	-0.319506	-0.646177	0.0325147	NA	0.0266923	Cit.29250.1.S1_s_at	NA	Cit.29250.1.S1_s_at	>AT5G18670.1 | Symbols: BMY3, BAM9 | BMY3; beta-amylase/ catalytic/cation binding | chr5:6226138-6227999 FORWARDLength = 536	2e-33	>sp|P25853|AMYB_ARATH Beta-amylase OS=Arabidopsis thaliana GN=BMY1PE=2 SV=1Length = 498	2e-11
Cit.29251.1.S1_s_at	6.54272	5.81149	6.3544	5.98963	-0.731231	-0.188321	-0.553097	0.0163854	NA	NA	Cit.29251.1.S1_s_at	NA	NA	>AT4G02500.1 | Symbols: ATXT2, XXT2, XT2 | XT2(UDP-XYLOSYLTRANSFERASE 2); UDP-xylosyltransferase/transferase/ transferase, transferring glycosyl groups /xyloglucan 6-xylosyltransferase | chr4:1101638-1103345FORWARDLength = 461	1e-43	>sp|O22775|GT2_ARATH Putative glycosyltransferase 2 OS=Arabidopsisthaliana GN=GT2 PE=2 SV=1Length = 461	1e-42
Cit.2928.1.S1_at	4.55208	4.20883	4.28923	3.97079	-0.343249	-0.262847	-0.581285	NA	NA	0.0193102	NA	NA	Cit.2928.1.S1_at	>AT5G23810.1 | Symbols: AAP7 | AAP7; amino acid transmembranetransporter | chr5:8028461-8030730 FORWARDLength = 467	e-103
Cit.29323.1.S1_s_at	10.525	11.0562	10.7655	10.8878	0.531178	0.240456	0.362761	0.0483152	NA	0.0207796	Cit.29323.1.S1_s_at	NA	NA	>AT3G54820.1 | Symbols: PIP2D, PIP2;5 | PIP2;5 (PLASMA MEMBRANEINTRINSIC PROTEIN 2;5); water channel |chr3:20302117-20303738 FORWARDLength = 286	e-117	>sp|Q9SV31|PIP25_ARATH Probable aquaporin PIP2-5 OS=Arabidopsisthaliana GN=PIP2-5 PE=1 SV=1Length = 286	e-116
Cit.29353.1.S1_s_at	9.0794	8.35921	8.70953	8.79587	-0.720186	-0.369865	-0.283532	0.0383848	0.0104517	NA	Cit.29353.1.S1_s_at	NA	NA	>AT5G26600.1 | Symbols: | catalytic/ pyridoxal phosphate binding |chr5:9377455-9378882 FORWARDLength = 475	e-105	>sp|P18549|CEFD_STRCL Isopenicillin N epimerase OS=Streptomycesclavuligerus GN=cefD PE=1 SV=3Length = 398	9e-13
Cit.29357.1.S1_s_at	7.27366	7.64215	7.33821	7.66654	0.36849	0.0645472	0.392879	NA	NA	0.0372065	NA	NA	Cit.29357.1.S1_s_at	>AT4G35100.1 | Symbols: PIP3, PIP3A, PIP2;7, SIMIP | PIP3 (PLASMAMEMBRANE INTRINSIC PROTEIN 3); water channel |chr4:16708672-16709958 FORWARDLength = 280	e-113	>sp|P93004|PIP27_ARATH Aquaporin PIP2-7 OS=Arabidopsis thalianaGN=PIP2-7 PE=1 SV=2Length = 280	e-112
Cit.29406.1.S1_s_at	9.04308	8.37148	9.17255	8.66368	-0.671604	0.129469	-0.379404	0.0437619	NA	NA	Cit.29406.1.S1_s_at	NA	NA					>PTCs00351.1 | PUT-155a-Citrus_sinensis-17544 | MYB-related family TF,nucleic acid sequenceLength = 1473	0
Cit.29441.1.S1_s_at	8.78232	8.49779	9.02773	9.24051	-0.284527	0.245408	0.458185	NA	NA	0.0103076	NA	NA	Cit.29441.1.S1_s_at
Cit.29443.1.S1_s_at	8.11183	9.73404	8.31932	8.49371	1.62221	0.207499	0.381882	0.0267191	0.0387371	NA	Cit.29443.1.S1_s_at	NA	NA	>AT4G31290.1 | Symbols: | ChaC-like family protein |chr4:15186851-15188278 FORWARDLength = 227	5e-95	>sp|Q4KMJ1|CHAC2_DANRE Cation transport regulator-like protein 2OS=Danio rerio GN=chac2 PE=2 SV=1Length = 182	8e-29
Cit.29444.1.S1_s_at	7.58994	6.8499	7.32872	7.0208	-0.740039	-0.261216	-0.56914	0.00706037	NA	NA	Cit.29444.1.S1_s_at	NA	NA	>AT4G31180.2 | Symbols: | aspartyl-tRNA synthetase, putative /aspartate--tRNA ligase, putative |chr4:15156696-15159362 FORWARDLength = 558	2e-36	>sp|O74407|SYDC_SCHPO Aspartyl-tRNA synthetase, cytoplasmicOS=Schizosaccharomyces pombe GN=dps1 PE=1 SV=1Length = 580	2e-16
Cit.29469.1.S1_s_at	4.41301	3.87535	4.21836	3.98598	-0.537652	-0.194648	-0.427028	NA	NA	0.0428212	NA	NA	Cit.29469.1.S1_s_at	>AT1G74690.1 | Symbols: IQD31 | IQD31 (IQ-domain 31); calmodulinbinding | chr1:28061498-28063924 REVERSELength = 587	5e-52	>sp|Q8L4D8|IQD31_ARATH Protein IQ-DOMAIN 31 OS=Arabidopsis thalianaGN=IQD31 PE=1 SV=1Length = 587	5e-51
Cit.29476.1.S1_s_at	7.84592	6.91517	7.96891	7.75734	-0.930742	0.122998	-0.0885795	0.0427304	NA	NA	Cit.29476.1.S1_s_at	NA	NA
Cit.29521.1.S1_at	8.22908	7.30614	8.1438	8.15241	-0.922945	-0.0852771	-0.0766704	0.0137364	NA	0.045868	Cit.29521.1.S1_at	NA	NA	>AT3G55580.1 | Symbols: | regulator of chromosome condensation(RCC1) family protein | chr3:20612766-20615730 FORWARDLength = 488	1e-65	>sp|Q15751|HERC1_HUMAN Probable E3 ubiquitin-protein ligase HERC1OS=Homo sapiens GN=HERC1 PE=1 SV=1Length = 4861	3e-10
Cit.29521.1.S1_s_at	9.42802	8.70448	9.60618	9.54283	-0.723541	0.178164	0.114815	0.0140452	NA	NA	Cit.29521.1.S1_s_at	NA	NA	>AT3G55580.1 | Symbols: | regulator of chromosome condensation(RCC1) family protein | chr3:20612766-20615730 FORWARDLength = 488	1e-65	>sp|Q15751|HERC1_HUMAN Probable E3 ubiquitin-protein ligase HERC1OS=Homo sapiens GN=HERC1 PE=1 SV=1Length = 4861	3e-10
Cit.29521.1.S1_x_at	8.21788	7.37612	8.1602	8.27077	-0.841763	-0.0576815	0.0528893	0.0392475	NA	NA	Cit.29521.1.S1_x_at	NA	NA	>AT3G55580.1 | Symbols: | regulator of chromosome condensation(RCC1) family protein | chr3:20612766-20615730 FORWARDLength = 488	1e-65	>sp|Q15751|HERC1_HUMAN Probable E3 ubiquitin-protein ligase HERC1OS=Homo sapiens GN=HERC1 PE=1 SV=1Length = 4861	3e-10
Cit.29544.1.S1_s_at	7.8896	7.47157	7.6908	7.59462	-0.418031	-0.198799	-0.294973	0.00894031	NA	NA	Cit.29544.1.S1_s_at	NA	NA	>AT5G55070.1 | Symbols: | 2-oxoacid dehydrogenase family protein |chr5:22347637-22350409 FORWARDLength = 464	3e-32	>sp|P65633|ODO2_MYCTU Dihydrolipoyllysine-residuesuccinyltransferase component of 2-oxoglutaratedehydrogenase complex OS=Mycobacterium tuberculosisGN=sucB PE=3 SV=1Length = 553	4e-16
Cit.29548.1.S1_s_at	6.48244	5.86282	6.39224	5.98681	-0.619612	-0.0901929	-0.49563	0.0185632	NA	NA	Cit.29548.1.S1_s_at	NA	NA					>PTCs00294.1 | PUT-155a-Citrus_sinensis-15915 | HSF family TF,nucleic acid sequenceLength = 2036	e-124
Cit.29554.1.S1_s_at	8.46383	7.2669	8.1173	7.66476	-1.19694	-0.346536	-0.79907	0.0149036	NA	NA	Cit.29554.1.S1_s_at	NA	NA	>AT3G50670.2 | Symbols: U1-70K, U1SNRNP | U1-70K (U1 SMALL NUCLEARRIBONUCLEOPROTEIN-70K); RNA binding / nucleotide binding| chr3:18828232-18829492 REVERSELength = 204	2e-68	>sp|Q42404|RU17_ARATH U1 small nuclear ribonucleoprotein 70 kDaOS=Arabidopsis thaliana GN=RNU1 PE=1 SV=1Length = 427	2e-66
Cit.29578.1.S1_at	9.29568	8.81892	9.12183	8.88008	-0.476758	-0.173848	-0.4156	0.00992489	NA	NA	Cit.29578.1.S1_at	NA	NA	>AT1G21410.1 | Symbols: SKP2A | SKP2A | chr1:7497479-7499386 FORWARDLength = 360	6e-84	>sp|O49286|FBL5_ARATH F-box/LRR-repeat protein 5 OS=Arabidopsisthaliana GN=FBL5 PE=2 SV=1Length = 360	2e-82
Cit.29586.1.S1_s_at	7.85402	7.08255	7.54575	7.21537	-0.771477	-0.308279	-0.638654	0.0493741	NA	NA	Cit.29586.1.S1_s_at	NA	NA
Cit.29598.1.S1_s_at	5.72901	5.15199	5.38062	5.02601	-0.577015	-0.348388	-0.702998	0.043637	NA	NA	Cit.29598.1.S1_s_at	NA	NA	>AT1G50480.1 | Symbols: THFS | THFS (10-FORMYLTETRAHYDROFOLATESYNTHETASE); ATP binding / copper ion binding /formate-tetrahydrofolate ligase | chr1:18702064-18704687FORWARDLength = 634	4e-91	>sp|Q9SPK5|FTHS_ARATH Formate--tetrahydrofolate ligaseOS=Arabidopsis thaliana GN=THFS PE=2 SV=1Length = 634	4e-90
Cit.29625.1.S1_at	4.2691	7.38154	4.09483	4.79422	3.11244	-0.17427	0.525116	0.0305076	NA	NA	Cit.29625.1.S1_at	NA	NA	>AT2G30020.1 | Symbols: | protein phosphatase 2C, putative / PP2C,putative | chr2:12814437-12815904 FORWARDLength = 396	3e-38	>sp|O80871|P2C25_ARATH Probable protein phosphatase 2C 25OS=Arabidopsis thaliana GN=At2g30020 PE=1 SV=1Length = 396	3e-37
Cit.29635.1.S1_s_at	7.92432	7.43783	7.70716	7.69435	-0.48649	-0.217162	-0.229974	0.00948713	NA	NA	Cit.29635.1.S1_s_at	NA	NA			>sp|P54696|MYOH_DICDI Myosin-H heavy chain OS=Dictyostelium discoideumGN=myoH PE=4 SV=2Length = 2359	2e-10
Cit.29657.1.S1_s_at	6.15148	7.19455	6.06552	6.44916	1.04308	-0.0859537	0.297686	0.0282773	NA	NA	Cit.29657.1.S1_s_at	NA	NA	>AT2G31180.1 | Symbols: ATMYB14, MYB14AT, MYB14 | MYB14 (MYB DOMAINPROTEIN 14); DNA binding / transcription factor |chr2:13286806-13288175 REVERSELength = 249	2e-58	>sp|Q7XBH4|MYB4_ORYSJ Myb-related protein Myb4 OS=Oryza sativasubsp. japonica GN=MYB4 PE=2 SV=2Length = 257	2e-57	>PTCs00383.1 | PUT-155a-Citrus_sinensis-27530 | MYB family TF, nucleicacid sequenceLength = 1054	0
Cit.29696.1.S1_at	6.01495	5.67963	5.63913	5.60663	-0.335325	-0.375822	-0.408328	NA	NA	0.00667046	NA	NA	Cit.29696.1.S1_at	>AT1G47750.1 | Symbols: PEX11A | PEX11A (PEROXIN 11A) |chr1:17569388-17570134 REVERSELength = 248	4e-80	>sp|Q9FZF1|PX11A_ARATH Peroxisomal membrane protein 11AOS=Arabidopsis thaliana GN=PEX11A PE=1 SV=1Length = 248	4e-79
Cit.29717.1.S1_s_at	8.68931	9.40258	8.81998	9.16617	0.713277	0.130676	0.476866	0.0138474	NA	NA	Cit.29717.1.S1_s_at	NA	NA	>AT1G17200.1 | Symbols: | integral membrane family protein |chr1:5878493-5879871 FORWARDLength = 204	5e-25	>sp|Q8W4Z5|U497_GOSHI UPF0497 membrane protein f16 OS=Gossypiumhirsutum GN=F16 PE=2 SV=1Length = 207	6e-32
Cit.29724.1.S1_at	5.22736	6.22786	5.15274	5.64888	1.0005	-0.0746211	0.421523	0.00579657	NA	NA	Cit.29724.1.S1_at	NA	NA	>AT1G11380.1 | Symbols: | unknown protein | chr1:3832695-3833921FORWARDLength = 254	2e-75
Cit.29755.1.S1_at	7.48141	6.68983	7.35327	6.85165	-0.791582	-0.128143	-0.629763	0.0264573	NA	NA	Cit.29755.1.S1_at	NA	NA	>AT2G20990.1 | Symbols: SYTA, NTMC2TYPE1.1, ATSYTA, NTMC2T1.1, SYT1| SYTA (SYNAPTOTAGMIN A) | chr2:9014827-9017829 FORWARDLength = 541	5e-98	>sp|Q7ZWU7|EST2B_XENLA Extended synaptotagmin-2-B OS=Xenopus laevisGN=fam62b-B PE=2 SV=1Length = 876	2e-11
Cit.29764.1.S1_at	6.62072	6.17593	6.43313	6.47707	-0.444797	-0.187595	-0.143651	0.00829281	NA	NA	Cit.29764.1.S1_at	NA	NA	>AT1G20760.1 | Symbols: | calcium-binding EF hand family protein |chr1:7209515-7214773 FORWARDLength = 1019	2e-63
Cit.29769.1.S1_s_at	7.26766	6.60284	7.1641	6.88419	-0.664826	-0.103562	-0.383467	0.0409998	NA	NA	Cit.29769.1.S1_s_at	NA	NA	>AT1G06820.1 | Symbols: CRTISO, CCR2 | CRTISO (CAROTENOIDISOMERASE); carotenoid isomerase | chr1:2093145-2096220REVERSELength = 595	4e-77	>sp|Q8S4R4|CRTSO_SOLLC Carotenoid isomerase, chloroplasticOS=Solanum lycopersicum GN=CRTISO PE=2 SV=1Length = 615	1e-77
Cit.29796.1.S1_at	7.78302	9.98157	7.68937	7.58182	2.19855	-0.093652	-0.201198	0.00282687	NA	NA	Cit.29796.1.S1_at	NA	NA
Cit.29807.1.S1_at	9.47083	9.07593	9.45252	8.96783	-0.394908	-0.0183108	-0.503005	NA	NA	0.0189776	NA	NA	Cit.29807.1.S1_at	>AT2G46420.1 | Symbols: | unknown protein | chr2:19054891-19056830FORWARDLength = 363	e-149
Cit.29811.1.S1_at	8.83813	8.16383	8.54612	8.33778	-0.674302	-0.292018	-0.500358	0.00506855	NA	NA	Cit.29811.1.S1_at	NA	NA	>AT4G36195.2 | Symbols: | serine carboxypeptidase S28 familyprotein | chr4:17127202-17129787 FORWARDLength = 477	4e-90	>sp|Q9NQE7|TSSP_HUMAN Thymus-specific serine protease OS=Homosapiens GN=PRSS16 PE=2 SV=2Length = 514	8e-28
Cit.29813.1.S1_at	8.72698	7.64887	8.44937	7.91953	-1.07811	-0.277615	-0.807449	0.0427419	NA	NA	Cit.29813.1.S1_at	NA	NA	>AT5G57655.2 | Symbols: | xylose isomerase family protein |chr5:23347030-23349805 FORWARDLength = 477	1e-74	>sp|Q9FKK7|XYLA_ARATH Xylose isomerase OS=Arabidopsis thalianaGN=XYLA PE=2 SV=2Length = 477	1e-73
Cit.29868.1.S1_s_at	4.48601	6.63093	4.42905	4.63066	2.14491	-0.0569691	0.14465	0.00215635	NA	NA	Cit.29868.1.S1_s_at	NA	NA	>AT1G31130.1 | Symbols: | unknown protein | chr1:11114963-11115928REVERSELength = 321	6e-22
Cit.29890.1.S1_at	5.39149	5.00858	5.16856	5.0761	-0.382911	-0.222923	-0.315388	0.0124351	NA	NA	Cit.29890.1.S1_at	NA	NA	>AT1G75540.1 | Symbols: STH2 | STH2 (SALT TOLERANCE HOMOLOG2);transcription factor/ zinc ion binding |chr1:28366059-28367398 FORWARDLength = 331	4e-51	>sp|Q9LQZ7|STHX_ARATH Putative salt tolerance-like protein At1g75540OS=Arabidopsis thaliana GN=At1g75540 PE=1 SV=1Length = 331	4e-50
Cit.29906.1.S1_at	11.0051	11.0861	11.287	11.4272	0.0810208	0.281855	0.422043	NA	0.0194337	0.00204027	NA	NA	Cit.29906.1.S1_at	>AT3G49340.1 | Symbols: | cysteine proteinase, putative |chr3:18293347-18294577 REVERSELength = 341	1e-84	>sp|O65493|XCP1_ARATH Xylem cysteine proteinase 1 OS=Arabidopsisthaliana GN=XCP1 PE=1 SV=1Length = 355	3e-73
Cit.29907.1.S1_at	5.33261	6.13509	5.29352	6.20406	0.802471	-0.039091	0.871447	NA	NA	0.0228015	NA	NA	Cit.29907.1.S1_at
Cit.29911.1.S1_at	7.08956	5.98368	7.00622	6.58959	-1.10587	-0.0833348	-0.499964	0.0486564	NA	NA	Cit.29911.1.S1_at	NA	NA	>AT5G40270.1 | Symbols: | metal-dependent phosphohydrolase HDdomain-containing protein | chr5:16093394-16097093REVERSELength = 473	e-107	>sp|B0G107|SAMH1_DICDI Protein SAMHD1 homolog OS=Dictyosteliumdiscoideum GN=DDB_G0272484 PE=4 SV=1Length = 514	9e-56
Cit.29912.1.S1_at	7.51865	7.06823	7.23976	6.94761	-0.45042	-0.278891	-0.571041	NA	NA	0.0474618	NA	NA	Cit.29912.1.S1_at	>AT3G02100.1 | Symbols: | UDP-glucoronosyl/UDP-glucosyl transferasefamily protein | chr3:368840-370484 REVERSELength = 464	8e-55	>sp|Q9SK82|COGT2_ARATH Cytokinin-O-glucosyltransferase 2OS=Arabidopsis thaliana GN=UGT85A1 PE=2 SV=1Length = 489	2e-19
Cit.29915.1.S1_at	4.25887	3.81063	4.06448	3.97714	-0.448236	-0.194389	-0.281724	0.0390143	NA	NA	Cit.29915.1.S1_at	NA	NA
Cit.29921.1.S1_at	6.18649	5.35574	5.99674	6.10897	-0.830757	-0.189756	-0.077525	0.0403315	0.012745	NA	Cit.29921.1.S1_at	NA	NA
Cit.29942.1.S1_at	6.33187	5.70641	6.1318	6.07019	-0.625454	-0.200066	-0.261683	0.0348895	NA	NA	Cit.29942.1.S1_at	NA	NA	>AT2G46700.1 | Symbols: ATCRK3, CRK3 | calcium-dependent proteinkinase, putative / CDPK, putative |chr2:19182968-19186430 REVERSELength = 595	e-153	>sp|P53681|CRK_DAUCA CDPK-related protein kinase OS=Daucus carotaGN=CRK PE=2 SV=1Length = 602	e-123
Cit.29960.1.S1_at	7.34794	6.79827	7.17917	7.13655	-0.549671	-0.168774	-0.211386	0.0234321	NA	NA	Cit.29960.1.S1_at	NA	NA	>AT4G23860.3 | Symbols: | PHD finger protein-related |chr4:12409336-12411336 FORWARDLength = 452	9e-98	>sp|Q8BU04|UBR7_MOUSE Putative E3 ubiquitin-protein ligase UBR7OS=Mus musculus GN=Ubr7 PE=2 SV=1Length = 425	2e-55	>PTCs00432.1 | PUT-155a-Citrus_sinensis-4857 | PHD family TF,nucleic acid sequenceLength = 873	0
Cit.29982.1.S1_at	7.08079	6.54038	6.82605	6.58893	-0.540412	-0.254737	-0.491863	0.00129625	NA	NA	Cit.29982.1.S1_at	NA	NA	>AT3G11340.1 | Symbols: | UDP-glucoronosyl/UDP-glucosyl transferasefamily protein | chr3:3556728-3558149 FORWARDLength = 447	4e-68	>sp|Q9FIA0|CNGT2_ARATH Cytokinin-N-glucosyltransferase 2OS=Arabidopsis thaliana GN=UGT76C2 PE=1 SV=1Length = 450	3e-60
Cit.29999.1.S1_at	6.69234	5.99666	6.63419	6.48306	-0.695681	-0.0581571	-0.209285	0.00975404	NA	NA	Cit.29999.1.S1_at	NA	NA	>AT5G53350.1 | Symbols: CLPX | CLPX; ATP binding / ATPase/nucleoside-triphosphatase/ nucleotide binding / proteinbinding | chr5:21644060-21647503 FORWARDLength = 579	e-106	>sp|B7KBH7|CLPX_CYAP7 ATP-dependent Clp protease ATP-binding subunitclpX OS=Cyanothece sp. (strain PCC 7424) GN=clpX PE=3SV=1Length = 447	2e-53
Cit.30003.1.S1_at	7.10957	6.44626	6.81817	6.82039	-0.663312	-0.291394	-0.289173	0.038838	NA	NA	Cit.30003.1.S1_at	NA	NA	>AT1G67440.1 | Symbols: emb1688 | emb1688 (embryo defective 1688); GTPbinding / GTPase | chr1:25263905-25265551 REVERSELength = 433	e-165	>sp|Q8YUA3|RSGA1_ANASP Putative ribosome biogenesis GTPase rsgA 1OS=Anabaena sp. (strain PCC 7120) GN=rsgA1 PE=3 SV=1Length = 370	2e-70
Cit.30004.1.S1_at	5.91018	5.19249	5.66926	5.49226	-0.717687	-0.240917	-0.417919	0.00917619	NA	NA	Cit.30004.1.S1_at	NA	NA	>AT2G37500.1 | Symbols: | arginine biosynthesis protein ArgJ family| chr2:15739904-15742689 REVERSELength = 468	2e-80	>sp|Q8YVA8|ARGJ1_ANASP Arginine biosynthesis bifunctional proteinargJ 1 OS=Anabaena sp. (strain PCC 7120) GN=argJ1 PE=3SV=1Length = 413	3e-40
Cit.30080.1.S1_at	6.88484	6.20042	6.61727	6.39328	-0.684424	-0.267574	-0.491558	0.00773503	NA	NA	Cit.30080.1.S1_at	NA	NA	>AT5G60050.1 | Symbols: | PRLI-interacting factor-related |chr5:24183680-24185264 REVERSELength = 499	2e-78
Cit.30084.1.S1_at	8.27184	7.84703	8.16145	7.88709	-0.424812	-0.110387	-0.384755	0.0367057	NA	NA	Cit.30084.1.S1_at	NA	NA	>AT5G41410.1 | Symbols: BEL1 | BEL1 (BELL 1); DNA binding / proteinbinding / transcription factor | chr5:16580424-16583770FORWARDLength = 611	9e-79	>sp|Q38897|BEL1_ARATH Homeobox protein BEL1 homolog OS=Arabidopsisthaliana GN=BEL1 PE=1 SV=2Length = 611	9e-78	>PTCs00268.1 | PUT-155a-Citrus_sinensis-4817 | HB family TF, nucleicacid sequenceLength = 1426	0
Cit.30102.1.S1_at	7.07001	6.68562	7.02298	7.03617	-0.384386	-0.0470299	-0.0338405	0.0425031	NA	NA	Cit.30102.1.S1_at	NA	NA	>AT3G20480.1 | Symbols: | tetraacyldisaccharide 4'-kinase familyprotein | chr3:7151497-7153369 REVERSELength = 395	5e-49	>sp|Q2LVL1|LPXK_SYNAS Tetraacyldisaccharide 4'-kinase OS=Syntrophusaciditrophicus (strain SB) GN=lpxK PE=3 SV=1Length = 374	6e-23
Cit.30113.1.S1_at	6.21828	6.45081	6.16081	5.68579	0.232529	-0.0574688	-0.532488	NA	NA	0.00829012	NA	NA	Cit.30113.1.S1_at	>AT5G47780.1 | Symbols: GAUT4 | GAUT4 (Galacturonosyltransferase 4);polygalacturonate 4-alpha-galacturonosyltransferase/transferase, transferring glycosyl groups |chr5:19347991-19350517 FORWARDLength = 616	5e-74	>sp|Q9LSG3|QUA1_ARATH Glycosyltransferase QUASIMODO1 OS=Arabidopsisthaliana GN=QUA1 PE=1 SV=1Length = 559	3e-25
Cit.30157.1.S1_at	5.91198	6.34666	6.09421	6.82379	0.434671	0.182222	0.911804	NA	NA	0.032185	NA	NA	Cit.30157.1.S1_at
Cit.3019.1.S1_s_at	10.3944	9.88276	10.4884	9.92096	-0.511643	0.0939865	-0.473445	NA	NA	0.0322287	NA	NA	Cit.3019.1.S1_s_at	>AT2G22780.1 | Symbols: PMDH1 | PMDH1 (PEROXISOMAL NAD-MALATEDEHYDROGENASE 1); L-malate dehydrogenase/ binding /catalytic/ malate dehydrogenase/ oxidoreductase/oxidoreductase, acting on the CH-OH group of donors, NADor NADP as acceptor | chr2:9689995-9691923 REVERSELength = 354	e-151	>sp|P19446|MDHG_CITLA Malate dehydrogenase, glyoxysomal OS=Citrulluslanatus PE=1 SV=1Length = 356	e-154
Cit.30206.1.S1_at	7.09524	6.54881	6.72804	6.60384	-0.546435	-0.367201	-0.491406	0.0185057	NA	NA	Cit.30206.1.S1_at	NA	NA
Cit.30221.1.S1_at	5.76724	4.77577	5.79817	5.2621	-0.99147	0.0309301	-0.505141	0.0113071	NA	NA	Cit.30221.1.S1_at	NA	NA	>AT1G03280.1 | Symbols: | transcription initiation factor IIE(TFIIE) alpha subunit family protein / generaltranscription factor TFIIE family protein |chr1:803635-806758 FORWARDLength = 479	1e-91	>sp|Q557M8|T2EA_DICDI General transcription factor IIE subunit 1OS=Dictyostelium discoideum GN=gtf2e1-1 PE=3 SV=1Length = 456	3e-15
Cit.30310.1.S1_at	7.13039	7.40183	7.3675	7.67417	0.271445	0.23711	0.543784	NA	NA	0.040726	NA	NA	Cit.30310.1.S1_at	>AT1G66540.1 | Symbols: | cytochrome P450, putative |chr1:24824837-24826502 FORWARDLength = 386	2e-50	>sp|Q9FG65|C81D1_ARATH Cytochrome P450 81D1 OS=Arabidopsis thalianaGN=CYP81D1 PE=2 SV=1Length = 502	6e-47
Cit.30323.1.S1_at	7.09192	6.09613	6.84611	6.49425	-0.995789	-0.245813	-0.597674	0.0118553	NA	NA	Cit.30323.1.S1_at	NA	NA	>AT3G11910.1 | Symbols: UBP13 | UBP13 (UBIQUITIN-SPECIFIC PROTEASE13); ubiquitin thiolesterase/ ubiquitin-specific protease| chr3:3761758-3770290 REVERSELength = 1115	1e-85	>sp|Q84WU2|UBP13_ARATH Ubiquitin carboxyl-terminal hydrolase 13OS=Arabidopsis thaliana GN=UBP13 PE=1 SV=1Length = 1115	1e-84
Cit.30331.1.S1_at	3.91237	4.31639	3.87922	3.4319	0.404024	-0.0331517	-0.480468	NA	NA	0.044866	NA	NA	Cit.30331.1.S1_at			>sp|Q6XKE6|POLG_PVCV2 Genome polyprotein OS=Petunia vein clearingvirus (isolate Hohn) PE=3 SV=1Length = 2180	1e-27
Cit.30336.1.S1_at	10.072	8.90146	9.71428	9.26221	-1.17057	-0.357739	-0.80981	0.0253172	NA	NA	Cit.30336.1.S1_at	NA	NA	>AT3G20500.1 | Symbols: ATPAP18, PAP18 | PAP18 (PURPLE ACIDPHOSPHATASE 18); acid phosphatase/ proteinserine/threonine phosphatase | chr3:7157926-7160244FORWARDLength = 437	9e-91	>sp|Q9LJU7|PPA18_ARATH Purple acid phosphatase 18 OS=Arabidopsisthaliana GN=PAP18 PE=2 SV=1Length = 437	9e-90
Cit.30370.1.S1_at	6.38352	8.07804	6.27929	6.37187	1.69452	-0.104224	-0.0116419	0.0337935	NA	NA	Cit.30370.1.S1_at	NA	NA
Cit.30393.1.S1_at	10.2508	10.4208	10.2408	9.70291	0.170036	-0.0100159	-0.547899	NA	NA	0.00226691	NA	NA	Cit.30393.1.S1_at
Cit.30435.1.S1_s_at	5.82032	4.98413	5.74229	5.24294	-0.836194	-0.0780341	-0.57738	0.0177449	NA	NA	Cit.30435.1.S1_s_at	NA	NA	>AT4G31970.1 | Symbols: CYP82C2 | CYP82C2; electron carrier/ hemebinding / iron ion binding / monooxygenase/ oxygenbinding | chr4:15462408-15464358 FORWARDLength = 523	1e-38	>sp|O49858|C82A3_SOYBN Cytochrome P450 82A3 OS=Glycine maxGN=CYP82A3 PE=2 SV=1Length = 527	2e-42
Cit.30436.1.S1_s_at	8.55829	7.74797	8.21612	7.78084	-0.810317	-0.342172	-0.777453	0.0258105	NA	NA	Cit.30436.1.S1_s_at	NA	NA	>AT2G21520.1 | Symbols: | transporter | chr2:9215956-9218953FORWARDLength = 633	e-107	>sp|P45816|SEC14_YARLI SEC14 cytosolic factor OS=Yarrowia lipolyticaGN=SEC14 PE=3 SV=2Length = 492	9e-29
Cit.30574.1.S1_s_at	7.77041	7.24935	7.74693	7.21421	-0.521056	-0.0234837	-0.5562	0.0416576	NA	NA	Cit.30574.1.S1_s_at	NA	NA	>AT1G74920.1 | Symbols: ALDH10A8 | ALDH10A8; 3-chloroallyl aldehydedehydrogenase/ oxidoreductase | chr1:28139175-28142573REVERSELength = 501	2e-68	>sp|Q9S795|BADH1_ARATH Betaine aldehyde dehydrogenase 1,chloroplastic OS=Arabidopsis thaliana GN=ALDH10A8 PE=2SV=1Length = 501	2e-67
Cit.30576.1.S1_s_at	9.64321	8.47106	9.89393	9.38877	-1.17215	0.250716	-0.25444	0.0395451	NA	NA	Cit.30576.1.S1_s_at	NA	NA	>AT5G05930.1 | Symbols: | guanylyl cyclase-related (GC1) |chr5:1780270-1782659 REVERSELength = 274	9e-48	>sp|O80982|HSFA2_ARATH Heat stress transcription factor A-2OS=Arabidopsis thaliana GN=HSFA2 PE=2 SV=1Length = 345	1e-36	>PTCs00298.1 | PUT-155a-Citrus_sinensis-27224 | HSF family TF, nucleicacid sequenceLength = 1953	0
Cit.30612.1.S1_s_at	7.46698	6.71166	7.23617	6.62812	-0.75532	-0.230808	-0.838853	0.00798616	NA	NA	Cit.30612.1.S1_s_at	NA	NA	>AT5G08560.2 | Symbols: | transducin family protein / WD-40 repeatfamily protein | chr5:2771104-2773827 REVERSELength = 589	3e-39
Cit.30618.1.S1_s_at	8.88345	7.61518	8.52748	7.41371	-1.26827	-0.355975	-1.46974	0.0311524	NA	NA	Cit.30618.1.S1_s_at	NA	NA	>AT5G17300.1 | Symbols: | myb family transcription factor |chr5:5690435-5692435 REVERSELength = 387	2e-38	>sp|Q54IF9|MYBG_DICDI Myb-like protein G OS=Dictyostelium discoideumGN=mybG PE=3 SV=1Length = 423	3e-20	>PTCs00350.1 | PUT-155a-Citrus_sinensis-17183 | MYB-related familyTF, nucleic acid sequenceLength = 885	0
Cit.30635.1.S1_s_at	9.70803	8.87884	9.37831	9.14125	-0.829185	-0.32972	-0.566775	0.00822018	NA	NA	Cit.30635.1.S1_s_at	NA	NA	>AT3G08510.3 | Symbols: | ATPLC2 (PHOSPHOLIPASE C 2); phospholipase C| chr3:2582626-2585556 REVERSELength = 552	e-167	>sp|Q39033|PLCD2_ARATH Phosphoinositide phospholipase C 2OS=Arabidopsis thaliana GN=PLC2 PE=1 SV=1Length = 581	e-166
Cit.30648.1.S1_s_at	12.3917	11.9805	12.2018	12.1801	-0.411266	-0.189987	-0.211604	0.0145974	NA	NA	Cit.30648.1.S1_s_at	NA	NA	>AT4G27670.1 | Symbols: HSP21 | HSP21 (HEAT SHOCK PROTEIN 21) |chr4:13819048-13819895 REVERSELength = 227	8e-32	>sp|P31170|HS21C_ARATH Small heat shock protein, chloroplasticOS=Arabidopsis thaliana GN=HSP21 PE=2 SV=1Length = 227	8e-31
Cit.30683.1.S1_at	6.29529	5.84407	6.3635	5.91168	-0.45122	0.0682055	-0.383614	NA	NA	0.0312245	NA	NA	Cit.30683.1.S1_at			>sp|Q9ASX2|TRNH1_ARATH Putative tropinone reductase homologAt1g07440 OS=Arabidopsis thaliana GN=At1g07440 PE=1 SV=1Length = 266	1e-10
Cit.3069.1.S1_at	7.89531	8.02576	7.91512	8.29931	0.130449	0.0198122	0.403994	NA	NA	0.0412546	NA	NA	Cit.3069.1.S1_at	>AT5G50915.2 | Symbols: | basic helix-loop-helix (bHLH) familyprotein | chr5:20710764-20712252 REVERSELength = 286	2e-40	>sp|Q93W88|BH137_ARATH Transcription factor bHLH137 OS=Arabidopsisthaliana GN=BHLH137 PE=2 SV=1Length = 286	2e-39	>PTCs00565.1 | PUT-155a-Citrus_sinensis-4731 | bHLH family TF, nucleicacid sequenceLength = 2364	0
Cit.30706.1.S1_s_at	9.13333	8.16847	8.77017	8.47206	-0.96486	-0.363159	-0.661263	0.0296888	NA	NA	Cit.30706.1.S1_s_at	NA	NA	>AT3G21760.1 | Symbols: | UDP-glucoronosyl/UDP-glucosyl transferasefamily protein | chr3:7667099-7668556 FORWARDLength = 485	2e-47	>sp|Q40284|UFOG1_MANES Anthocyanidin 3-O-glucosyltransferase 1OS=Manihot esculenta GN=GT1 PE=2 SV=1Length = 449	2e-44
Cit.30758.1.S1_s_at	9.9407	9.08605	9.62769	9.36028	-0.854648	-0.313016	-0.580425	0.0497755	NA	NA	Cit.30758.1.S1_s_at	NA	NA
Cit.30771.1.S1_s_at	7.7613	8.81967	7.60844	7.57441	1.05837	-0.152864	-0.18689	0.019088	NA	NA	Cit.30771.1.S1_s_at	NA	NA	>AT3G06760.1 | Symbols: | INVOLVED IN: response to waterdeprivation; EXPRESSED IN: 24 plant structures;EXPRESSED DURING: 15 growth stages; CONTAINS InterProDOMAIN/s: Drought induced 19 (InterPro:IPR008598); BESTArabidopsis thaliana protein match is: HRB1(HYPERSENSITIVE TO RED AND BLUE); protein binding(TAIR:AT5G49230.1); Has 133 Blast hits to 133 proteinsin 15 species: Archae - 0; Bacteria - 0; M…	9e-41	>sp|Q8VXU6|DI194_ARATH Protein DEHYDRATION-INDUCED 19 homolog 4OS=Arabidopsis thaliana GN=DI19-4 PE=1 SV=1Length = 224	9e-40
Cit.30803.1.S1_s_at	9.39985	8.96199	9.06782	9.20642	-0.43786	-0.332032	-0.193436	0.0456017	NA	NA	Cit.30803.1.S1_s_at	NA	NA	>AT2G17730.1 | Symbols: | zinc finger (C3HC4-type RING finger)family protein | chr2:7704142-7705312 FORWARDLength = 241	2e-61	>sp|Q8GT74|ATL2B_ARATH RING-H2 finger protein ATL2B OS=Arabidopsisthaliana GN=ATL2B PE=2 SV=1Length = 241	2e-60
Cit.30820.1.S1_s_at	6.18272	6.97731	6.15248	6.0757	0.794593	-0.0302312	-0.107014	0.0424098	NA	NA	Cit.30820.1.S1_s_at	NA	NA			>sp|Q9LYT1|PAO3_ARATH Polyamine oxidase 3 OS=Arabidopsis thalianaGN=PAO3 PE=1 SV=1Length = 488	1e-11
Cit.30827.1.S1_s_at	6.73568	6.2513	6.64065	6.74506	-0.484383	-0.0950326	0.00937799	0.0497099	NA	NA	Cit.30827.1.S1_s_at	NA	NA	>AT1G33360.1 | Symbols: | ATP-dependent Clp protease ATP-bindingsubunit ClpX, putative | chr1:12092111-12095789 FORWARDLength = 656	2e-49	>sp|O67356|CLPX_AQUAE ATP-dependent Clp protease ATP-binding subunitclpX OS=Aquifex aeolicus GN=clpX PE=3 SV=1Length = 412	3e-29
Cit.30841.1.S1_s_at	5.47715	4.44067	5.10557	4.65952	-1.03648	-0.371577	-0.817623	0.00782099	NA	NA	Cit.30841.1.S1_s_at	NA	NA	>AT3G18080.1 | Symbols: BGLU44 | BGLU44 (B-S GLUCOSIDASE 44);(R)-amygdalin beta-glucosidase/4-methylumbelliferyl-beta-D-glucopyranosidebeta-glucosidase/ beta-gentiobiose beta-glucosidase/cellobiose glucosidase/ esculin beta-glucosidase/hydrolase, hydrolyzing O-glycosyl compounds |chr3:6191586-6194124 FORWARDLength = 512	3e-90	>sp|P26205|BGLT_TRIRP Cyanogenic beta-glucosidase (Fragment)OS=Trifolium repens GN=LI PE=1 SV=1Length = 425	5e-56
Cit.30848.1.S1_at	8.98546	8.36974	8.94738	8.60616	-0.615724	-0.0380874	-0.379303	0.00632538	NA	NA	Cit.30848.1.S1_at	NA	NA	>AT3G24740.2 | Symbols: | FUNCTIONS IN: molecular_function unknown;INVOLVED IN: biological_process unknown; LOCATED IN:cellular_component unknown; EXPRESSED IN: 24 plantstructures; EXPRESSED DURING: 15 growth stages; CONTAINSInterPro DOMAIN/s: Protein of unknown function DUF1644(InterPro:IPR012866); BEST Arabidopsis thaliana proteinmatch is: zinc ion binding (TAIR:AT3G25910.1); Has 135Blast hits …	1e-64
Cit.30868.1.S1_s_at	7.79135	7.17712	7.85209	7.26574	-0.61423	0.0607393	-0.525609	NA	NA	0.036558	NA	NA	Cit.30868.1.S1_s_at	>AT3G46780.1 | Symbols: PTAC16 | PTAC16 (PLASTID TRANSCRIPTIONALLYACTIVE 16); binding / catalytic | chr3:17228766-17231021FORWARDLength = 510	2e-73
Cit.30907.1.S1_at	4.7539	5.15401	5.09909	5.0246	0.400102	0.34519	0.270698	0.0203659	NA	NA	Cit.30907.1.S1_at	NA	NA	>AT4G19800.1 | Symbols: | glycosyl hydrolase family 18 protein |chr4:10760830-10762104 REVERSELength = 398	8e-62	>sp|Q13231|CHIT1_HUMAN Chitotriosidase-1 OS=Homo sapiens GN=CHIT1PE=1 SV=1Length = 466	2e-20
Cit.30920.1.S1_s_at	7.93601	8.91723	8.09833	8.56699	0.981225	0.162327	0.630982	0.0353758	NA	0.0192203	Cit.30920.1.S1_s_at	NA	Cit.30920.1.S1_s_at	>AT3G46900.1 | Symbols: COPT2 | COPT2; copper ion transmembranetransporter/ high affinity copper ion transmembranetransporter | chr3:17268887-17269363 FORWARDLength = 158	4e-22	>sp|Q39065|COPT1_ARATH Copper transporter 1 OS=Arabidopsis thalianaGN=COPT1 PE=2 SV=2Length = 170	2e-19
Cit.30927.1.S1_s_at	6.75996	6.37261	6.52334	6.30817	-0.387352	-0.236623	-0.45179	NA	NA	0.00661197	NA	NA	Cit.30927.1.S1_s_at	>AT1G13580.2 | Symbols: LAG13 | LAG13 (LAG1 LONGEVITY ASSURANCEHOMOLOG 3) | chr1:4645006-4646765 REVERSELength = 308	5e-66	>sp|Q6NQI8|LAG13_ARATH LAG1 longevity assurance homolog 3OS=Arabidopsis thaliana GN=At1g13580 PE=2 SV=2Length = 308	5e-65
Cit.30939.1.S1_at	6.63059	6.04541	6.30256	6.34243	-0.585182	-0.32803	-0.288153	0.0469743	NA	NA	Cit.30939.1.S1_at	NA	NA	>AT2G22250.3 | Symbols: ATAAT, AAT, MEE17 | aminotransferase class Iand II family protein | chr2:9458011-9460297 REVERSELength = 475	e-134	>sp|Q02635|AATA_RHIME Aspartate aminotransferase A OS=Rhizobiummeliloti GN=aatA PE=3 SV=1Length = 400	6e-67
Cit.30942.1.S1_at	8.63982	8.2444	8.49213	8.34155	-0.395415	-0.147688	-0.298268	0.00170311	NA	NA	Cit.30942.1.S1_at	NA	NA	>AT5G17010.3 | Symbols: | sugar transporter family protein |chr5:5587851-5592332 REVERSELength = 503	3e-67	>sp|Q6AWX0|XYLL2_ARATH D-xylose-proton symporter-like 2OS=Arabidopsis thaliana GN=At5g17010 PE=1 SV=1Length = 503	3e-66
Cit.30975.1.S1_at	7.87577	7.38861	7.74155	7.54685	-0.487165	-0.134227	-0.328921	0.00572909	NA	NA	Cit.30975.1.S1_at	NA	NA	>AT1G20830.1 | Symbols: | unknown protein | chr1:7242933-7244736FORWARDLength = 349	1e-80
Cit.31026.1.S1_at	7.01978	6.62856	6.93228	6.69314	-0.391226	-0.0875026	-0.326642	0.0455247	NA	NA	Cit.31026.1.S1_at	NA	NA	>AT4G00550.1 | Symbols: DGD2 | DGD2; UDP-galactosyltransferase/UDP-glycosyltransferase/ digalactosyldiacylglycerolsynthase/ transferase, transferring glycosyl groups |chr4:238154-240019 REVERSELength = 473	e-148	>sp|Q6DW75|DGDG2_SOYBN Digalactosyldiacylglycerol synthase 2,chloroplastic OS=Glycine max GN=DGD2 PE=2 SV=1Length = 463	e-152
Cit.31059.1.S1_at	10.0587	9.39873	9.99972	9.83585	-0.660002	-0.0590091	-0.222877	0.0218333	NA	NA	Cit.31059.1.S1_at	NA	NA	>AT3G07770.1 | Symbols: | ATP binding | chr3:2479611-2483970 FORWARDLength = 799	e-115	>sp|P04809|HSP83_DROPS Heat shock protein 83 OS=Drosophilapseudoobscura pseudoobscura GN=Hsp83 PE=3 SV=2Length = 717	3e-61
Cit.31073.1.S1_at	7.27472	7.69584	7.27123	7.13431	0.421126	-0.00348804	-0.140409	0.0300911	NA	NA	Cit.31073.1.S1_at	NA	NA	>AT5G40780.1 | Symbols: LTH1 | LHT1; amino acid transmembranetransporter | chr5:16323823-16327082 FORWARDLength = 446	0	>sp|Q6DEL1|S38A7_DANRE Putative sodium-coupled neutral amino acidtransporter 7 OS=Danio rerio GN=slc38a7 PE=2 SV=1Length = 465	1e-09
Cit.31081.1.S1_at	4.53647	4.95264	4.78953	5.19121	0.41617	0.253061	0.654735	NA	NA	0.0225891	NA	NA	Cit.31081.1.S1_at
Cit.31092.1.S1_at	5.83339	5.3929	5.67288	5.45011	-0.440497	-0.160514	-0.383283	NA	NA	0.0351314	NA	NA	Cit.31092.1.S1_at	>AT5G23070.1 | Symbols: | thymidine kinase, putative |chr5:7741979-7742827 FORWARDLength = 282	7e-37	>sp|O81263|KITH_ORYSJ Thymidine kinase OS=Oryza sativa subsp.japonica GN=TK PE=2 SV=2Length = 271	4e-34
Cit.31132.1.S1_at	7.1746	6.24867	6.83417	6.70538	-0.925926	-0.340434	-0.469219	0.0279469	NA	NA	Cit.31132.1.S1_at	NA	NA	>AT4G29810.1 | Symbols: ATMKK2, MKK2, MK1 | ATMKK2 (ARABIDOPSISTHALIANA MAP KINASE KINASE 2); MAP kinase kinase/ kinase| chr4:14593299-14595241 REVERSELength = 363	4e-64	>sp|Q9S7U9|M2K2_ARATH Mitogen-activated protein kinase kinase 2OS=Arabidopsis thaliana GN=MKK2 PE=1 SV=2Length = 363	4e-63
Cit.31140.1.S1_at	6.09681	5.39342	5.76002	5.70977	-0.703388	-0.336787	-0.387038	0.000917287	NA	NA	Cit.31140.1.S1_at	NA	NA	>AT5G09420.1 | Symbols: ATTOC64-V, MTOM64 | ATTOC64-V (ARABIDOPSISTHALIANA TRANSLOCON AT THE OUTER MEMBRANE OFCHLOROPLASTS 64-V); amidase/ binding / carbon-nitrogenligase, with glutamine as amido-N-donor |chr5:2928316-2931750 FORWARDLength = 603	7e-67	>sp|Q9JTZ5|GATA_NEIMA Glutamyl-tRNA(Gln) amidotransferase subunit AOS=Neisseria meningitidis serogroup A GN=gatA PE=3 SV=1Length = 481	8e-22
Cit.31168.1.S1_at	4.54831	3.95549	4.40948	4.40111	-0.592812	-0.138828	-0.147194	0.0316272	NA	NA	Cit.31168.1.S1_at	NA	NA	>AT2G31290.2 | Symbols: | ubiquitin thiolesterase |chr2:13344151-13345398 FORWARDLength = 415	3e-62
Cit.31279.1.S1_at	10.3319	9.68453	10.2703	9.90367	-0.647341	-0.0615646	-0.428205	0.0290866	NA	NA	Cit.31279.1.S1_at	NA	NA	>AT3G25180.2 | Symbols: CYP82G1 | CYP82G1; electron carrier/ hemebinding / iron ion binding / monooxygenase/ oxygenbinding | chr3:9167889-9169270 REVERSELength = 402	8e-55	>sp|O49859|C82A4_SOYBN Cytochrome P450 82A4 OS=Glycine maxGN=CYP82A4 PE=2 SV=1Length = 525	9e-48
Cit.31285.1.S1_at	10.0287	9.57698	9.67849	9.32191	-0.451738	-0.350231	-0.706809	0.00258552	NA	NA	Cit.31285.1.S1_at	NA	NA	>AT2G18700.1 | Symbols: ATTPS11, TPS11, ATTPSB | ATTPS11; transferase,transferring glycosyl groups | chr2:8109043-8111799FORWARDLength = 862	2e-51	>sp|Q9ZV48|TPS11_ARATH Probable alpha,alpha-trehalose-phosphatesynthase [UDP-forming] 11 OS=Arabidopsis thalianaGN=TPS11 PE=2 SV=1Length = 862	2e-50
Cit.31307.1.S1_at	5.92988	5.25693	5.62684	5.47322	-0.672953	-0.303039	-0.456665	0.0412018	NA	NA	Cit.31307.1.S1_at	NA	NA	>AT5G36930.2 | Symbols: | disease resistance protein (TIR-NBS-LRRclass), putative | chr5:14567771-14571916 REVERSELength = 1191	1e-34	>sp|Q40392|TMVRN_NICGU TMV resistance protein N OS=Nicotiana glutinosaGN=N PE=1 SV=1Length = 1144	2e-24
Cit.31344.1.S1_at	6.30672	5.82738	6.15831	6.06547	-0.479343	-0.148413	-0.241248	0.0124532	NA	NA	Cit.31344.1.S1_at	NA	NA	>AT1G51610.1 | Symbols: | cation efflux family protein / metaltolerance protein, putative (MTPc4) |chr1:19136625-19139621 FORWARDLength = 457	e-105	>sp|Q8H1G3|MTPC4_ARATH Metal tolerance protein C4 OS=Arabidopsisthaliana GN=MTPC4 PE=2 SV=1Length = 457	e-104
Cit.31350.1.S1_at	5.79313	5.07115	5.6934	5.30225	-0.721987	-0.0997352	-0.49088	0.02334	NA	NA	Cit.31350.1.S1_at	NA	NA	>AT1G71810.1 | Symbols: | ABC1 family protein |chr1:27002602-27007964 REVERSELength = 692	2e-43	>sp|Q94BU1|Y1181_ARATH Uncharacterized aarF domain-containing proteinkinase At1g71810, chloroplastic OS=Arabidopsis thalianaGN=At1g71810 PE=1 SV=1Length = 692	2e-42
Cit.31375.1.S1_at	8.42301	8.01533	8.40798	8.28338	-0.407682	-0.0150309	-0.139626	0.0233841	NA	NA	Cit.31375.1.S1_at	NA	NA	>AT3G21200.1 | Symbols: | unknown protein | chr3:7436091-7437845FORWARDLength = 317	1e-85
Cit.31404.1.S1_s_at	9.36202	9.77761	9.67551	9.87486	0.415592	0.313484	0.51284	0.0436459	NA	0.0133219	Cit.31404.1.S1_s_at	NA	Cit.31404.1.S1_s_at
Cit.31436.1.S1_at	7.16374	6.5076	6.9717	6.85678	-0.656143	-0.192039	-0.306963	0.0293006	NA	NA	Cit.31436.1.S1_at	NA	NA	>AT4G16845.1 | Symbols: VRN2 | VRN2 (REDUCED VERNALIZATION RESPONSE2); transcription factor | chr4:9476708-9479725 FORWARDLength = 440	4e-49	>sp|Q8W5B1|VRN2_ARATH Polycomb group protein VERNALIZATION 2OS=Arabidopsis thaliana GN=VRN2 PE=1 SV=2Length = 440	4e-48
Cit.31480.1.S1_at	9.09566	8.69315	8.92809	8.79172	-0.40251	-0.167564	-0.303935	0.0354623	NA	NA	Cit.31480.1.S1_at	NA	NA			>sp|Q38829|IAA11_ARATH Auxin-responsive protein IAA11 OS=Arabidopsisthaliana GN=IAA11 PE=2 SV=1Length = 246	3e-10
Cit.31500.1.S1_at	7.33499	6.79755	7.10663	7.01802	-0.537442	-0.228362	-0.316976	0.0227854	NA	NA	Cit.31500.1.S1_at	NA	NA
Cit.31612.1.S1_s_at	6.95009	6.02667	6.85368	6.31919	-0.923425	-0.0964152	-0.6309	0.0110052	NA	NA	Cit.31612.1.S1_s_at	NA	NA	>AT4G33030.1 | Symbols: SQD1 | SQD1; UDPsulfoquinovose synthase/sulfotransferase | chr4:15936051-15937566 FORWARDLength = 477	1e-82	>sp|Q84KI6|SQD1_SPIOL UDP-sulfoquinovose synthase, chloroplasticOS=Spinacia oleracea GN=SQD1 PE=1 SV=1Length = 482	1e-84
Cit.31627.1.S1_s_at	10.5571	10.003	10.2989	10.1718	-0.554086	-0.258203	-0.38531	0.0297921	NA	NA	Cit.31627.1.S1_s_at	NA	NA	>AT5G36230.1 | Symbols: | eIF4-gamma/eIF5/eIF2-epsilondomain-containing protein | chr5:14273519-14276773FORWARDLength = 411	e-117	>sp|Q6PD83|BZW1A_DANRE Basic leucine zipper and W2 domain-containingprotein 1-A OS=Danio rerio GN=bzw1a PE=2 SV=1Length = 419	3e-31
Cit.31777.1.S1_at	6.96751	6.05365	6.69528	6.38753	-0.913854	-0.27223	-0.579982	0.00937068	NA	NA	Cit.31777.1.S1_at	NA	NA
Cit.31931.1.S1_at	6.19337	5.5807	6.03424	5.83099	-0.612672	-0.159133	-0.362375	0.0155742	NA	NA	Cit.31931.1.S1_at	NA	NA
Cit.31960.1.S1_at	6.92806	5.84292	6.71531	6.69097	-1.08515	-0.212749	-0.237091	0.0244576	NA	NA	Cit.31960.1.S1_at	NA	NA
Cit.31970.1.S1_at	7.21713	6.6092	6.97322	6.65093	-0.607926	-0.243905	-0.566193	0.0315014	0.0308498	NA	Cit.31970.1.S1_at	NA	NA	>AT4G01650.2 | Symbols: | FUNCTIONS IN: molecular_function unknown;INVOLVED IN: biological_process unknown; LOCATED IN:chloroplast; EXPRESSED IN: 21 plant structures;EXPRESSED DURING: 13 growth stages; CONTAINS InterProDOMAIN/s: Streptomyces cyclase/dehydrase(InterPro:IPR005031); BEST Arabidopsis thaliana proteinmatch is: unknown protein (TAIR:AT5G08720.1); Has 322Blast hits to 309 proteins in 56…	2e-23
Cit.31996.1.S1_at	6.06976	5.38449	5.72964	5.49145	-0.685272	-0.340125	-0.578317	0.0136787	NA	NA	Cit.31996.1.S1_at	NA	NA	>AT1G51690.1 | Symbols: ATB ALPHA | ATB ALPHA; nucleotide binding /protein phosphatase type 2A regulator |chr1:19166218-19169974 FORWARDLength = 513	1e-46	>sp|Q38821|2ABA_ARATH Serine/threonine protein phosphatase 2A 55 kDaregulatory subunit B alpha isoform OS=Arabidopsisthaliana GN=PP2AB1 PE=2 SV=2Length = 513	1e-45
Cit.32002.1.S1_at	5.59834	4.8267	5.30692	5.44453	-0.771635	-0.291419	-0.153803	0.0208156	NA	NA	Cit.32002.1.S1_at	NA	NA	>AT1G49210.1 | Symbols: | zinc finger (C3HC4-type RING finger)family protein | chr1:18201994-18202671 FORWARDLength = 225	1e-51	>sp|Q6NML0|ATL1J_ARATH RING-H2 finger protein ATL1J OS=Arabidopsisthaliana GN=ATL1J PE=2 SV=1Length = 225	1e-50
Cit.32066.1.S1_at	5.71813	4.87939	5.37658	5.36618	-0.838745	-0.34155	-0.351949	0.0433865	NA	NA	Cit.32066.1.S1_at	NA	NA	>AT2G45770.1 | Symbols: CPFTSY, FRD4 | CPFTSY; 7S RNA binding / GTPbinding / nucleoside-triphosphatase/ nucleotide binding| chr2:18851248-18853402 FORWARDLength = 366	7e-88	>sp|O67066|FTSY_AQUAE Cell division protein ftsY homolog OS=Aquifexaeolicus GN=ftsY PE=3 SV=1Length = 461	3e-29
Cit.32105.1.S1_at	7.71287	6.85814	7.42196	7.16936	-0.854732	-0.290917	-0.543515	0.0102246	NA	NA	Cit.32105.1.S1_at	NA	NA	>AT2G45240.1 | Symbols: MAP1A | MAP1A (METHIONINE AMINOPEPTIDASE1A); aminopeptidase/ metalloexopeptidase |chr2:18656059-18658906 FORWARDLength = 398	8e-67	>sp|Q9SLN5|AMP1A_ARATH Methionine aminopeptidase 1A OS=Arabidopsisthaliana GN=MAP1A PE=2 SV=1Length = 398	8e-66
Cit.32132.1.S1_at	5.55213	5.01335	5.45178	5.07915	-0.538777	-0.100343	-0.47298	0.0297717	NA	NA	Cit.32132.1.S1_at	NA	NA	>AT4G36280.1 | Symbols: | ATP-binding region, ATPase-likedomain-containing protein | chr4:17165513-17169277REVERSELength = 626	2e-56	>sp|Q14149|MORC3_HUMAN MORC family CW-type zinc finger protein 3OS=Homo sapiens GN=MORC3 PE=1 SV=3Length = 939	2e-10
Cit.32161.1.S1_at	8.18275	7.71909	7.9946	7.89918	-0.463656	-0.188147	-0.283573	0.0410007	NA	NA	Cit.32161.1.S1_at	NA	NA	>AT2G25710.2 | Symbols: HCS1 | HCS1 (HOLOCARBOXYLASE SYNTHASE);biotin-[acetyl-CoA-carboxylase] ligase/ catalytic |chr2:10952719-10955061 FORWARDLength = 367	4e-85	>sp|Q920N2|BPL1_MOUSE Biotin--protein ligase OS=Mus musculus GN=HlcsPE=1 SV=1Length = 722	1e-22
Cit.32197.1.S1_at	4.09468	4.9783	4.07215	4.18452	0.883618	-0.0225289	0.0898441	0.00615964	NA	NA	Cit.32197.1.S1_at	NA	NA
Cit.32344.1.S1_at	8.01774	7.56576	7.74295	7.549	-0.451976	-0.274784	-0.468741	NA	NA	0.00288099	NA	NA	Cit.32344.1.S1_at	>AT4G21760.1 | Symbols: BGLU47 | BGLU47 (Beta-glucosidase 47);catalytic/ cation binding / hydrolase, hydrolyzingO-glycosyl compounds | chr4:11561229-11563871 FORWARDLength = 535	5e-64	>sp|P49235|BGLC_MAIZE Beta-glucosidase, chloroplastic OS=Zea maysGN=GLU1 PE=1 SV=1Length = 566	2e-37
Cit.32405.1.S1_at	6.42504	5.58592	6.15388	6.01325	-0.839111	-0.271155	-0.411782	0.0358044	NA	NA	Cit.32405.1.S1_at	NA	NA	>AT2G43180.2 | Symbols: | catalytic | chr2:17953832-17955774REVERSELength = 451	3e-39	>sp|P11435|CPPM_STRHY Carboxyvinyl-carboxyphosphonatephosphorylmutase OS=Streptomyces hygroscopicus GN=bcpAPE=1 SV=3Length = 295	2e-13
Cit.32420.1.S1_at	3.28496	3.85391	3.61425	3.50587	0.568955	0.329291	0.220915	0.0220827	NA	NA	Cit.32420.1.S1_at	NA	NA
Cit.32445.1.S1_s_at	9.2268	8.55758	8.90317	8.78405	-0.669225	-0.323634	-0.442751	0.0302894	NA	NA	Cit.32445.1.S1_s_at	NA	NA	>AT1G68090.1 | Symbols: ANNAT5, ANN5 | ANN5; calcium ion binding /calcium-dependent phospholipid binding |chr1:25519442-25520774 REVERSELength = 316	3e-34	>sp|Q9C9X3|ANXD5_ARATH Annexin D5 OS=Arabidopsis thaliana GN=ANN5PE=2 SV=2Length = 316	3e-33
Cit.325.1.S1_at	6.52574	6.02018	6.60422	6.29249	-0.505568	0.078478	-0.233253	0.0429816	NA	NA	Cit.325.1.S1_at	NA	NA	>AT4G29250.1 | Symbols: | transferase family protein |chr4:14420713-14422177 FORWARDLength = 460	4e-30	>sp|Q70PR7|VINSY_RAUSE Vinorine synthase OS=Rauvolfia serpentinaGN=ACT PE=1 SV=2Length = 421	1e-07
Cit.32550.1.S1_s_at	9.86094	9.35991	9.53742	9.41869	-0.501023	-0.323518	-0.442247	0.0220446	NA	NA	Cit.32550.1.S1_s_at	NA	NA	>AT1G18800.1 | Symbols: NRP2 | NRP2 (NAP1-RELATED PROTEIN 2); DNAbinding / chromatin binding / histone binding |chr1:6481466-6483463 REVERSELength = 256	4e-75	>sp|Q01105|SET_HUMAN Protein SET OS=Homo sapiens GN=SET PE=1 SV=3Length = 290	6e-35
Cit.32609.1.S1_at	4.72186	3.93689	4.38824	4.32642	-0.784967	-0.333612	-0.395433	0.0447173	NA	0.00929665	Cit.32609.1.S1_at	NA	Cit.32609.1.S1_at
Cit.32646.1.S1_at	6.66545	6.77886	6.81033	7.12581	0.113416	0.144881	0.460364	NA	NA	0.031688	NA	NA	Cit.32646.1.S1_at	>AT3G03060.1 | Symbols: | ATP binding / ATPase/nucleoside-triphosphatase/ nucleotide binding |chr3:692188-695424 FORWARDLength = 628	2e-76	>sp|Q6NVR9|ATAD3_XENTR ATPase family AAA domain-containing protein 3OS=Xenopus tropicalis GN=atad3 PE=2 SV=1Length = 594	2e-23
Cit.32724.1.S1_at	5.80649	6.22955	5.7722	6.12115	0.423052	-0.034291	0.314661	0.0207611	NA	NA	Cit.32724.1.S1_at	NA	NA	>AT2G43410.4 | Symbols: FPA | FPA; RNA binding |chr2:18026397-18030989 REVERSELength = 901	7e-23	>sp|P62997|TRA2B_RAT Transformer-2 protein homolog beta OS=Rattusnorvegicus GN=Tra2b PE=1 SV=1Length = 288	5e-09
Cit.32942.1.S1_at	5.24167	5.22688	5.44896	5.67182	-0.0147942	0.207289	0.43015	NA	NA	0.024102	NA	NA	Cit.32942.1.S1_at
Cit.32949.1.S1_at	4.63338	4.00811	4.54694	4.60058	-0.625272	-0.0864393	-0.0327998	0.0264106	NA	NA	Cit.32949.1.S1_at	NA	NA
Cit.32996.1.S1_at	5.73712	6.26054	6.07514	6.0309	0.523422	0.338016	0.293778	0.00106403	NA	NA	Cit.32996.1.S1_at	NA	NA	>AT5G10020.2 | Symbols: | leucine-rich repeat transmembrane proteinkinase, putative | chr5:3133514-3136949 FORWARDLength = 1000	8e-72	>sp|Q0WR59|Y5020_ARATH Probable inactive receptor kinase At5g10020OS=Arabidopsis thaliana GN=At5g10020 PE=1 SV=2Length = 1048	8e-71
Cit.33113.1.S1_at	6.65088	5.97564	6.54001	6.13503	-0.675234	-0.110865	-0.515847	NA	NA	0.0257677	NA	NA	Cit.33113.1.S1_at	>AT1G51110.1 | Symbols: | plastid-lipid associated protein PAP /fibrillin family protein | chr1:18935380-18937484FORWARDLength = 409	3e-98	>sp|Q8LAP6|PAP12_ARATH Probable plastid-lipid-associated protein 12,chloroplastic OS=Arabidopsis thaliana GN=PAP12 PE=2 SV=1Length = 409	3e-97
Cit.33145.1.S1_at	7.00801	7.77143	7.06454	7.16326	0.763421	0.0565314	0.15525	0.0249571	NA	NA	Cit.33145.1.S1_at	NA	NA
Cit.33173.1.S1_at	8.00062	9.20955	7.94707	7.85573	1.20894	-0.0535474	-0.14489	0.0222451	NA	NA	Cit.33173.1.S1_at	NA	NA	>AT1G01120.1 | Symbols: KCS1 | KCS1 (3-KETOACYL-COA SYNTHASE 1);acyltransferase/ fatty acid elongase | chr1:57392-58978REVERSELength = 528	e-112	>sp|Q9MAM3|KCS1_ARATH 3-ketoacyl-CoA synthase 1 OS=Arabidopsisthaliana GN=KCS1 PE=1 SV=1Length = 528	e-111
Cit.33176.1.S1_at	4.9956	4.50162	5.01235	5.28054	-0.493979	0.0167488	0.28494	0.0263369	NA	NA	Cit.33176.1.S1_at	NA	NA	>AT2G24120.1 | Symbols: PDE319, SCA3 | SCA3 (SCABRA 3); DNA binding /DNA-directed RNA polymerase | chr2:10249358-10254530REVERSELength = 993	5e-50	>sp|Q8L6J5|RPO1B_TOBAC DNA-directed RNA polymerase 1B, mitochondrialOS=Nicotiana tabacum GN=RPOT1-TOM PE=2 SV=2Length = 1002	6e-53
Cit.3318.1.S1_at	9.48311	9.04626	9.38035	9.29198	-0.436849	-0.102764	-0.191127	0.0464574	0.023921	NA	Cit.3318.1.S1_at	NA	NA	>AT1G63940.2 | Symbols: MDAR6 | monodehydroascorbate reductase,putative | chr1:23730095-23733534 FORWARDLength = 493	1e-77	>sp|P92947|MDARP_ARATH Monodehydroascorbate reductase, chloroplasticOS=Arabidopsis thaliana GN=At1g63940 PE=2 SV=3Length = 493	1e-76
Cit.33194.1.S1_at	7.51665	6.98916	7.6315	7.43523	-0.527491	0.114846	-0.0814253	0.010537	NA	0.0126602	Cit.33194.1.S1_at	NA	NA			>sp|Q55E68|CPSF5_DICDI Cleavage and polyadenylation specificityfactor subunit 5 OS=Dictyostelium discoideum GN=cpsf5PE=3 SV=1Length = 200	2e-08
Cit.3320.1.S1_s_at	9.31337	8.75977	9.33385	8.95585	-0.553606	0.0204742	-0.357527	0.00998882	NA	0.0497738	Cit.3320.1.S1_s_at	NA	NA	>AT1G63940.2 | Symbols: MDAR6 | monodehydroascorbate reductase,putative | chr1:23730095-23733534 FORWARDLength = 493	0	>sp|P92947|MDARP_ARATH Monodehydroascorbate reductase, chloroplasticOS=Arabidopsis thaliana GN=At1g63940 PE=2 SV=3Length = 493	0
Cit.33231.1.S1_at	6.54334	7.53487	6.21739	5.8575	0.991526	-0.325956	-0.685837	NA	NA	0.0200063	NA	NA	Cit.33231.1.S1_at
Cit.33246.1.S1_at	4.61766	5.35737	4.60129	4.16925	0.739711	-0.0163683	-0.44841	0.00119788	NA	NA	Cit.33246.1.S1_at	NA	NA
Cit.33357.1.S1_at	5.45794	5.04763	5.45604	5.26945	-0.410312	-0.00189955	-0.188493	0.0124279	NA	NA	Cit.33357.1.S1_at	NA	NA	>AT5G15710.1 | Symbols: | F-box family protein |chr5:5122791-5124137 FORWARDLength = 448	9e-64	>sp|Q9LFV5|FK111_ARATH F-box/kelch-repeat protein At5g15710OS=Arabidopsis thaliana GN=At5g15710 PE=2 SV=1Length = 448	1e-62
Cit.3345.1.S1_at	7.90281	7.25396	7.70723	7.5636	-0.648857	-0.195583	-0.339215	0.0247257	NA	0.0381482	Cit.3345.1.S1_at	NA	NA	>AT4G11660.1 | Symbols: AT-HSFB2B, HSFB2B | AT-HSFB2B; transcriptionfactor/ transcription repressor | chr4:7043006-7044227FORWARDLength = 377	2e-77	>sp|Q9T0D3|HFB2B_ARATH Heat stress transcription factor B-2bOS=Arabidopsis thaliana GN=HSFB2B PE=2 SV=1Length = 377	2e-76	>PTCs00293.1 | PUT-155a-Citrus_sinensis-14800 | HSF family TF,nucleic acid sequenceLength = 726	0
Cit.33778.1.S1_at	7.30482	6.72929	7.22615	7.09923	-0.575532	-0.0786622	-0.205591	0.0394333	NA	NA	Cit.33778.1.S1_at	NA	NA	>AT4G19610.1 | Symbols: | RNA binding / nucleic acid binding /nucleotide binding | chr4:10677482-10681623 FORWARDLength = 816	7e-69	>sp|Q8R3C6|RBM19_MOUSE Probable RNA-binding protein 19 OS=Mus musculusGN=Rbm19 PE=1 SV=1Length = 952	7e-35
Cit.3393.1.S1_at	5.28525	5.75325	5.38464	5.32271	0.468001	0.0993848	0.0374552	0.0491038	NA	NA	Cit.3393.1.S1_at	NA	NA	>AT1G08250.1 | Symbols: ADT6 | ADT6 (arogenate dehydratase 6);arogenate dehydratase/ prephenate dehydratase |chr1:2588994-2590235 REVERSELength = 413	e-148	>sp|Q9SGD6|AROD6_ARATH Arogenate dehydratase/prephenate dehydratase6, chloroplastic OS=Arabidopsis thaliana GN=ADT6 PE=1SV=1Length = 413	e-147
Cit.33963.1.S1_at	8.72399	9.10825	8.74139	8.76293	0.38426	0.0173983	0.0389358	0.0151229	NA	NA	Cit.33963.1.S1_at	NA	NA	>AT3G05290.1 | Symbols: PNC1 | PNC1 (PEROXISOMAL ADENINE NUCLEOTIDECARRIER 1); ADP transmembrane transporter/ ATPtransmembrane transporter/ binding |chr3:1506129-1507614 REVERSELength = 322	6e-55	>sp|O70579|PM34_MOUSE Peroxisomal membrane protein PMP34 OS=Musmusculus GN=Slc25a17 PE=2 SV=1Length = 307	7e-15
Cit.34184.1.S1_s_at	5.68978	8.65257	5.66786	5.67104	2.96279	-0.0219257	-0.0187386	0.0049099	NA	NA	Cit.34184.1.S1_s_at	NA	NA	>AT5G13220.4 | Symbols: | JAZ10 (JASMONATE-ZIM-DOMAIN PROTEIN 10) |chr5:4219001-4220467 FORWARDLength = 167	3e-28	>sp|Q93ZM9|TIF9_ARATH Protein TIFY 9 OS=Arabidopsis thalianaGN=TIFY9 PE=2 SV=1Length = 197	3e-27	>PTCs00538.1 | PUT-155a-Citrus_sinensis-25863 | ZIM family TF,nucleic acid sequenceLength = 1242	0
Cit.342.1.S1_at	7.59907	7.94949	7.84431	8.08809	0.350414	0.245232	0.489015	0.0337328	NA	0.0479662	NA	NA	Cit.342.1.S1_at	>AT4G14320.1 | Symbols: | 60S ribosomal protein L36a/L44 (RPL36aB)| chr4:8242684-8243805 REVERSELength = 105	3e-54	>sp|Q96499|RL44_GOSHI 60S ribosomal protein L44 OS=Gossypiumhirsutum GN=RPL44 PE=3 SV=3Length = 105	9e-57
Cit.34221.1.S1_at	5.44871	6.26832	5.58756	6.00704	0.819614	0.138852	0.558328	0.0300897	NA	0.0126515	Cit.34221.1.S1_at	NA	Cit.34221.1.S1_at	>AT5G13740.1 | Symbols: ZIF1 | ZIF1 (ZINC INDUCED FACILITATOR 1);carbohydrate transmembrane transporter/ sugar:hydrogensymporter/ tetracycline:hydrogen antiporter |chr5:4432689-4436483 FORWARDLength = 486	6e-32
Cit.34418.1.S1_at	5.58065	7.60031	5.34537	5.79943	2.01966	-0.235277	0.21878	0.00575069	NA	NA	Cit.34418.1.S1_at	NA	NA			>sp|Q9LIK5|CML11_ARATH Calmodulin-like protein 11 OS=Arabidopsisthaliana GN=CML11 PE=2 SV=1Length = 173	1e-19
Cit.34429.1.S1_s_at	3.49096	5.40518	3.44325	3.45025	1.91422	-0.0477097	-0.040707	0.0276377	NA	NA	Cit.34429.1.S1_s_at	NA	NA	>AT5G23370.1 | Symbols: | GRAM domain-containing protein /ABA-responsive protein-related | chr5:7863542-7864201REVERSELength = 219	4e-34	>sp|Q9FMW4|GEML8_ARATH Putative GEM-like protein 8 OS=Arabidopsisthaliana GN=At5g23370 PE=3 SV=1Length = 219	4e-33
Cit.34642.1.S1_at	7.40699	6.77584	7.13388	7.18716	-0.631145	-0.273109	-0.219825	0.0258896	NA	NA	Cit.34642.1.S1_at	NA	NA	>AT3G10480.2 | Symbols: ANAC050 | no apical meristem (NAM) familyprotein | chr3:3264410-3266781 FORWARDLength = 446	3e-71	>sp|Q84K00|NAC78_ARATH NAC domain-containing protein 78OS=Arabidopsis thaliana GN=NAC078 PE=2 SV=2Length = 567	5e-57
Cit.34713.1.S1_at	7.87155	7.25555	7.52915	7.41738	-0.615999	-0.342408	-0.454171	0.00134937	NA	NA	Cit.34713.1.S1_at	NA	NA	>AT5G10920.1 | Symbols: | argininosuccinate lyase, putative /arginosuccinase, putative | chr5:3441805-3443892 FORWARDLength = 517	2e-43	>sp|Q5FPK5|ARLY_GLUOX Argininosuccinate lyase OS=Gluconobacteroxydans GN=argH PE=3 SV=1Length = 481	8e-31
Cit.34727.1.S1_at	6.65993	6.18845	6.48289	6.55923	-0.471484	-0.177039	-0.1007	0.0344849	NA	NA	Cit.34727.1.S1_at	NA	NA	>AT1G05830.2 | Symbols: ATX2 | ATX2 (ARABIDOPSIS TRITHORAX-LIKEPROTEIN 2); DNA binding / histone methyltransferase(H3-K4specific) | chr1:1754452-1761225 FORWARDLength = 1083	5e-64	>sp|Q9C5X4|ATX1_ARATH Histone-lysine N-methyltransferase ATX1OS=Arabidopsis thaliana GN=ATX1 PE=1 SV=2Length = 1062	2e-62
Cit.34745.1.S1_s_at	7.67118	7.68152	7.93664	8.0654	0.0103402	0.265466	0.394226	NA	NA	0.0207282	NA	NA	Cit.34745.1.S1_s_at
Cit.34907.1.S1_x_at	11.7641	12.1733	11.9727	11.9273	0.409147	0.208544	0.163173	0.0130912	NA	NA	Cit.34907.1.S1_x_at	NA	NA
Cit.35032.1.S1_at	10.2991	9.86631	9.99081	9.96734	-0.432769	-0.308276	-0.331741	0.00367875	NA	NA	Cit.35032.1.S1_at	NA	NA	>AT3G47590.1 | Symbols: | esterase/lipase/thioesterase familyprotein | chr3:17536133-17537515 REVERSELength = 309	2e-84
Cit.35140.1.S1_s_at	7.56974	6.99124	7.47862	7.46807	-0.5785	-0.0911134	-0.101664	0.0128438	NA	NA	Cit.35140.1.S1_s_at	NA	NA
Cit.35221.1.S1_at	9.17225	8.79228	9.0447	8.96736	-0.379969	-0.127545	-0.204891	0.0205208	NA	NA	Cit.35221.1.S1_at	NA	NA	>AT1G70505.1 | Symbols: | unknown protein | chr1:26570647-26572463FORWARDLength = 358	5e-57
Cit.35355.1.S1_s_at	8.67232	9.54347	8.4877	8.39478	0.871149	-0.184627	-0.277541	0.0228826	NA	0.0218965	Cit.35355.1.S1_s_at	NA	NA	>AT1G18100.1 | Symbols: E12A11 | E12A11; phosphatidylethanolaminebinding | chr1:6228049-6230110 REVERSELength = 173	2e-27	>sp|Q9XFK7|MFT_ARATH Protein MOTHER of FT and TF 1 OS=Arabidopsisthaliana GN=MFT PE=1 SV=1Length = 173	2e-26
Cit.35572.1.S1_at	6.41306	5.77745	6.21082	6.05633	-0.635614	-0.202244	-0.356731	0.0217578	NA	NA	Cit.35572.1.S1_at	NA	NA	>AT4G31080.1 | Symbols: | unknown protein | chr4:15121186-15123072FORWARDLength = 409	2e-43	>sp|Q9ZQ34|Y2433_ARATH Uncharacterized protein At2g24330OS=Arabidopsis thaliana GN=At2g24330 PE=2 SV=1Length = 408	1e-37
Cit.35587.1.S1_s_at	8.09546	9.89293	7.77375	7.53161	1.79747	-0.321707	-0.563845	0.0269281	NA	NA	Cit.35587.1.S1_s_at	NA	NA	>AT1G14860.1 | Symbols: atnudt18 | atnudt18 (Arabidopsis thalianaNudix hydrolase homolog 18); hydrolase |chr1:5124993-5125805 FORWARDLength = 176	3e-26	>sp|Q9LQU5|NUD18_ARATH Nudix hydrolase 18, mitochondrialOS=Arabidopsis thaliana GN=NUDT18 PE=2 SV=1Length = 176	3e-25
Cit.35616.1.S1_s_at	6.46846	5.94074	6.37212	5.88813	-0.527718	-0.0963345	-0.580322	0.0303914	NA	NA	Cit.35616.1.S1_s_at	NA	NA	>AT4G38250.1 | Symbols: | amino acid transporter family protein |chr4:17935533-17936843 FORWARDLength = 436	6e-67	>sp|Q10074|YAN9_SCHPO Putative amino acid permease C3H1.09cOS=Schizosaccharomyces pombe GN=SPAC3H1.09c PE=1 SV=1Length = 656	2e-12
Cit.35633.1.S1_at	11.3039	11.1398	11.0392	10.8336	-0.164128	-0.264696	-0.470282	NA	NA	0.0326939	NA	NA	Cit.35633.1.S1_at	>AT3G16990.1 | Symbols: | TENA/THI-4 family protein |chr3:5795937-5796783 REVERSELength = 221	3e-75	>sp|Q9SWB6|PM36_SOYBN Seed maturation protein PM36 OS=Glycine maxGN=PM36 PE=2 SV=1Length = 229	4e-87
Cit.35819.1.S1_at	6.72407	6.1918	6.84375	6.27467	-0.532262	0.119685	-0.449393	0.002256	NA	NA	Cit.35819.1.S1_at	NA	NA	>AT3G15355.1 | Symbols: UBC25, PFU1 | UBC25 (UBIQUITIN-CONJUGATINGENZYME 25); small conjugating protein ligase |chr3:5183858-5186669 FORWARDLength = 609	4e-37	>sp|Q9LUQ5|UBC25_ARATH Probable ubiquitin carrier protein E2 25OS=Arabidopsis thaliana GN=UBC25 PE=2 SV=1Length = 609	3e-36
Cit.35860.1.S1_at	5.87701	5.15151	5.6393	5.57144	-0.725508	-0.237709	-0.305577	0.00737718	NA	NA	Cit.35860.1.S1_at	NA	NA
Cit.35870.1.S1_at	4.92806	4.46969	4.88535	4.7985	-0.458365	-0.0427051	-0.129556	0.0228799	NA	NA	Cit.35870.1.S1_at	NA	NA
Cit.35927.1.S1_s_at	5.75335	5.43691	5.50062	5.14388	-0.31644	-0.252726	-0.609465	0.00644137	NA	0.0387873	NA	NA	Cit.35927.1.S1_s_at	>AT3G46640.2 | Symbols: PCL1 | PCL1 (PHYTOCLOCK 1); DNA binding /transcription factor | chr3:17183248-17184219 FORWARDLength = 323	6e-66	>sp|Q9ZWJ9|ARR2_ARATH Two-component response regulator ARR2OS=Arabidopsis thaliana GN=ARR2 PE=1 SV=1Length = 664	7e-21
Cit.36081.1.S1_at	7.11037	6.62984	6.83538	6.57285	-0.48053	-0.274992	-0.53752	0.00247034	NA	NA	Cit.36081.1.S1_at	NA	NA	>AT4G04500.1 | Symbols: | protein kinase family protein |chr4:2238411-2240767 FORWARDLength = 646	2e-27	>sp|Q9XEC7|CRK37_ARATH Cysteine-rich receptor-like protein kinase 37OS=Arabidopsis thaliana GN=CRK37 PE=2 SV=1Length = 646	2e-26
Cit.36266.1.S1_at	7.75042	7.18251	7.62741	7.50317	-0.567913	-0.123011	-0.247258	0.0341376	NA	NA	Cit.36266.1.S1_at	NA	NA			>sp|Q9FN02|PPP7_ARATH Serine/threonine protein phosphatase 7OS=Arabidopsis thaliana GN=PP7 PE=1 SV=1Length = 413	3e-16
Cit.36266.1.S1_s_at	7.37345	6.5445	7.17799	6.95403	-0.828949	-0.195459	-0.419424	0.0236378	NA	NA	Cit.36266.1.S1_s_at	NA	NA			>sp|Q9FN02|PPP7_ARATH Serine/threonine protein phosphatase 7OS=Arabidopsis thaliana GN=PP7 PE=1 SV=1Length = 413	3e-16
Cit.3643.1.S1_at	7.18619	7.60654	7.5554	7.60732	0.420348	0.369207	0.421126	NA	NA	0.0173957	NA	NA	Cit.3643.1.S1_at	>AT1G22650.1 | Symbols: | beta-fructofuranosidase, putative /invertase, putative / saccharase, putative /beta-fructosidase, putative | chr1:8013529-8015647REVERSELength = 534	2e-80
Cit.36643.1.S1_s_at	7.22046	6.3255	7.02202	6.37693	-0.894964	-0.198445	-0.843535	0.0246001	NA	NA	Cit.36643.1.S1_s_at	NA	NA	>AT4G02920.1 | Symbols: | unknown protein | chr4:1292816-1294670FORWARDLength = 418	2e-37
Cit.36745.1.S1_at	5.53108	5.04475	5.2655	5.09311	-0.486331	-0.265576	-0.437967	NA	0.0268933	0.0219681	NA	NA	Cit.36745.1.S1_at
Cit.36923.1.S1_s_at	10.3229	9.9214	10.0144	10.1503	-0.401509	-0.30848	-0.172632	0.00589784	NA	NA	Cit.36923.1.S1_s_at	NA	NA	>AT1G56450.1 | Symbols: PBG1 | PBG1; peptidase/ threonine-typeendopeptidase | chr1:21141970-21144186 FORWARDLength = 246	8e-91	>sp|Q7DLR9|PSB4_ARATH Proteasome subunit beta type-4 OS=Arabidopsisthaliana GN=PBG1 PE=1 SV=2Length = 246	8e-90
Cit.37141.1.S1_at	6.9101	6.39393	6.8205	6.3177	-0.516169	-0.0896007	-0.592406	NA	NA	0.0398502	NA	NA	Cit.37141.1.S1_at	>AT2G48070.2 | Symbols: RPH1 | RPH1 (RESISTANCE TO PHYTOPHTHORA 1) |chr2:19662863-19663773 FORWARDLength = 197	2e-32
Cit.37195.1.S1_s_at	8.5984	7.92937	8.45574	8.0428	-0.66903	-0.14266	-0.555592	NA	NA	0.0496452	NA	NA	Cit.37195.1.S1_s_at	>AT1G16880.1 | Symbols: | uridylyltransferase-related |chr1:5773796-5776125 FORWARDLength = 290	1e-37	>sp|Q0J709|UP12_ORYSJ Unknown protein DS12 from 2D-PAGE of leaf,chloroplastic OS=Oryza sativa subsp. japonicaGN=Os08g0242700 PE=2 SV=2Length = 283	3e-35
Cit.37255.1.S1_at	7.8277	7.11889	7.84512	7.78923	-0.708813	0.0174179	-0.0384686	0.0422119	NA	NA	Cit.37255.1.S1_at	NA	NA
Cit.37281.1.S1_at	5.53863	5.06445	5.29479	5.22546	-0.474185	-0.243842	-0.313174	0.0387104	NA	NA	Cit.37281.1.S1_at	NA	NA	>AT1G24100.1 | Symbols: UGT74B1 | UGT74B1 (UDP-glucosyl transferase74B1); UDP-glycosyltransferase/ thiohydroximatebeta-D-glucosyltransferase/ transferase, transferringglycosyl groups | chr1:8525547-8527010 REVERSELength = 460	9e-33	>sp|O48676|HTGT_ARATH N-hydroxythioamide S-beta-glucosyltransferaseOS=Arabidopsis thaliana GN=UGT74B1 PE=1 SV=1Length = 460	8e-32
Cit.37553.1.S1_at	6.75356	6.64962	6.6236	6.33081	-0.103938	-0.129964	-0.422749	NA	NA	0.0218663	NA	NA	Cit.37553.1.S1_at	>AT4G30845.1 | Symbols: | unknown protein | chr4:15019895-15020319FORWARDLength = 114	1e-23
Cit.37559.1.S1_s_at	4.83027	5.12855	5.00483	5.30985	0.298285	0.174568	0.479581	NA	NA	0.0117541	NA	NA	Cit.37559.1.S1_s_at
Cit.3756.1.S1_s_at	6.46081	5.76293	6.53531	5.96958	-0.697879	0.0745012	-0.49123	0.00489655	NA	NA	Cit.3756.1.S1_s_at	NA	NA	>AT2G14720.2 | Symbols: VSR-2 | VSR-2; calcium ion binding |chr2:6300878-6304156 REVERSELength = 628	e-117	>sp|Q56ZQ3|VSR4_ARATH Vacuolar-sorting receptor 4 OS=Arabidopsisthaliana GN=VSR4 PE=2 SV=2Length = 628	e-116
Cit.37629.1.S1_at	6.99847	6.57872	6.91711	6.54718	-0.419754	-0.0813685	-0.451296	0.0155613	NA	NA	Cit.37629.1.S1_at	NA	NA	>AT1G79230.1 | Symbols: ST1, ATMST1, MST1, ATRDH1, STR1 | MST1(MERCAPTOPYRUVATE SULFURTRANSFERASE 1);3-mercaptopyruvate sulfurtransferase/ sulfurtransferase/thiosulfate sulfurtransferase | chr1:29800824-29803679FORWARDLength = 379	2e-91	>sp|P46635|THTR_CRIGR Thiosulfate sulfurtransferase OS=Cricetulusgriseus GN=TST PE=2 SV=2Length = 297	7e-25
Cit.3767.1.S1_at	6.77681	7.52491	6.9901	7.20787	0.748106	0.213294	0.431061	NA	NA	0.0368854	NA	NA	Cit.3767.1.S1_at	>AT2G38120.1 | Symbols: AUX1, WAV5, PIR1, MAP1 | AUX1 (AUXIN RESISTANT1); amino acid transmembrane transporter/ auxin binding /auxin influx transmembrane transporter/ transporter |chr2:15973493-15976792 FORWARDLength = 485	0	>sp|Q9FEL7|LAX2_MEDTR Auxin transporter-like protein 2 OS=Medicagotruncatula GN=LAX2 PE=2 SV=1Length = 484	0
Cit.37711.1.S1_at	6.91518	7.3137	6.64046	7.05801	0.398523	-0.274719	0.142829	0.010963	NA	NA	Cit.37711.1.S1_at	NA	NA
Cit.37807.1.S1_at	4.2992	3.71876	4.07026	4.15139	-0.580447	-0.228941	-0.147815	0.0469968	NA	NA	Cit.37807.1.S1_at	NA	NA	>AT4G38350.1 | Symbols: | hedgehog receptor | chr4:17958324-17966417REVERSELength = 1234	5e-61	>sp|Q6T3U4|NPCL1_MOUSE Niemann-Pick C1-like protein 1 OS=Mus musculusGN=Npc1l1 PE=2 SV=1Length = 1333	7e-22
Cit.37811.1.S1_s_at	5.2802	4.91246	4.91858	4.37691	-0.36774	-0.361616	-0.903283	NA	NA	0.00364455	NA	NA	Cit.37811.1.S1_s_at	>AT3G02570.1 | Symbols: MEE31, PMI1 | MEE31 (MATERNAL EFFECT EMBRYOARREST 31); mannose-6-phosphate isomerase |chr3:543463-545478 REVERSELength = 432	2e-38	>sp|Q75AB5|MPI_ASHGO Mannose-6-phosphate isomerase OS=Ashbyagossypii GN=PMI1 PE=3 SV=1Length = 429	1e-24
Cit.37918.1.S1_at	5.37104	5.81645	5.10741	5.49459	0.445409	-0.263633	0.123545	0.0443234	NA	NA	Cit.37918.1.S1_at	NA	NA	>AT2G38940.1 | Symbols: ATPT2, PHT1;4 | ATPT2 (ARABIDOPSIS THALIANAPHOSPHATE TRANSPORTER 2); carbohydrate transmembranetransporter/ inorganic phosphate transmembranetransporter/ phosphate transmembrane transporter/sugar:hydrogen symporter | chr2:16258500-16260104FORWARDLength = 534	3e-52	>sp|Q96303|PHT14_ARATH Inorganic phosphate transporter 1-4OS=Arabidopsis thaliana GN=PHT1-4 PE=1 SV=1Length = 534	2e-51
Cit.37944.1.S1_at	8.80005	8.01227	8.46369	8.21473	-0.787782	-0.336357	-0.585317	0.00199131	NA	NA	Cit.37944.1.S1_at	NA	NA	>AT4G13550.1 | Symbols: | triacylglycerol lipase |chr4:7871251-7876160 REVERSELength = 715	4e-36
Cit.38043.1.S1_at	5.21816	4.53522	5.10309	4.59227	-0.682941	-0.115069	-0.625892	0.0147183	NA	NA	Cit.38043.1.S1_at	NA	NA
Cit.3807.1.S1_at	6.01888	6.53855	6.19741	6.41981	0.519671	0.178536	0.40093	NA	NA	0.0139788	NA	NA	Cit.3807.1.S1_at	>AT2G38640.1 | Symbols: | unknown protein | chr2:16157725-16158474REVERSELength = 196	5e-52	>sp|Q9LZX1|Y5175_ARATH UPF0706 protein At5g01750 OS=Arabidopsisthaliana GN=At5g01750 PE=1 SV=1Length = 217	6e-15
Cit.38151.1.S1_at	6.8253	6.27241	6.59153	6.69339	-0.552889	-0.233771	-0.131908	0.0033477	NA	NA	Cit.38151.1.S1_at	NA	NA	>AT2G18790.1 | Symbols: PHYB, HY3, OOP1 | PHYB (PHYTOCHROME B);G-protein coupled photoreceptor/ protein histidinekinase/ red or far-red light photoreceptor/ signaltransducer | chr2:8140079-8144151 FORWARDLength = 1172	5e-39	>sp|P42499|PHYB_SOYBN Phytochrome B OS=Glycine max GN=PHYB PE=3 SV=1Length = 1156	9e-43
Cit.38221.1.S1_at	6.82187	6.26889	6.65824	6.31303	-0.552981	-0.163627	-0.508841	0.0464599	NA	NA	Cit.38221.1.S1_at	NA	NA
Cit.38247.1.S1_at	5.03995	4.33052	4.82535	4.67863	-0.709424	-0.214593	-0.361317	0.0132728	NA	NA	Cit.38247.1.S1_at	NA	NA
Cit.38261.1.S1_at	4.34356	3.70355	4.10558	4.04106	-0.640013	-0.237981	-0.302501	0.0147381	NA	0.0258457	Cit.38261.1.S1_at	NA	NA	>AT2G25850.3 | Symbols: | nucleotidyltransferase family protein |chr2:11026048-11030440 REVERSELength = 786	1e-80	>sp|Q9WVP6|PAPOB_MOUSE Poly(A) polymerase beta OS=Mus musculusGN=Papolb PE=1 SV=2Length = 641	2e-34
Cit.38347.1.S1_at	4.92853	4.42641	4.5696	4.43148	-0.502113	-0.358926	-0.497046	0.00952095	NA	NA	Cit.38347.1.S1_at	NA	NA
Cit.3849.1.S1_s_at	8.37283	7.95429	8.17962	8.04997	-0.418533	-0.193206	-0.322857	0.0484583	NA	NA	Cit.3849.1.S1_s_at	NA	NA	>AT5G17610.1 | Symbols: | unknown protein | chr5:5804011-5805045FORWARDLength = 121	5e-42
Cit.38509.1.S1_at	6.08074	5.57465	6.29863	6.04582	-0.506092	0.217889	-0.0349183	0.0473226	NA	NA	Cit.38509.1.S1_at	NA	NA
Cit.38553.1.S1_at	4.76849	4.13576	4.83012	4.3931	-0.632739	0.0616223	-0.37539	0.00743191	NA	NA	Cit.38553.1.S1_at	NA	NA	>AT3G16340.1 | Symbols: ATPDR1, PDR1 | PDR1; ATPase, coupled totransmembrane movement of substances |chr3:5539897-5546263 FORWARDLength = 1416	e-106	>sp|Q94A18|AB29G_ARATH ABC transporter G family member 29OS=Arabidopsis thaliana GN=ABCG29 PE=2 SV=2Length = 1416	e-105
Cit.38599.1.S1_at	6.38306	5.38116	6.18037	5.86358	-1.0019	-0.202681	-0.51948	NA	NA	0.00124807	NA	NA	Cit.38599.1.S1_at	>AT1G43245.1 | Symbols: | FUNCTIONS IN: molecular_function unknown;INVOLVED IN: biological_process unknown; CONTAINSInterPro DOMAIN/s: SET (InterPro:IPR001214); Has 432Blast hits to 430 proteins in 119 species: Archae - 0;Bacteria - 0; Metazoa - 212; Fungi - 80; Plants - 47;Viruses - 3; Other Eukaryotes - 90 (source: NCBI BLink).| chr1:16308982-16310883 REVERSELength = 558	2e-35	>sp|Q3ECY6|SDG41_ARATH Protein SET DOMAIN GROUP 41 OS=Arabidopsisthaliana GN=SDG41 PE=2 SV=1Length = 558	2e-34
Cit.38631.1.S1_at	5.86062	5.4713	5.63831	5.61601	-0.389327	-0.22231	-0.244617	0.0436663	NA	NA	Cit.38631.1.S1_at	NA	NA
Cit.38653.1.S1_at	11.5342	10.7917	11.5975	11.3728	-0.742539	0.0633308	-0.161414	0.018834	NA	NA	Cit.38653.1.S1_at	NA	NA
Cit.38671.1.S1_at	8.32463	7.87308	8.17806	7.94382	-0.451546	-0.146568	-0.380809	NA	NA	0.0471455	NA	NA	Cit.38671.1.S1_at
Cit.38788.1.S1_s_at	7.32792	6.93219	7.45175	7.53732	-0.395726	0.123829	0.209409	0.0192335	NA	NA	Cit.38788.1.S1_s_at	NA	NA
Cit.38949.1.S1_at	10.5136	10.067	10.2239	10.2382	-0.446598	-0.289739	-0.275429	0.00951236	0.0043103	NA	Cit.38949.1.S1_at	NA	NA	>AT2G21970.1 | Symbols: SEP2 | SEP2 (STRESS ENHANCED PROTEIN 2);chlorophyll binding | chr2:9357188-9357874 REVERSELength = 202	4e-23
Cit.3896.1.S1_at	8.70215	8.14482	8.34471	8.1302	-0.557326	-0.357438	-0.571948	0.00980011	NA	NA	Cit.3896.1.S1_at	NA	NA	>AT1G27340.1 | Symbols: | F-box family protein |chr1:9495741-9497857 FORWARDLength = 467	2e-58	>sp|Q9FZK1|FBX6_ARATH F-box only protein 6 OS=Arabidopsis thalianaGN=FBX6 PE=2 SV=1Length = 467	2e-57
Cit.38968.1.S1_at	9.18238	8.7569	9.34533	9.29018	-0.425478	0.162954	0.107798	0.0428963	NA	NA	Cit.38968.1.S1_at	NA	NA
Cit.38990.1.S1_at	9.5031	9.03834	9.42706	9.28831	-0.464768	-0.0760459	-0.214795	0.0433921	NA	NA	Cit.38990.1.S1_at	NA	NA	>AT1G21000.2 | Symbols: | zinc-binding family protein |chr1:7338013-7339088 FORWARDLength = 243	e-100
Cit.39010.1.S1_at	6.33862	5.46202	6.37685	5.82343	-0.876597	0.0382318	-0.515194	0.00777073	NA	NA	Cit.39010.1.S1_at	NA	NA
Cit.39145.1.S1_at	5.38819	4.77113	5.20528	4.87067	-0.617061	-0.182912	-0.517515	0.00596338	NA	NA	Cit.39145.1.S1_at	NA	NA	>AT1G31480.1 | Symbols: SGR2 | SGR2 (SHOOT GRAVITROPISM 2);phospholipase A1 | chr1:11266225-11271527 FORWARDLength = 933	6e-35
Cit.39220.1.S1_s_at	6.329	5.82766	6.43598	6.10812	-0.501342	0.106982	-0.220877	0.037433	NA	NA	Cit.39220.1.S1_s_at	NA	NA	>AT5G15550.2 | Symbols: | transducin family protein / WD-40 repeatfamily protein | chr5:5059315-5062003 REVERSELength = 402	3e-60	>sp|Q0VC24|WDR12_BOVIN Ribosome biogenesis protein WDR12 OS=Bostaurus GN=WDR12 PE=2 SV=1Length = 423	2e-21
Cit.39229.1.S1_at	4.26247	3.74799	3.94957	4.15905	-0.514478	-0.312899	-0.103412	0.0102508	NA	NA	Cit.39229.1.S1_at	NA	NA
Cit.39245.1.S1_at	5.94205	5.11093	5.69927	5.40315	-0.831117	-0.242783	-0.538898	0.000261548	NA	NA	Cit.39245.1.S1_at	NA	NA	>AT1G71696.2 | Symbols: SOL1 | SOL1 (SUPPRESSOR OF LLP1 1);carboxypeptidase/ metallocarboxypeptidase/ zinc ionbinding | chr1:26966996-26970364 FORWARDLength = 491	3e-52	>sp|O75976|CBPD_HUMAN Carboxypeptidase D OS=Homo sapiens GN=CPD PE=1SV=2Length = 1380	3e-23
Cit.39290.1.S1_s_at	9.92925	9.47426	9.67867	9.69447	-0.454998	-0.250579	-0.234787	0.0164365	NA	NA	Cit.39290.1.S1_s_at	NA	NA	>AT1G47420.1 | Symbols: | FUNCTIONS IN: molecular_function unknown;INVOLVED IN: biological_process unknown; LOCATED IN:mitochondrion, nucleus; EXPRESSED IN: 26 plantstructures; EXPRESSED DURING: 15 growth stages; BESTArabidopsis thaliana protein match is: GAMMA CA2 (GAMMACARBONIC ANHYDRASE 2); carbonate dehydratase(TAIR:AT1G47260.1); Has 85 Blast hits to 85 proteins in16 species: Archae - 0; Bact…	1e-67	>sp|Q9SX77|UMP6_ARATH Uncharacterized protein At1g47420,mitochondrial OS=Arabidopsis thaliana GN=At1g47420 PE=1SV=1Length = 257	1e-66
Cit.394.1.S1_at	4.37725	3.7196	4.20481	3.99705	-0.65765	-0.172439	-0.380201	0.016264	NA	NA	Cit.394.1.S1_at	NA	NA	>AT5G01300.1 | Symbols: | phosphatidylethanolamine-binding familyprotein | chr5:121643-122448 REVERSELength = 162	2e-63	>sp|O26373|Y273_METTH UPF0098 protein MTH_273 OS=Methanobacteriumthermoautotrophicum GN=MTH_273 PE=3 SV=1Length = 151	3e-21
Cit.39642.1.S1_at	7.04526	9.28716	7.16451	7.16185	2.24189	0.119245	0.116586	0.024677	NA	NA	Cit.39642.1.S1_at	NA	NA	>AT5G26170.1 | Symbols: WRKY50, ATWRKY50 | WRKY50; transcriptionfactor | chr5:9147176-9148128 REVERSELength = 173	4e-32	>sp|Q8VWQ5|WRK50_ARATH Probable WRKY transcription factor 50OS=Arabidopsis thaliana GN=WRKY50 PE=1 SV=1Length = 173	4e-31
Cit.39683.1.S1_s_at	11.2885	10.8852	11.0341	11.0118	-0.403312	-0.254437	-0.276729	0.0274386	NA	NA	Cit.39683.1.S1_s_at	NA	NA	>AT5G03300.1 | Symbols: ADK2 | ADK2 (ADENOSINE KINASE 2); adenosinekinase/ copper ion binding / kinase | chr5:796573-798997FORWARDLength = 345	e-117	>sp|Q9LZG0|ADK2_ARATH Adenosine kinase 2 OS=Arabidopsis thalianaGN=ADK2 PE=1 SV=1Length = 345	e-116
Cit.39887.1.S1_at	6.93923	5.91539	6.57979	6.53397	-1.02385	-0.359444	-0.40527	0.0327905	NA	NA	Cit.39887.1.S1_at	NA	NA	>AT2G16570.1 | Symbols: ATASE, ATASE1 | ATASE1 (GLN PHOSPHORIBOSYLPYROPHOSPHATE AMIDOTRANSFERASE 1);amidophosphoribosyltransferase | chr2:7180424-7182124REVERSELength = 566	6e-47	>sp|P52418|PUR1_SOYBN Amidophosphoribosyltransferase, chloroplasticOS=Glycine max GN=PUR1 PE=2 SV=1Length = 569	7e-42
Cit.39887.1.S1_s_at	5.98119	5.00704	5.62339	5.45	-0.97415	-0.357808	-0.531195	0.0455465	0.048087	NA	Cit.39887.1.S1_s_at	NA	NA	>AT2G16570.1 | Symbols: ATASE, ATASE1 | ATASE1 (GLN PHOSPHORIBOSYLPYROPHOSPHATE AMIDOTRANSFERASE 1);amidophosphoribosyltransferase | chr2:7180424-7182124REVERSELength = 566	6e-47	>sp|P52418|PUR1_SOYBN Amidophosphoribosyltransferase, chloroplasticOS=Glycine max GN=PUR1 PE=2 SV=1Length = 569	7e-42
Cit.40055.1.S1_at	7.44025	6.93283	7.13749	7.17883	-0.507423	-0.302765	-0.261422	0.0329156	NA	NA	Cit.40055.1.S1_at	NA	NA
Cit.40109.1.S1_at	6.97066	6.18897	6.82836	6.84105	-0.781691	-0.142296	-0.129608	0.0325229	NA	NA	Cit.40109.1.S1_at	NA	NA			>sp|Q5NPF1|RUVX_ZYMMO Putative Holliday junction resolvaseOS=Zymomonas mobilis GN=ZMO0785 PE=3 SV=2Length = 163	4e-06
Cit.40152.1.S1_at	6.46978	6.06941	6.23103	6.30133	-0.400372	-0.238752	-0.168453	0.0483476	0.024408	NA	Cit.40152.1.S1_at	NA	NA	>AT3G51870.1 | Symbols: | binding / transporter |chr3:19243978-19246611 FORWARDLength = 381	4e-37	>sp|O65023|EAAC_ARATH Probable envelope ADP,ATP carrier protein,chloroplastic OS=Arabidopsis thaliana GN=EAAC PE=2 SV=1Length = 381	3e-36
Cit.40377.1.S1_s_at	6.18619	7.30182	5.96426	6.17638	1.11563	-0.221931	-0.00981179	0.0316777	NA	NA	Cit.40377.1.S1_s_at	NA	NA	>AT2G29420.1 | Symbols: ATGSTU7, GST25 | ATGSTU7 (ARABIDOPSISTHALIANA GLUTATHIONE S-TRANSFERASE TAU 7); glutathionetransferase | chr2:12618111-12618871 REVERSELength = 227	4e-39	>sp|P32110|GSTX6_SOYBN Probable glutathione S-transferase OS=Glycinemax GN=HSP26-A PE=2 SV=1Length = 225	1e-47
Cit.40508.1.S1_s_at	5.98725	8.48493	5.89893	5.43311	2.49767	-0.08832	-0.554147	0.0026605	NA	NA	Cit.40508.1.S1_s_at	NA	NA			>sp|Q8LBM2|TIF5A_ARATH Protein TIFY 5A OS=Arabidopsis thalianaGN=TIFY5A PE=2 SV=1Length = 131	1e-15	>PTCs00529.1 | PUT-155a-Citrus_sinensis-16309 | ZIM family TF,nucleic acid sequenceLength = 756	0
Cit.4056.1.S1_s_at	8.99714	8.6905	8.74172	8.54974	-0.306637	-0.255419	-0.447405	NA	NA	0.0180597	NA	NA	Cit.4056.1.S1_s_at	>AT3G26060.1 | Symbols: ATPRX Q | ATPRX Q; antioxidant/peroxiredoxin | chr3:9524807-9526123 FORWARDLength = 216	4e-53	>sp|Q75SY5|PRXQ_GENTR Peroxiredoxin Q, chloroplastic OS=Gentianatriflora GN=AFP1 PE=1 SV=1Length = 217	3e-52
Cit.4095.1.S1_s_at	10.7929	10.3737	10.4857	10.3924	-0.419119	-0.307185	-0.400438	NA	NA	0.00289594	NA	NA	Cit.4095.1.S1_s_at	>AT1G67700.2 | Symbols: | unknown protein | chr1:25374295-25375810FORWARDLength = 231	7e-78
Cit.4097.1.S1_s_at	8.42547	8.82703	8.06949	8.61622	0.401561	-0.35598	0.190748	0.0279566	NA	NA	Cit.4097.1.S1_s_at	NA	NA
Cit.4106.1.S1_s_at	7.86698	8.29235	7.58138	7.3815	0.425374	-0.285592	-0.485477	NA	0.0421281	0.0453171	NA	NA	Cit.4106.1.S1_s_at	>AT1G70090.2 | Symbols: GATL9, LGT8 | LGT8 (GLUCOSYL TRANSFERASEFAMILY 8); polygalacturonate4-alpha-galacturonosyltransferase/ transferase,transferring glycosyl groups / transferase, transferringhexosyl groups | chr1:26400927-26402099 FORWARDLength = 390	e-163	>sp|Q9LSG3|QUA1_ARATH Glycosyltransferase QUASIMODO1 OS=Arabidopsisthaliana GN=QUA1 PE=1 SV=1Length = 559	3e-21
Cit.4135.1.S1_x_at	10.0343	9.65572	10.1937	10.3239	-0.378538	0.159404	0.289621	0.0256198	NA	0.0408602	Cit.4135.1.S1_x_at	NA	NA
Cit.4151.1.S1_at	7.34406	9.66361	7.11382	7.31216	2.31955	-0.230246	-0.0319055	0.0130173	NA	NA	Cit.4151.1.S1_at	NA	NA
Cit.4151.1.S1_s_at	8.60466	10.6177	8.56194	8.65009	2.01309	-0.0427177	0.0454353	0.0197606	NA	NA	Cit.4151.1.S1_s_at	NA	NA
Cit.4205.1.S1_s_at	10.2034	10.1482	9.93287	9.61889	-0.0552085	-0.270527	-0.584507	NA	NA	0.0134103	NA	NA	Cit.4205.1.S1_s_at	>AT3G16120.1 | Symbols: | dynein light chain, putative |chr3:5465035-5465395 FORWARDLength = 93	2e-31	>sp|P63170|DYL1_RAT Dynein light chain 1, cytoplasmic OS=Rattusnorvegicus GN=Dynll1 PE=1 SV=1Length = 89	2e-11
Cit.4259.1.S1_at	4.12085	4.12754	4.22033	4.88888	0.00668325	0.0994747	0.768027	NA	NA	0.00670121	NA	NA	Cit.4259.1.S1_at	>AT1G14870.1 | Symbols: | FUNCTIONS IN: molecular_function unknown;INVOLVED IN: response to oxidative stress; LOCATED IN:plasma membrane; EXPRESSED IN: callus; CONTAINS InterProDOMAIN/s: EGF-type aspartate/asparagine hydroxylationconserved site (InterPro:IPR000152), Protein of unknownfunction Cys-rich (InterPro:IPR006461); BEST Arabidopsisthaliana protein match is: unknown protein(TAIR:AT5G35525.…	3e-52	>sp|Q9LQU4|Y1487_ARATH Uncharacterized protein At1g14870OS=Arabidopsis thaliana GN=At1g14870 PE=1 SV=1Length = 152	3e-51
Cit.4275.1.S1_s_at	10.2677	10.6585	10.2566	10.0409	0.390749	-0.0110746	-0.226836	0.0131815	NA	NA	Cit.4275.1.S1_s_at	NA	NA	>AT2G41640.1 | Symbols: | transferase, transferring glycosyl groups |chr2:17360654-17362391 FORWARDLength = 500	e-171
Cit.4283.1.S1_at	7.54316	8.08962	7.49647	7.65353	0.546458	-0.0466935	0.110367	0.0123056	NA	NA	Cit.4283.1.S1_at	NA	NA	>AT2G37630.1 | Symbols: ATPHAN, AS1, ATMYB91, MYB91 | AS1(ASYMMETRIC LEAVES 1); DNA binding / proteinhomodimerization/ transcription factor |chr2:15781798-15782901 REVERSELength = 367	3e-50	>sp|Q94IB1|RS2_ORYSJ Protein rough sheath 2 homolog OS=Oryza sativasubsp. japonica GN=RS2 PE=2 SV=1Length = 342	4e-78	>PTCs00372.1 | PUT-155a-Citrus_sinensis-13173 | MYB family TF, nucleicacid sequenceLength = 1483	0
Cit.4296.1.S1_s_at	10.7072	10.3891	10.3406	10.1799	-0.318096	-0.366558	-0.527295	0.00287863	NA	0.0457281	NA	NA	Cit.4296.1.S1_s_at	>AT1G22360.1 | Symbols: AtUGT85A2 | AtUGT85A2 (UDP-glucosyltransferase 85A2); UDP-glycosyltransferase/glucuronosyltransferase/ transferase, transferringglycosyl groups | chr1:7895068-7897527 REVERSELength = 481	2e-95	>sp|Q9SK82|COGT2_ARATH Cytokinin-O-glucosyltransferase 2OS=Arabidopsis thaliana GN=UGT85A1 PE=2 SV=1Length = 489	4e-90
Cit.4362.1.S1_at	8.08393	8.11502	7.71891	7.51789	0.0310938	-0.365016	-0.566046	NA	NA	0.0347529	NA	NA	Cit.4362.1.S1_at	>AT5G11650.1 | Symbols: | hydrolase, alpha/beta fold family protein |chr5:3745069-3746816 FORWARDLength = 390	e-146	>sp|Q99685|MGLL_HUMAN Monoglyceride lipase OS=Homo sapiens GN=MGLLPE=2 SV=2Length = 303	7e-29
Cit.4371.1.S1_s_at	9.57789	9.17114	9.5028	9.18623	-0.406745	-0.0750902	-0.391654	NA	0.0371035	0.0305943	NA	NA	Cit.4371.1.S1_s_at	>AT5G53000.1 | Symbols: TAP46 | TAP46 (2A phosphatase associatedprotein of 46 kD); protein phosphatase type 2A regulator| chr5:21485654-21487869 REVERSELength = 405	e-137	>sp|Q8LDQ4|TAP46_ARATH PP2A regulatory subunit TAP46 OS=Arabidopsisthaliana GN=TAP46 PE=1 SV=2Length = 405	e-136
Cit.4380.1.S1_s_at	10.0462	10.2263	10.0657	10.523	0.180069	0.0194474	0.476754	0.0387675	NA	0.0455479	NA	NA	Cit.4380.1.S1_s_at	>AT3G27310.1 | Symbols: PUX1 | PUX1 (PLANT UBX DOMAIN-CONTAININGPROTEIN 1) | chr3:10087360-10089077 REVERSELength = 251	2e-52	>sp|Q9BZE9|ASPC1_HUMAN Tether containing UBX domain for GLUT4OS=Homo sapiens GN=ASPSCR1 PE=1 SV=1Length = 553	5e-18
Cit.4475.1.S1_x_at	8.20892	8.6398	8.07778	8.62929	0.430883	-0.131143	0.420365	0.0205514	NA	0.0177377	Cit.4475.1.S1_x_at	NA	Cit.4475.1.S1_x_at	>AT5G14890.1 | Symbols: | NHL repeat-containing protein |chr5:4818056-4821534 FORWARDLength = 754	1e-21
Cit.4517.1.S1_at	8.14891	8.60931	8.30954	8.6119	0.4604	0.160637	0.462998	0.0176617	NA	0.021131	Cit.4517.1.S1_at	NA	Cit.4517.1.S1_at	>AT3G63420.2 | Symbols: AGG1, ATAGG1 | AGG1 (ArabidopsisGgamma-subunit 1); GTP binding | chr3:23417383-23418405FORWARDLength = 98	2e-21
Cit.4531.1.S1_at	8.78119	9.26981	9.08512	9.07019	0.488612	0.303922	0.288994	0.010659	NA	NA	Cit.4531.1.S1_at	NA	NA	>AT5G17640.1 | Symbols: | unknown protein | chr5:5811047-5812429REVERSELength = 432	0
Cit.4554.1.S1_at	5.95015	5.79204	5.96929	5.55714	-0.158114	0.0191372	-0.393011	NA	NA	0.0246985	NA	NA	Cit.4554.1.S1_at	>AT5G15800.1 | Symbols: SEP1, AGL2 | SEP1 (SEPALLATA1); DNA binding/ transcription factor | chr5:5151594-5153767 REVERSELength = 251	1e-75	>sp|P29382|SEP1_ARATH Developmental protein SEPALLATA 1OS=Arabidopsis thaliana GN=SEP1 PE=1 SV=2Length = 251	1e-74	>PTCs00313.1 | PUT-155a-Citrus_sinensis-17267 | MADS family TF,nucleic acid sequenceLength = 1055	0
Cit.4715.1.S1_s_at	10.0922	9.64567	10.2828	10.0872	-0.446578	0.190549	-0.00503233	0.021558	0.0169218	NA	Cit.4715.1.S1_s_at	NA	NA	>AT4G37550.1 | Symbols: | formamidase, putative / formamideamidohydrolase, putative | chr4:17643684-17645729FORWARDLength = 452	e-110	>sp|Q50228|FMDA_METME Formamidase OS=Methylophilus methylotrophusGN=fmdA PE=1 SV=1Length = 407	5e-56
Cit.4730.1.S1_at	12.2645	11.4271	11.9504	11.6136	-0.837351	-0.314082	-0.650848	NA	NA	0.0114661	NA	NA	Cit.4730.1.S1_at	>AT1G15670.1 | Symbols: | kelch repeat-containing F-box familyprotein | chr1:5390119-5391198 FORWARDLength = 359	1e-49	>sp|O80582|FBK46_ARATH F-box/kelch-repeat protein At2g44130OS=Arabidopsis thaliana GN=At2g44130 PE=2 SV=2Length = 409	2e-46
Cit.4752.1.S1_s_at	6.88047	10.8905	7.02699	7.03155	4.01007	0.146514	0.151081	0.0138241	NA	NA	Cit.4752.1.S1_s_at	NA	NA
Cit.4777.1.S1_at	7.6592	8.77211	7.90412	8.85028	1.11291	0.244918	1.19108	NA	NA	0.0228623	NA	NA	Cit.4777.1.S1_at	>AT3G05600.1 | Symbols: | epoxide hydrolase, putative |chr3:1623485-1624704 REVERSELength = 331	e-121	>sp|Q6Q2C2|HYES_PIG Epoxide hydrolase 2 OS=Sus scrofa GN=EPHX2 PE=2SV=1Length = 555	7e-50
Cit.4778.1.S1_s_at	8.5762	9.24604	8.77092	9.49175	0.669846	0.19472	0.915554	0.0287775	NA	NA	Cit.4778.1.S1_s_at	NA	NA	>AT4G15955.3 | Symbols: | epoxide hydrolase-related |chr4:9043872-9045544 REVERSELength = 304	9e-82	>sp|P34913|HYES_HUMAN Epoxide hydrolase 2 OS=Homo sapiens GN=EPHX2PE=1 SV=2Length = 555	2e-30
Cit.4999.1.S1_s_at	9.77199	8.96529	9.57099	9.26308	-0.806694	-0.201	-0.508903	0.025987	NA	0.0297887	Cit.4999.1.S1_s_at	NA	Cit.4999.1.S1_s_at
Cit.5047.1.S1_s_at	9.99899	9.60101	10.0147	9.79036	-0.397987	0.0157541	-0.208637	0.0390434	NA	NA	Cit.5047.1.S1_s_at	NA	NA	>AT5G64370.1 | Symbols: BETA-UP | BETA-UP (beta-ureidopropionase);beta-ureidopropionase | chr5:25739264-25741031 FORWARDLength = 408	0	>sp|Q964D8|BUP1_DICDI Beta-ureidopropionase OS=Dictyosteliumdiscoideum GN=pyd3 PE=1 SV=1Length = 391	e-134
Cit.5085.1.S1_at	9.62142	9.23183	9.34637	9.23021	-0.389597	-0.275055	-0.391217	0.025069	NA	NA	Cit.5085.1.S1_at	NA	NA	>AT5G63350.1 | Symbols: | unknown protein | chr5:25380216-25381124REVERSELength = 302	3e-68
Cit.5132.1.S1_at	9.90805	10.6164	10.0139	10.2975	0.708333	0.105829	0.389425	0.0131731	NA	NA	Cit.5132.1.S1_at	NA	NA	>AT1G17200.1 | Symbols: | integral membrane family protein |chr1:5878493-5879871 FORWARDLength = 204	4e-57	>sp|Q8W4Z5|U497_GOSHI UPF0497 membrane protein f16 OS=Gossypiumhirsutum GN=F16 PE=2 SV=1Length = 207	2e-67
Cit.5137.1.S1_s_at	9.90399	10.2122	10.224	10.4047	0.308203	0.320053	0.500712	0.00178657	NA	0.0269525	NA	NA	Cit.5137.1.S1_s_at	>AT3G15530.2 | Symbols: | methyltransferase | chr3:5253253-5254193REVERSELength = 288	e-128	>sp|Q74LY0|UBIE_LACJO Menaquinone biosynthesis methyltransferaseubiE OS=Lactobacillus johnsonii GN=ubiE PE=3 SV=1Length = 244	2e-08
Cit.5162.1.S1_s_at	9.0251	9.47696	9.24361	9.50562	0.451863	0.21851	0.48052	NA	NA	0.0226886	NA	NA	Cit.5162.1.S1_s_at	>AT1G15000.1 | Symbols: scpl50 | scpl50 (serine carboxypeptidase-like50); serine-type carboxypeptidase | chr1:5168613-5169947FORWARDLength = 444	e-120	>sp|Q9M9Q6|SCP50_ARATH Serine carboxypeptidase-like 50 OS=Arabidopsisthaliana GN=SCPL50 PE=2 SV=1Length = 444	e-119
Cit.5190.1.S1_at	6.52758	6.09833	6.34369	6.23939	-0.429254	-0.18389	-0.288186	0.0270299	NA	NA	Cit.5190.1.S1_at	NA	NA	>AT2G44140.1 | Symbols: | autophagy 4a (APG4a) |chr2:18255106-18257165 REVERSELength = 467	3e-82	>sp|A2Q1V6|ATG4_MEDTR Cysteine protease ATG4 OS=Medicago truncatulaGN=ATG4 PE=3 SV=1Length = 487	4e-98
Cit.5195.1.S1_s_at	8.89458	8.46303	8.84444	8.73731	-0.431546	-0.0501439	-0.157274	0.0150443	NA	NA	Cit.5195.1.S1_s_at	NA	NA	>AT3G19340.1 | Symbols: | LOCATED IN: plasma membrane; EXPRESSEDIN: 26 plant structures; EXPRESSED DURING: 15 growthstages; BEST Arabidopsis thaliana protein match is:aminopeptidase (TAIR:AT5G13940.1); Has 143 Blast hits to138 proteins in 46 species: Archae - 0; Bacteria - 59;Metazoa - 12; Fungi - 0; Plants - 51; Viruses - 0; OtherEukaryotes - 21 (source: NCBI BLink). |chr3:6701387-6704071 REVERS…	5e-97
Cit.5225.1.S1_at	7.76247	7.19325	7.39051	7.27779	-0.569222	-0.371965	-0.484685	NA	NA	0.0145197	NA	NA	Cit.5225.1.S1_at	>AT1G52920.1 | Symbols: GCR2, GPCR | GPCR (G PROTEIN COUPLEDRECEPTOR); abscisic acid binding / catalytic |chr1:19709360-19711048 REVERSELength = 410	e-172	>sp|Q9JJK2|LANC2_MOUSE LanC-like protein 2 OS=Mus musculus GN=Lancl2PE=1 SV=1Length = 450	2e-76
Cit.5285.1.S1_s_at	6.73215	7.02739	6.90894	7.4063	0.295241	0.176797	0.674151	NA	NA	0.0184281	NA	NA	Cit.5285.1.S1_s_at	>AT3G04800.1 | Symbols: ATTIM23-3 | ATTIM23-3;P-P-bond-hydrolysis-driven protein transmembranetransporter/ protein transporter | chr3:1314479-1315045REVERSELength = 188	6e-50	>sp|Q9USM7|TIM23_SCHPO Mitochondrial import inner membranetranslocase subunit tim23 OS=Schizosaccharomyces pombeGN=tim23 PE=2 SV=1Length = 210	7e-18
Cit.5316.1.S1_at	4.92444	5.24546	5.16401	5.46107	0.321021	0.239578	0.536631	NA	NA	0.0193246	NA	NA	Cit.5316.1.S1_at	>AT5G05600.1 | Symbols: | oxidoreductase, 2OG-Fe(II) oxygenase familyprotein | chr5:1672266-1674602 FORWARDLength = 371	e-143	>sp|P51091|LDOX_MALDO Leucoanthocyanidin dioxygenase OS=Malusdomestica GN=ANS PE=2 SV=1Length = 357	7e-67
Cit.5335.1.S1_at	6.83264	7.11593	7.16221	7.26486	0.283293	0.329573	0.432223	NA	NA	0.0134986	NA	NA	Cit.5335.1.S1_at	>AT4G36970.1 | Symbols: | remorin family protein |chr4:17429826-17431459 REVERSELength = 427	1e-70	>sp|P93788|REMO_SOLTU Remorin OS=Solanum tuberosum PE=1 SV=1Length = 198	1e-09
Cit.5352.1.S1_s_at	5.58479	5.91755	5.67479	6.23047	0.332758	0.0900029	0.645688	NA	NA	0.0449947	NA	NA	Cit.5352.1.S1_s_at
Cit.5412.1.S1_at	10.0112	9.77915	9.9949	9.62708	-0.232046	-0.0162927	-0.384119	NA	NA	0.0274458	NA	NA	Cit.5412.1.S1_at	>AT5G23060.1 | Symbols: CaS | CaS (Calcium sensing receptor) |chr5:7736760-7738412 REVERSELength = 387	e-133	>sp|Q9M158|Y4105_ARATH Uncharacterized protein At4g01050OS=Arabidopsis thaliana GN=At4g01050 PE=1 SV=2Length = 466	5e-06
Cit.5490.1.S1_at	7.70776	7.32596	7.56084	7.56368	-0.381804	-0.146923	-0.144085	0.00633219	NA	NA	Cit.5490.1.S1_at	NA	NA
Cit.5493.1.S1_s_at	6.40226	5.70148	6.08561	6.15108	-0.700783	-0.316653	-0.251186	0.0295825	NA	NA	Cit.5493.1.S1_s_at	NA	NA
Cit.5495.1.S1_at	10.9373	10.5223	10.6594	10.2579	-0.415017	-0.27786	-0.679385	0.0433351	NA	0.0330556	Cit.5495.1.S1_at	NA	Cit.5495.1.S1_at
Cit.5526.1.S1_s_at	8.44957	7.90096	8.08372	7.91811	-0.548612	-0.365846	-0.531465	NA	NA	0.0399631	NA	NA	Cit.5526.1.S1_s_at	>AT3G13110.1 | Symbols: ATSERAT2;2, SAT-1, SAT-A, SAT3, SAT-M |ATSERAT2;2 (SERINE ACETYLTRANSFERASE 2;2); serineO-acetyltransferase | chr3:4214939-4216114 REVERSELength = 391	e-106	>sp|Q39218|SAT3_ARATH Serine acetyltransferase 3, mitochondrialOS=Arabidopsis thaliana GN=SAT3 PE=1 SV=3Length = 391	e-105
Cit.5531.1.S1_at	7.6263	7.10775	7.91028	7.81216	-0.518548	0.28398	0.185862	0.020316	NA	NA	Cit.5531.1.S1_at	NA	NA	>AT5G10320.2 | Symbols: | unknown protein | chr5:3244180-3246603REVERSELength = 402	e-123
Cit.555.1.S1_at	5.77135	5.72945	6.05933	6.19122	-0.0418976	0.287983	0.419866	NA	NA	0.0133862	NA	NA	Cit.555.1.S1_at	>AT1G75670.2 | Symbols: | DNA-directed RNA polymerase/ RNA binding| chr1:28415378-28416505 REVERSELength = 196	1e-53
Cit.5568.1.S1_s_at	8.97054	9.36124	9.29513	9.46624	0.390696	0.324583	0.495697	0.0226186	NA	0.0495391	Cit.5568.1.S1_s_at	NA	Cit.5568.1.S1_s_at	>AT5G24910.1 | Symbols: CYP714A1 | CYP714A1; electron carrier/ hemebinding / iron ion binding / monooxygenase/ oxygenbinding | chr5:8567674-8570260 REVERSELength = 532	0	>sp|Q05047|C72A1_CATRO Secologanin synthase OS=Catharanthus roseusGN=CYP72A1 PE=2 SV=1Length = 524	3e-68
Cit.5583.1.S1_at	8.25636	8.98831	8.28694	8.76081	0.731954	0.0305879	0.504451	0.0393419	NA	NA	Cit.5583.1.S1_at	NA	NA	>AT3G55870.1 | Symbols: | anthranilate synthase, alpha subunit,putative | chr3:20731326-20733765 FORWARDLength = 492	e-146	>sp|P32068|TRPE_ARATH Anthranilate synthase component I-1,chloroplastic OS=Arabidopsis thaliana GN=ASA1 PE=2 SV=1Length = 595	e-143
Cit.5651.1.S1_s_at	8.70466	9.49809	8.9819	8.90958	0.793437	0.277239	0.204928	0.0103866	NA	NA	Cit.5651.1.S1_s_at	NA	NA	>AT1G77210.1 | Symbols: | sugar transporter, putative |chr1:29009036-29010980 REVERSELength = 504	3e-67	>sp|Q8GW61|STP14_ARATH Sugar transport protein 14 OS=Arabidopsisthaliana GN=STP14 PE=2 SV=2Length = 504	3e-66
Cit.5680.1.S1_at	7.91595	7.45755	7.57321	7.65301	-0.458402	-0.342736	-0.26294	0.0301789	0.0325255	NA	Cit.5680.1.S1_at	NA	NA	>AT1G48175.1 | Symbols: emb2191 | emb2191 (embryo defective 2191);catalytic/ hydrolase/ zinc ion binding |chr1:17790957-17792066 FORWARDLength = 182	1e-61	>sp|Q5E9J7|ADAT2_BOVIN tRNA-specific adenosine deaminase 2 OS=Bostaurus GN=DEADC1 PE=2 SV=1Length = 191	1e-30
Cit.5721.1.S1_s_at	6.66291	6.12138	6.37819	6.16556	-0.541534	-0.284723	-0.497347	0.0307427	NA	NA	Cit.5721.1.S1_s_at	NA	NA	>AT3G48700.1 | Symbols: ATCXE13 | ATCXE13 (ARABIDOPSIS THALIANACARBOXYESTERASE 13); hydrolase | chr3:18038825-18039814REVERSELength = 329	1e-66	>sp|Q9LYC1|GI1L2_ARATH Probable gibberellin receptor GID1L2OS=Arabidopsis thaliana GN=GID1L2 PE=2 SV=1Length = 358	2e-26
Cit.5765.1.S1_at	9.20774	9.95106	9.30227	9.63502	0.743328	0.0945345	0.427282	NA	NA	0.00228094	NA	NA	Cit.5765.1.S1_at	>AT4G14580.1 | Symbols: CIPK4, SnRK3.3 | CIPK4 (CBL-interactingprotein kinase 4); ATP binding / kinase/ protein kinase/protein serine/threonine kinase | chr4:8367887-8369167REVERSELength = 426	e-111	>sp|Q9SUL7|CIPK4_ARATH CBL-interacting serine/threonine-proteinkinase 4 OS=Arabidopsis thaliana GN=CIPK4 PE=1 SV=1Length = 426	e-110
Cit.5782.1.S1_s_at	10.2117	10.2872	10.3542	10.6099	0.075478	0.142528	0.398202	NA	NA	0.0233433	NA	NA	Cit.5782.1.S1_s_at	>AT1G15690.1 | Symbols: AVP1, ATAVP3, AVP-3 | AVP1; ATPase/hydrogen-translocating pyrophosphatase |chr1:5399115-5402185 FORWARDLength = 770	0	>sp|P31414|AVP1_ARATH Pyrophosphate-energized vacuolar membrane protonpump 1 OS=Arabidopsis thaliana GN=AVP1 PE=1 SV=1Length = 770	0
Cit.5795.1.S1_at	7.60404	8.17274	7.72707	8.173	0.5687	0.123029	0.56896	NA	NA	0.0412461	NA	NA	Cit.5795.1.S1_at	>AT3G12520.1 | Symbols: SULTR4;2 | SULTR4;2; sulfate transmembranetransporter | chr3:3967976-3971891 REVERSELength = 677	4e-73	>sp|Q8GYH8|SUT42_ARATH Probable sulfate transporter 4.2OS=Arabidopsis thaliana GN=SULTR4;2 PE=2 SV=2Length = 677	4e-72
Cit.5824.1.S1_at	10.2125	11.0639	10.4914	10.5373	0.851437	0.278913	0.324819	0.041302	0.00965933	NA	Cit.5824.1.S1_at	NA	NA	>AT4G35785.2 | Symbols: | nucleic acid binding / nucleotide binding| chr4:16953211-16955127 REVERSELength = 239	4e-34	>sp|Q10422|YDC1_SCHPO Uncharacterized RNA-binding protein C25G10.01OS=Schizosaccharomyces pombe GN=SPAC25G10.01 PE=1 SV=1Length = 297	1e-15
Cit.5829.1.S1_at	7.74679	7.29856	7.72664	7.55819	-0.448235	-0.0201493	-0.188602	0.033971	NA	NA	Cit.5829.1.S1_at	NA	NA	>AT2G44850.1 | Symbols: | unknown protein | chr2:18498672-18500823FORWARDLength = 400	2e-96	>sp|A0JMH2|CB069_DANRE UPF0565 protein C2orf69 homolog OS=Danio rerioGN=zgc:153521 PE=2 SV=1Length = 341	2e-06
Cit.5877.1.S1_at	7.75738	7.23681	7.85889	7.94538	-0.520571	0.101505	0.187998	0.00494184	NA	NA	Cit.5877.1.S1_at	NA	NA	>AT5G45560.1 | Symbols: | pleckstrin homology (PH)domain-containing protein / lipid-binding STARTdomain-containing protein | chr5:18465561-18470752FORWARDLength = 719	4e-63
Cit.5956.1.S1_s_at	5.69589	6.30616	5.83152	6.04899	0.61027	0.135632	0.353095	0.0459139	NA	NA	Cit.5956.1.S1_s_at	NA	NA	>AT2G18660.1 | Symbols: EXLB3 | EXLB3 (EXPANSIN-LIKE B3 PRECURSOR) |chr2:8091032-8091644 REVERSELength = 130	7e-33	>sp|Q9ZV52|EGC2_ARATH EG45-like domain containing protein 2OS=Arabidopsis thaliana GN=EGC2 PE=2 SV=2Length = 130	6e-32
Cit.60.1.S1_at	9.59851	10.0479	9.31653	9.88306	0.449402	-0.281987	0.284546	0.0413275	0.0389277	NA	Cit.60.1.S1_at	NA	NA			>sp|Q9M5X8|NLTP_PRUAV Non-specific lipid-transfer protein OS=Prunusavium PE=1 SV=1Length = 117	4e-19
Cit.6028.1.S1_at	6.10064	6.22366	6.20867	6.69406	0.123017	0.108027	0.59342	NA	NA	0.0116269	NA	NA	Cit.6028.1.S1_at	>AT1G69910.1 | Symbols: | protein kinase family protein |chr1:26330166-26332076 FORWARDLength = 636	0	>sp|P0C5E2|Y1839_ARATH Putative serine/threonine-protein kinaseAt1g18390 OS=Arabidopsis thaliana GN=At1g18390 PE=1 SV=1Length = 605	4e-70
Cit.6043.1.S1_at	8.51896	8.76384	8.78579	9.05596	0.244878	0.266833	0.537006	NA	NA	0.0429271	NA	NA	Cit.6043.1.S1_at	>AT2G22430.1 | Symbols: ATHB6 | ATHB6; DNA binding / protein binding /sequence-specific DNA binding / transcription activator/transcription factor | chr2:9526470-9527612 REVERSELength = 311	4e-41	>sp|P46668|ATHB6_ARATH Homeobox-leucine zipper protein ATHB-6OS=Arabidopsis thaliana GN=ATHB-6 PE=1 SV=1Length = 311	4e-40	>PTCs00256.1 | PUT-155a-Citrus_sinensis-15318 | HB family TF, nucleicacid sequenceLength = 812	0
Cit.6048.1.S1_s_at	5.5942	8.18092	5.36895	5.65447	2.58673	-0.225253	0.0602712	0.0378537	NA	NA	Cit.6048.1.S1_s_at	NA	NA	>AT3G56400.1 | Symbols: WRKY70, ATWRKY70 | WRKY70; transcriptionfactor/ transcription repressor | chr3:20909082-20910409REVERSELength = 294	6e-37	>sp|Q9LY00|WRK70_ARATH Probable WRKY transcription factor 70OS=Arabidopsis thaliana GN=WRKY70 PE=1 SV=1Length = 294	7e-36	>PTCs00516.1 | PUT-155a-Citrus_sinensis-6415 | WRKY family TF, nucleicacid sequenceLength = 1096	0
Cit.6096.1.S1_at	7.54583	7.90197	7.76433	8.24255	0.356144	0.218502	0.696725	NA	NA	0.0316533	NA	NA	Cit.6096.1.S1_at	>AT1G13990.1 | Symbols: | unknown protein | chr1:4794810-4796476FORWARDLength = 277	5e-83
Cit.6097.1.S1_s_at	5.84171	5.90325	5.69227	6.36891	0.0615459	-0.149434	0.527208	NA	NA	0.0265062	NA	NA	Cit.6097.1.S1_s_at	>AT2G42010.1 | Symbols: PLDBETA1, PLDBETA | PLDBETA1 (PHOSPHOLIPASE DBETA 1); phospholipase D | chr2:17533018-17537990 REVERSELength = 1083	0	>sp|P93733|PLDB1_ARATH Phospholipase D beta 1 OS=Arabidopsis thalianaGN=PLDBETA1 PE=2 SV=3Length = 967	0
Cit.6155.1.S1_at	7.72457	7.99679	7.97509	8.16759	0.27222	0.250518	0.443024	NA	NA	0.00290982	NA	NA	Cit.6155.1.S1_at	>AT4G21390.1 | Symbols: B120 | B120; ATP binding / protein kinase/protein serine/threonine kinase/ sugar binding |chr4:11394458-11397474 REVERSELength = 849	e-112	>sp|Q8GYA4|CRK10_ARATH Cysteine-rich receptor-like protein kinase 10OS=Arabidopsis thaliana GN=CRK10 PE=1 SV=2Length = 658	e-104
Cit.6157.1.S1_at	9.58743	9.1325	9.559	9.45441	-0.454925	-0.0284295	-0.13302	0.0288579	NA	NA	Cit.6157.1.S1_at	NA	NA	>AT5G36890.2 | Symbols: BGLU42 | BGLU42 (BETA GLUCOSIDASE 42);beta-glucosidase/ catalytic/ cation binding / hydrolase,hydrolyzing O-glycosyl compounds |chr5:14541527-14546090 REVERSELength = 487	3e-85	>sp|P49235|BGLC_MAIZE Beta-glucosidase, chloroplastic OS=Zea maysGN=GLU1 PE=1 SV=1Length = 566	7e-38
Cit.6160.1.S1_at	3.76131	3.74576	3.53933	3.37359	-0.0155481	-0.221979	-0.387721	NA	NA	0.00148085	NA	NA	Cit.6160.1.S1_at	>AT2G32510.1 | Symbols: MAPKKK17 | MAPKKK17; ATP binding / kinase/protein kinase/ protein serine/threonine kinase |chr2:13798821-13799939 REVERSELength = 372	2e-86	>sp|Q54R82|MKKA_DICDI Mitogen-activated protein kinase kinase kinase AOS=Dictyostelium discoideum GN=mkkA PE=1 SV=2Length = 942	5e-49
Cit.6231.1.S1_s_at	6.34716	5.8615	6.09912	5.86739	-0.485657	-0.248034	-0.479768	NA	NA	0.017871	NA	NA	Cit.6231.1.S1_s_at	>AT4G23180.1 | Symbols: CRK10, RLK4 | CRK10 (CYSTEINE-RICH RLK10); ATPbinding / kinase/ protein kinase/ proteinserine/threonine kinase/ protein tyrosine kinase |chr4:12138171-12140780 FORWARDLength = 669	6e-77	>sp|Q8GYA4|CRK10_ARATH Cysteine-rich receptor-like protein kinase 10OS=Arabidopsis thaliana GN=CRK10 PE=1 SV=2Length = 658	6e-76
Cit.6238.1.S1_at	7.31757	6.58093	7.11461	6.80759	-0.736643	-0.20296	-0.509983	0.0289196	NA	NA	Cit.6238.1.S1_at	NA	NA	>AT1G48850.3 | Symbols: EMB1144 | EMB1144 (embryo defective 1144);chorismate synthase | chr1:18065399-18067956 REVERSELength = 380	7e-89	>sp|P57720|AROC_ARATH Chorismate synthase, chloroplasticOS=Arabidopsis thaliana GN=EMB1144 PE=2 SV=2Length = 436	7e-88
Cit.6242.1.S1_at	4.56047	4.98369	4.66804	4.5049	0.42322	0.107572	-0.0555703	0.0299257	NA	NA	Cit.6242.1.S1_at	NA	NA	>AT4G00950.1 | Symbols: MEE47 | MEE47 (maternal effect embryo arrest47); transcription factor | chr4:405984-407087 REVERSELength = 291	4e-35	>sp|Q9M160|Y4095_ARATH Uncharacterized protein At4g00950OS=Arabidopsis thaliana GN=At4g00950 PE=2 SV=1Length = 291	4e-34
Cit.6273.1.S1_at	5.3303	5.756	5.38981	5.38413	0.425694	0.0595108	0.0538248	0.0139344	NA	NA	Cit.6273.1.S1_at	NA	NA	>AT2G17970.2 | Symbols: | oxidoreductase, 2OG-Fe(II) oxygenasefamily protein | chr2:7819116-7820787 REVERSELength = 433	e-107	>sp|Q3TSG4|ALKB5_MOUSE Alkylated DNA repair protein alkB homolog 5OS=Mus musculus GN=Alkbh5 PE=1 SV=2Length = 395	4e-14
Cit.6292.1.S1_s_at	6.63791	7.26165	6.94634	7.1036	0.623737	0.308432	0.465687	0.0115218	NA	NA	Cit.6292.1.S1_s_at	NA	NA
Cit.6307.1.S1_at	6.03582	5.62668	6.25744	6.17444	-0.409145	0.221623	0.138616	0.0459575	NA	NA	Cit.6307.1.S1_at	NA	NA			>sp|P57108|GSTZ_EUPES Glutathione S-transferase zeta classOS=Euphorbia esula PE=2 SV=1Length = 225	4e-29
Cit.6322.1.S1_at	10.2595	10.4324	10.3362	10.7903	0.172842	0.0767297	0.530771	NA	NA	0.0115306	NA	NA	Cit.6322.1.S1_at	>AT3G50740.1 | Symbols: UGT72E1 | UGT72E1 (UDP-glucosyl transferase72E1); UDP-glycosyltransferase/ coniferyl-alcoholglucosyltransferase/ transferase, transferring glycosylgroups | chr3:18855348-18856811 REVERSELength = 487	6e-81	>sp|Q40287|UFOG5_MANES Anthocyanidin 3-O-glucosyltransferase 5OS=Manihot esculenta GN=GT5 PE=2 SV=1Length = 487	1e-90
Cit.6352.1.S1_at	5.11813	4.72306	5.10653	4.74615	-0.395068	-0.0115968	-0.371977	0.00610011	NA	NA	Cit.6352.1.S1_at	NA	NA	>AT1G47900.1 | Symbols: | unknown protein | chr1:17647340-17651035REVERSELength = 1054	2e-57	>sp|Q9C698|FPP6_ARATH Filament-like plant protein 6 OS=Arabidopsisthaliana GN=FPP6 PE=2 SV=1Length = 1054	2e-56
Cit.6357.1.S1_at	5.24578	5.6488	5.47583	5.14569	0.403021	0.230054	-0.100089	0.0488604	NA	NA	Cit.6357.1.S1_at	NA	NA	>AT5G09830.1 | Symbols: | BolA-like family protein |chr5:3057816-3058769 REVERSELength = 93	2e-28	>sp|Q9H3K6|BOLA2_HUMAN BolA-like protein 2 OS=Homo sapiens GN=BOLA2PE=1 SV=1Length = 86	5e-10
Cit.6384.1.S1_at	4.46947	4.56225	4.6804	5.03226	0.0927817	0.210935	0.562793	NA	NA	0.0187835	NA	NA	Cit.6384.1.S1_at	>AT3G61250.1 | Symbols: AtMYB17 | AtMYB17 (myb domain protein 17); DNAbinding / transcription factor | chr3:22671306-22672551FORWARDLength = 299	7e-97	>sp|Q8GWP0|MYB39_ARATH Transcription factor MYB39 OS=Arabidopsisthaliana GN=MYB39 PE=2 SV=1Length = 360	1e-52
Cit.6396.1.S1_at	6.3925	7.03664	6.46487	6.27923	0.644149	0.0723767	-0.113263	0.00229064	NA	NA	Cit.6396.1.S1_at	NA	NA			>sp|Q56XJ7|Y4276_ARATH Uncharacterized protein At4g22760OS=Arabidopsis thaliana GN=At4g22760 PE=2 SV=1Length = 255	4e-21
Cit.6464.1.S1_at	4.31654	4.42188	4.65781	4.83214	0.105343	0.341273	0.515596	NA	NA	0.00911511	NA	NA	Cit.6464.1.S1_at			>sp|O22493|GSH1_SOLLC Glutamate--cysteine ligase, chloroplasticOS=Solanum lycopersicum GN=GSH1 PE=2 SV=1Length = 523	5e-19
Cit.6530.1.S1_at	8.37955	7.69029	8.18955	8.29625	-0.689255	-0.189996	-0.0832942	0.00851517	NA	NA	Cit.6530.1.S1_at	NA	NA	>AT2G19810.1 | Symbols: | zinc finger (CCCH-type) family protein |chr2:8550419-8551498 FORWARDLength = 359	8e-89	>sp|O82199|C3H20_ARATH Zinc finger CCCH domain-containing protein 20OS=Arabidopsis thaliana GN=At2g19810 PE=2 SV=1Length = 359	8e-88
Cit.6556.1.S1_at	6.07567	6.16044	6.25251	6.57532	0.0847709	0.176839	0.499658	NA	0.0119597	0.0405382	NA	NA	Cit.6556.1.S1_at	>AT1G07200.2 | Symbols: | ATP-dependent Clp protease ClpBprotein-related | chr1:2209033-2212316 REVERSELength = 979	3e-51	>sp|P37571|CLPC_BACSU Negative regulator of genetic competenceclpC/mecB OS=Bacillus subtilis GN=clpC PE=1 SV=1Length = 810	6e-09
Cit.6565.1.S1_s_at	9.16874	9.39124	9.51476	9.76071	0.2225	0.346024	0.591968	NA	NA	0.00409839	NA	NA	Cit.6565.1.S1_s_at	>AT2G29510.1 | Symbols: | unknown protein | chr2:12635231-12637838FORWARDLength = 839	2e-40
Cit.6705.1.S1_at	6.51767	6.09575	6.87208	6.66217	-0.42192	0.354408	0.144497	0.0149139	0.00624978	NA	Cit.6705.1.S1_at	NA	NA	>AT3G23640.2 | Symbols: HGL1 | HGL1 (heteroglycan glucosidase 1);hydrolase, hydrolyzing O-glycosyl compounds |chr3:8502355-8509358 FORWARDLength = 991	e-151	>sp|Q9F234|AGL2_BACTQ Alpha-glucosidase 2 OS=Bacillusthermoamyloliquefaciens PE=3 SV=1Length = 787	6e-76
Cit.6741.1.S1_at	5.16506	5.62613	5.31355	5.83385	0.461066	0.148483	0.668782	0.0271312	NA	NA	Cit.6741.1.S1_at	NA	NA	>AT4G12750.1 | Symbols: | sequence-specific DNA binding /transcription factor | chr4:7498009-7503643 REVERSELength = 1137	1e-40
Cit.6742.1.S1_s_at	8.69887	9.22687	8.97166	9.36013	0.528002	0.272785	0.661254	NA	0.0345379	0.0496975	NA	NA	Cit.6742.1.S1_s_at	>AT3G45130.1 | Symbols: LAS1 | LAS1; lanosterol synthase |chr3:16512552-16517522 REVERSELength = 756	9e-91	>sp|Q1G1A4|LAS1_ARATH Lanosterol synthase OS=Arabidopsis thalianaGN=LAS1 PE=2 SV=1Length = 756	9e-90
Cit.6788.1.S1_at	7.12791	7.31893	7.34236	7.65265	0.19102	0.214443	0.524733	NA	NA	0.0431217	NA	NA	Cit.6788.1.S1_at	>AT5G28300.1 | Symbols: | trihelix DNA-binding protein, putative |chr5:10292789-10295101 REVERSELength = 619	6e-66			>PTCs00475.1 | PUT-155a-Citrus_sinensis-15504 | Trihelix family TF,nucleic acid sequenceLength = 1352	0
Cit.6863.1.S1_s_at	10.3357	10.1285	10.025	9.92189	-0.20721	-0.310691	-0.413781	NA	0.0111356	0.000387849	NA	NA	Cit.6863.1.S1_s_at
Cit.6886.1.S1_s_at	7.55318	7.09362	7.2904	7.27917	-0.459561	-0.262771	-0.274004	0.0224784	0.0257532	NA	Cit.6886.1.S1_s_at	NA	NA	>AT2G38670.1 | Symbols: PECT1 | PECT1 (PHOSPHORYLETHANOLAMINECYTIDYLYLTRANSFERASE 1); ethanolamine-phosphatecytidylyltransferase | chr2:16168979-16171680 FORWARDLength = 421	6e-31	>sp|Q55BZ4|PCY2_DICDI Ethanolamine-phosphate cytidylyltransferaseOS=Dictyostelium discoideum GN=pctA PE=1 SV=1Length = 360	5e-19
Cit.6894.1.S1_at	4.6588	4.3983	4.7046	4.14964	-0.260504	0.0457933	-0.509159	NA	NA	0.00160065	NA	NA	Cit.6894.1.S1_at	>AT1G22610.1 | Symbols: | C2 domain-containing protein |chr1:7994478-7997567 FORWARDLength = 1029	e-120	>sp|Q6DN14|MCTP1_HUMAN Multiple C2 and transmembrane domain-containingprotein 1 OS=Homo sapiens GN=MCTP1 PE=2 SV=1Length = 999	2e-08
Cit.6918.1.S1_at	5.95509	5.37798	5.81283	5.80045	-0.577109	-0.142256	-0.15464	0.0367913	NA	NA	Cit.6918.1.S1_at	NA	NA	>AT5G49900.1 | Symbols: | catalytic/ glucosylceramidase |chr5:20297235-20302019 REVERSELength = 957	3e-32	>sp|Q69ZF3|GBA2_MOUSE Non-lysosomal glucosylceramidase OS=Musmusculus GN=Gba2 PE=2 SV=2Length = 918	1e-07
Cit.7013.1.S1_at	5.79887	5.29559	5.99492	5.66584	-0.503281	0.196051	-0.133033	0.0334645	NA	NA	Cit.7013.1.S1_at	NA	NA	>AT4G31980.1 | Symbols: | unknown protein | chr4:15464905-15469204FORWARDLength = 680	6e-39	>sp|Q9SD53|Y3720_ARATH UPF0481 protein At3g47200 OS=Arabidopsisthaliana GN=At3g47200 PE=1 SV=1Length = 476	5e-26
Cit.7040.1.S1_at	5.4399	4.94074	5.22006	4.9472	-0.499161	-0.219833	-0.492695	0.0416177	NA	NA	Cit.7040.1.S1_at	NA	NA	>AT4G20980.3 | Symbols: | eukaryotic translation initiation factor3 subunit 7, putative / eIF-3 zeta, putative / eIF3d,putative | chr4:11216997-11218772 FORWARDLength = 591	4e-59	>sp|P56820|EIF3D_ARATH Eukaryotic translation initiation factor 3subunit D OS=Arabidopsis thaliana GN=TIF3D1 PE=2 SV=1Length = 591	4e-58
Cit.7072.1.S1_at	9.0151	7.8148	8.64373	8.08777	-1.2003	-0.371371	-0.927334	0.0442963	NA	NA	Cit.7072.1.S1_at	NA	NA	>AT4G37310.1 | Symbols: CYP81H1 | CYP81H1; electron carrier/ hemebinding / iron ion binding / monooxygenase/ oxygenbinding | chr4:17556152-17558833 REVERSELength = 518	1e-21	>sp|P93147|C81E1_GLYEC Isoflavone 2'-hydroxylase OS=Glycyrrhizaechinata GN=CYP81E1 PE=1 SV=2Length = 499	2e-17
Cit.7101.1.S1_at	9.53415	10.1805	9.53806	9.87877	0.646392	0.00391094	0.344624	0.00620695	NA	NA	Cit.7101.1.S1_at	NA	NA	>AT3G54200.1 | Symbols: | FUNCTIONS IN: molecular_function unknown;INVOLVED IN: biological_process unknown; LOCATED IN:anchored to plasma membrane, plasma membrane; EXPRESSEDIN: 23 plant structures; EXPRESSED DURING: 14 growthstages; CONTAINS InterPro DOMAIN/s: Harpin-induced 1(InterPro:IPR010847); BEST Arabidopsis thaliana proteinmatch is: unknown protein (TAIR:AT3G05975.1); Has 405Blast hits to…	4e-31
Cit.7230.1.S1_s_at	9.37644	9.85346	9.50102	9.54466	0.477018	0.124582	0.168217	0.00321711	NA	NA	Cit.7230.1.S1_s_at	NA	NA	>AT2G37570.1 | Symbols: SLT1 | SLT1 (sodium- and lithium-tolerant 1) |chr2:15761466-15762950 REVERSELength = 494	e-117
Cit.7247.1.S1_at	5.76139	5.35427	5.91535	5.87934	-0.40712	0.15395	0.117941	0.00337945	NA	NA	Cit.7247.1.S1_at	NA	NA			>sp|Q39255|SKP1A_ARATH SKP1-like protein 1A OS=Arabidopsis thalianaGN=SKP1A PE=1 SV=1Length = 160	2e-11
Cit.7368.1.S1_at	3.75136	4.17828	4.07301	4.14969	0.426916	0.321647	0.398331	0.00857838	NA	0.0166334	Cit.7368.1.S1_at	NA	Cit.7368.1.S1_at
Cit.7372.1.S1_at	7.14967	6.84357	6.79923	6.74006	-0.306106	-0.350442	-0.409613	NA	NA	0.0357074	NA	NA	Cit.7372.1.S1_at
Cit.7415.1.S1_at	8.34865	7.90439	8.40261	8.16368	-0.444253	0.0539656	-0.184963	0.0344367	NA	NA	Cit.7415.1.S1_at	NA	NA	>AT4G01320.1 | Symbols: ATSTE24, STE24 | ATSTE24; endopeptidase/metalloendopeptidase | chr4:545905-549002 FORWARDLength = 424	e-128	>sp|Q8RX88|FACE1_ARATH CAAX prenyl protease 1 homolog OS=Arabidopsisthaliana GN=FACE1 PE=1 SV=1Length = 424	e-127
Cit.7432.1.S1_at	5.93294	6.57286	6.17946	6.18465	0.639918	0.246521	0.251714	0.0492439	NA	NA	Cit.7432.1.S1_at	NA	NA	>AT5G26751.1 | Symbols: ATSK11, SK 11 | ATSK11; protein kinase/protein serine/threonine kinase | chr5:9399582-9401839REVERSELength = 405	4e-56	>sp|P43288|KSG1_ARATH Shaggy-related protein kinase alphaOS=Arabidopsis thaliana GN=ASK1 PE=2 SV=3Length = 405	4e-55
Cit.7437.1.S1_at	8.9978	8.65675	8.869	8.59909	-0.341049	-0.128794	-0.398703	NA	NA	0.0162774	NA	NA	Cit.7437.1.S1_at	>AT4G00550.1 | Symbols: DGD2 | DGD2; UDP-galactosyltransferase/UDP-glycosyltransferase/ digalactosyldiacylglycerolsynthase/ transferase, transferring glycosyl groups |chr4:238154-240019 REVERSELength = 473	1e-64	>sp|Q6DW75|DGDG2_SOYBN Digalactosyldiacylglycerol synthase 2,chloroplastic OS=Glycine max GN=DGD2 PE=2 SV=1Length = 463	2e-68
Cit.749.1.S1_s_at	11.3778	11.8521	11.2355	11.2828	0.474312	-0.142347	-0.0950407	0.00228331	NA	NA	Cit.749.1.S1_s_at	NA	NA	>AT1G73230.1 | Symbols: | nascent polypeptide-associated complex(NAC) domain-containing protein | chr1:27540506-27541364REVERSELength = 165	6e-65	>sp|Q5M8V0|BT3L4_XENTR Transcription factor BTF3 homolog 4OS=Xenopus tropicalis GN=btf3l4 PE=2 SV=1Length = 158	2e-39
Cit.7504.1.S1_at	6.82931	6.53503	6.7819	6.24809	-0.294281	-0.0474152	-0.581224	NA	NA	0.0248037	NA	NA	Cit.7504.1.S1_at	>AT2G39470.1 | Symbols: PPL2 | PPL2 (PsbP-like protein 2); calciumion binding | chr2:16476335-16477653 FORWARDLength = 238	2e-65	>sp|O80634|PPL2_ARATH PsbP-like protein 2, chloroplasticOS=Arabidopsis thaliana GN=PPL2 PE=1 SV=2Length = 238	2e-64
Cit.7578.1.S1_at	6.50598	7.12552	6.72255	6.68308	0.619536	0.216569	0.177099	0.0452145	NA	NA	Cit.7578.1.S1_at	NA	NA	>AT1G18980.1 | Symbols: | germin-like protein, putative |chr1:6557364-6558026 REVERSELength = 220	5e-70	>sp|Q9LMC9|GLT2_ARATH Germin-like protein subfamily T member 2OS=Arabidopsis thaliana GN=At1g18980 PE=2 SV=1Length = 220	5e-69
Cit.761.1.S1_at	8.7891	9.33904	8.98335	9.05851	0.549935	0.194251	0.269405	0.0393541	NA	NA	Cit.761.1.S1_at	NA	NA	>AT1G49660.1 | Symbols: AtCXE5 | AtCXE5 (Arabidopsis thalianacarboxyesterase 5); carboxylesterase |chr1:18378777-18379736 REVERSELength = 319	5e-66	>sp|Q940G6|GI1L3_ARATH Probable gibberellin receptor GID1L3OS=Arabidopsis thaliana GN=GID1L3 PE=2 SV=1Length = 344	1e-22
Cit.761.1.S1_x_at	8.34962	8.85796	8.48719	8.70139	0.508336	0.137565	0.351763	0.0417349	NA	NA	Cit.761.1.S1_x_at	NA	NA	>AT1G49660.1 | Symbols: AtCXE5 | AtCXE5 (Arabidopsis thalianacarboxyesterase 5); carboxylesterase |chr1:18378777-18379736 REVERSELength = 319	5e-66	>sp|Q940G6|GI1L3_ARATH Probable gibberellin receptor GID1L3OS=Arabidopsis thaliana GN=GID1L3 PE=2 SV=1Length = 344	1e-22
Cit.7642.1.S1_at	7.06737	7.48025	7.28305	7.32275	0.412876	0.215675	0.255379	0.0436423	0.000398591	NA	Cit.7642.1.S1_at	NA	NA			>sp|P03010|TRAC9_MAIZE Putative AC9 transposase OS=Zea mays PE=4SV=1Length = 839	9e-08
Cit.7732.1.S1_at	5.05177	4.6684	5.10346	5.39475	-0.383367	0.0516972	0.342987	0.0371997	NA	NA	Cit.7732.1.S1_at	NA	NA
Cit.7820.1.S1_s_at	7.5792	7.07704	7.60465	7.55767	-0.502159	0.0254491	-0.0215345	0.0268945	NA	NA	Cit.7820.1.S1_s_at	NA	NA
Cit.7940.1.S1_at	8.09116	8.41485	8.35249	8.64552	0.323686	0.261332	0.554359	0.0374024	NA	0.00878715	NA	NA	Cit.7940.1.S1_at
Cit.8012.1.S1_s_at	10.0587	10.7184	10.1333	10.4837	0.659731	0.0746681	0.425004	NA	NA	0.0157115	NA	NA	Cit.8012.1.S1_s_at	>AT2G37470.1 | Symbols: | histone H2B, putative |chr2:15736832-15737248 FORWARDLength = 138	3e-46	>sp|Q9ZUS0|H2B4_ARATH Histone H2B.4 OS=Arabidopsis thalianaGN=At2g37470 PE=1 SV=3Length = 138	3e-45
Cit.803.1.S1_s_at	11.0908	10.7567	10.7629	10.2944	-0.334063	-0.327855	-0.796334	NA	NA	0.00686396	NA	NA	Cit.803.1.S1_s_at	>AT3G23920.1 | Symbols: BAM1, BMY7, TR-BAMY | BAM1 (BETA-AMYLASE 1);beta-amylase | chr3:8641722-8644199 FORWARDLength = 575	0	>sp|O22585|AMYB_MEDSA Beta-amylase OS=Medicago sativa GN=BMY1 PE=2SV=1Length = 496	e-126
Cit.8254.1.S1_at	10.623	10.2334	10.7073	9.99116	-0.389534	0.0843639	-0.631826	0.0208588	NA	NA	Cit.8254.1.S1_at	NA	NA	>ATMG00030.1 | Symbols: ORF107A | hypothetical protein |chrM:11918-12241 FORWARDLength = 107	8e-29	>sp|P93276|M030_ARATH Uncharacterized mitochondrial proteinAtMg00030 OS=Arabidopsis thaliana GN=AtMg00030 PE=4 SV=1Length = 107	8e-28
Cit.826.1.S1_s_at	7.35516	6.26795	7.06841	6.44832	-1.08721	-0.286755	-0.906848	0.0179042	NA	NA	Cit.826.1.S1_s_at	NA	NA	>AT1G30270.1 | Symbols: CIPK23, SnRK3.23, ATCIPK23, LKS1 | CIPK23(CBL-INTERACTING PROTEIN KINASE 23); kinase/ proteinbinding / protein serine/threonine kinase |chr1:10655270-10658524 FORWARDLength = 482	3e-54	>sp|Q6ZLP5|CIPKN_ORYSJ CBL-interacting protein kinase 23 OS=Oryzasativa subsp. japonica GN=CIPK23 PE=2 SV=1Length = 450	6e-54
Cit.828.1.S1_at	9.1111	8.6316	9.16381	9.00335	-0.479509	0.0527023	-0.107753	0.00338005	NA	NA	Cit.828.1.S1_at	NA	NA	>AT1G30270.1 | Symbols: CIPK23, SnRK3.23, ATCIPK23, LKS1 | CIPK23(CBL-INTERACTING PROTEIN KINASE 23); kinase/ proteinbinding / protein serine/threonine kinase |chr1:10655270-10658524 FORWARDLength = 482	3e-59	>sp|Q93VD3|CIPKN_ARATH CBL-interacting serine/threonine-proteinkinase 23 OS=Arabidopsis thaliana GN=CIPK23 PE=1 SV=1Length = 482	3e-58
Cit.845.1.S1_x_at	9.86826	8.5555	9.73083	9.36088	-1.31277	-0.137438	-0.507382	0.0171208	NA	NA	Cit.845.1.S1_x_at	NA	NA
Cit.8515.1.S1_s_at	6.1878	5.67185	6.38297	5.43926	-0.515955	0.19517	-0.748544	0.00395257	NA	NA	Cit.8515.1.S1_s_at	NA	NA	>AT5G06720.1 | Symbols: | peroxidase, putative |chr5:2077567-2078857 REVERSELength = 335	3e-95	>sp|Q9LEH3|PER15_IPOBA Peroxidase 15 OS=Ipomoea batatas GN=pod PE=1SV=1Length = 327	7e-98
Cit.8544.1.S1_at	8.03958	8.48962	8.37084	9.07857	0.450031	0.331256	1.03898	NA	NA	0.00783885	NA	NA	Cit.8544.1.S1_at	>AT2G16600.1 | Symbols: ROC3 | ROC3; peptidyl-prolyl cis-transisomerase | chr2:7200862-7201383 FORWARDLength = 173	2e-73	>sp|Q39613|CYPH_CATRO Peptidyl-prolyl cis-trans isomeraseOS=Catharanthus roseus GN=PCKR1 PE=2 SV=1Length = 172	8e-76
Cit.8544.1.S1_x_at	9.09404	9.53453	9.38821	10.0768	0.44049	0.29417	0.982729	NA	NA	0.00457027	NA	NA	Cit.8544.1.S1_x_at	>AT2G16600.1 | Symbols: ROC3 | ROC3; peptidyl-prolyl cis-transisomerase | chr2:7200862-7201383 FORWARDLength = 173	2e-73	>sp|Q39613|CYPH_CATRO Peptidyl-prolyl cis-trans isomeraseOS=Catharanthus roseus GN=PCKR1 PE=2 SV=1Length = 172	8e-76
Cit.8741.1.S1_s_at	6.48834	7.12218	6.30048	6.31396	0.633838	-0.187858	-0.174383	0.0309073	NA	0.0270372	Cit.8741.1.S1_s_at	NA	NA
Cit.8847.1.S1_s_at	7.82737	8.02514	8.10708	8.42418	0.197767	0.279711	0.596815	NA	NA	0.000821241	NA	NA	Cit.8847.1.S1_s_at	>AT1G23400.1 | Symbols: CAF2, ATCAF2 | CAF2; RNA splicing factor,transesterification mechanism | chr1:8312199-8314740REVERSELength = 564	6e-24	>sp|Q9LDA9|CAF2P_ARATH CRS2-associated factor 2, chloroplasticOS=Arabidopsis thaliana GN=At1g23400 PE=2 SV=1Length = 564	6e-23
Cit.8863.1.S1_at	8.63777	9.10937	8.92807	8.87923	0.471601	0.290297	0.241453	0.0464849	NA	NA	Cit.8863.1.S1_at	NA	NA	>AT2G30590.1 | Symbols: WRKY21 | WRKY21; calmodulin binding /transcription factor | chr2:13033891-13035303 FORWARDLength = 380	7e-86	>sp|O04336|WRK21_ARATH Probable WRKY transcription factor 21OS=Arabidopsis thaliana GN=WRKY21 PE=1 SV=1Length = 380	7e-85	>PTCs00514.1 | PUT-155a-Citrus_sinensis-5551 | WRKY family TF, nucleicacid sequenceLength = 586	0
Cit.905.1.S1_at	7.27476	6.89131	7.29323	7.38539	-0.383448	0.0184763	0.110633	0.0303588	NA	NA	Cit.905.1.S1_at	NA	NA	>AT1G60830.1 | Symbols: | U2 snRNP auxiliary factor large subunit,putative | chr1:22395058-22395603 REVERSELength = 111	7e-29	>sp|Q9ZR39|U2A2A_NICPL Splicing factor U2af large subunit AOS=Nicotiana plumbaginifolia GN=U2AF65A PE=2 SV=1Length = 555	1e-28
Cit.9130.1.S1_s_at	9.85706	10.8391	9.8552	9.86152	0.982031	-0.00186908	0.00445289	0.0414175	NA	NA	Cit.9130.1.S1_s_at	NA	NA	>AT3G05550.1 | Symbols: | hypoxia-responsive family protein |chr3:1612860-1613748 FORWARDLength = 97	7e-26
Cit.9268.1.S1_s_at	7.83346	8.22003	8.00863	8.51518	0.386578	0.175178	0.681723	NA	NA	0.0353266	NA	NA	Cit.9268.1.S1_s_at	>AT4G24000.1 | Symbols: ATCSLG2, CSLG2 | ATCSLG2; cellulose synthase/transferase/ transferase, transferring glycosyl groups |chr4:12462142-12465471 FORWARDLength = 722	e-130	>sp|Q8VYR4|CSLG2_ARATH Cellulose synthase-like protein G2OS=Arabidopsis thaliana GN=CSLG2 PE=2 SV=1Length = 722	e-129
Cit.9277.1.S1_at	7.46643	7.86955	7.73049	7.79978	0.403118	0.264057	0.333347	0.021725	NA	NA	Cit.9277.1.S1_at	NA	NA	>AT4G15000.1 | Symbols: | 60S ribosomal protein L27 (RPL27C) |chr4:8571896-8572303 FORWARDLength = 135	1e-48	>sp|Q05462|RL27_PEA 60S ribosomal protein L27 OS=Pisum sativumGN=RPL27 PE=2 SV=1Length = 135	2e-49
Cit.9435.1.S1_s_at	10.5375	10.9243	10.6161	10.6893	0.386752	0.0785528	0.151779	0.00428754	NA	0.0226257	Cit.9435.1.S1_s_at	NA	NA	>AT2G41430.2 | Symbols: ERD15, LSR1, CID1 | ERD15 (EARLY RESPONSIVETO DEHYDRATION 15); protein binding |chr2:17269736-17270314 FORWARDLength = 163	9e-37	>sp|Q94AR4|CID2_ARATH Polyadenylate-binding protein-interactingprotein 2 OS=Arabidopsis thaliana GN=CID2 PE=1 SV=1Length = 143	8e-16
Cit.9504.1.S1_s_at	10.613	10.7895	10.9373	11.1505	0.176508	0.324335	0.537567	NA	NA	0.0126025	NA	NA	Cit.9504.1.S1_s_at	>AT1G32900.1 | Symbols: | starch synthase, putative |chr1:11920582-11923506 REVERSELength = 610	0	>sp|Q43784|SSG1_MANES Granule-bound starch synthase 1,chloroplastic/amyloplastic OS=Manihot esculenta GN=WAXYPE=2 SV=1Length = 608	0
Cit.9562.1.S1_at	10.057	10.2357	10.2083	10.5543	0.178709	0.151352	0.497397	NA	NA	0.0331894	NA	NA	Cit.9562.1.S1_at	>AT1G60710.1 | Symbols: ATB2 | ATB2; oxidoreductase |chr1:22355073-22356627 REVERSELength = 345	e-155	>sp|P40691|A115_TOBAC Auxin-induced protein PCNT115 OS=Nicotianatabacum PE=2 SV=1Length = 307	e-142
Cit.9562.1.S1_x_at	10.5413	10.7771	10.8161	11.0167	0.235875	0.274809	0.475419	NA	NA	0.0401039	NA	NA	Cit.9562.1.S1_x_at	>AT1G60710.1 | Symbols: ATB2 | ATB2; oxidoreductase |chr1:22355073-22356627 REVERSELength = 345	e-155	>sp|P40691|A115_TOBAC Auxin-induced protein PCNT115 OS=Nicotianatabacum PE=2 SV=1Length = 307	e-142
Cit.9760.1.S1_s_at	5.2389	4.36755	5.13665	4.74939	-0.871353	-0.102254	-0.489518	0.047754	NA	NA	Cit.9760.1.S1_s_at	NA	NA
Cit.9861.1.S1_at	10.8858	10.3717	11.1381	11.1332	-0.5141	0.252375	0.247429	0.0342368	NA	0.0384237	Cit.9861.1.S1_at	NA	NA
Cit.9865.1.S1_s_at	7.21243	8.00068	7.0576	6.96964	0.788252	-0.154826	-0.242789	0.0494241	NA	NA	Cit.9865.1.S1_s_at	NA	NA
Cit.996.1.S1_s_at	9.64822	11.9705	9.39993	9.16291	2.32233	-0.24829	-0.485311	0.0357992	NA	NA	Cit.996.1.S1_s_at	NA	NA	>AT1G01470.1 | Symbols: LEA14, LSR3 | LEA14 (LATE EMBRYOGENESISABUNDANT 14) | chr1:172295-172826 REVERSELength = 151	4e-54	>sp|P46518|LEA14_GOSHI Late embryogenesis abundant protein Lea14-AOS=Gossypium hirsutum GN=LEA14-A PE=2 SV=1Length = 151	3e-63

## Sheet: KEGG
	orthology_id	pathway	pathway_description	best_hit	best_score	best_ev
Cit.13546.1.S1_at	K00257	624	1- and 2-Methylnaphthalene degradation	P45857	115	2e-25
Cit.29962.1.S1_at	K00680	624	1- and 2-Methylnaphthalene degradation	Q5KP49	51.2	4e-06
Cit.30654.1.S1_at	K00001	624	1- and 2-Methylnaphthalene degradation	P06525	291	3e-81
Cit.9171.1.S1_at	K00001	624	1- and 2-Methylnaphthalene degradation	O31186	69.7	1e-11
Cit.30574.1.S1_s_at	K00128	631	1,2-Dichloroethane degradation	Q9CZS1	91.7	2e-18
Cit.4777.1.S1_at	K01563	631	1,2-Dichloroethane degradation	Q73Y99	73.9	1e-12
Cit.4778.1.S1_s_at	K01563	631	1,2-Dichloroethane degradation	Q1QBB9	64.3	5e-10
Cit.9653.1.S1_at	K00128	631	1,2-Dichloroethane degradation	Q9SYG7	219	7e-57
Cit.12749.1.S1_at	K01066	623	2,4-Dichlorobenzoate degradation	P22760	54.3	1e-06
Cit.761.1.S1_x_at	K01066	623	2,4-Dichlorobenzoate degradation	Q0P5B7	54.7	8e-07
Cit.761.1.S1_at	K01066	623	2,4-Dichlorobenzoate degradation	Q0P5B7	54.7	8e-07
Cit.30654.1.S1_at	K00001	641	3-Chloroacrylic acid degradation	P06525	291	3e-81
Cit.30574.1.S1_s_at	K00128	641	3-Chloroacrylic acid degradation	Q9CZS1	91.7	2e-18
Cit.4777.1.S1_at	K01563	641	3-Chloroacrylic acid degradation	Q73Y99	73.9	1e-12
Cit.4778.1.S1_s_at	K01563	641	3-Chloroacrylic acid degradation	Q1QBB9	64.3	5e-10
Cit.9171.1.S1_at	K00001	641	3-Chloroacrylic acid degradation	O31186	69.7	1e-11
Cit.9653.1.S1_at	K00128	641	3-Chloroacrylic acid degradation	Q9SYG7	219	7e-57
Cit.10219.1.S1_at	K05681	2010	ABC transporters	Q7TMS5	149	3e-35
Cit.10219.1.S1_at	K05684	2010	ABC transporters	Q9H221	137	1e-31
Cit.12005.1.S1_at	K08711	2010	ABC transporters	P33302	49.7	1e-05
Cit.12005.1.S1_at	K05680	2010	ABC transporters	Q9H172	56.2	1e-07
Cit.14707.1.S1_at	K08711	2010	ABC transporters	P33302	207	5e-53
Cit.14707.1.S1_at	K05679	2010	ABC transporters	Q64343	160	7e-39
Cit.14707.1.S1_at	K08712	2010	ABC transporters	P32568	188	2e-47
Cit.14707.1.S1_at	K05680	2010	ABC transporters	Q9H172	147	5e-35
Cit.16536.1.S1_at	K05674	2010	ABC transporters	Q8R4P9	65.1	8e-11
Cit.16536.1.S1_at	K05666	2010	ABC transporters	Q63120	84.3	1e-16
Cit.16536.1.S1_at	K05667	2010	ABC transporters	B2RX12	67	2e-11
Cit.38553.1.S1_at	K05681	2010	ABC transporters	Q7TMS5	133	6e-31
Cit.38553.1.S1_at	K08711	2010	ABC transporters	P33302	189	9e-48
Cit.38553.1.S1_at	K08712	2010	ABC transporters	P32568	170	3e-42
Cit.14156.1.S1_s_at	K04368	5221	Acute myeloid leukemia	Q24324	184	5e-46
Cit.15344.1.S1_at	K04371	5221	Acute myeloid leukemia	P42525	156	2e-37
Cit.20212.1.S1_at	K04371	5221	Acute myeloid leukemia	Q5Z859	95.9	4e-20
Cit.31132.1.S1_at	K04368	5221	Acute myeloid leukemia	Q24324	82.8	1e-15
Cit.31132.1.S1_at	K04369	5221	Acute myeloid leukemia	Q90891	86.7	8e-17
Cit.15344.1.S1_at	K04371	4520	Adherens junction	P42525	156	2e-37
Cit.20212.1.S1_at	K04371	4520	Adherens junction	Q5Z859	95.9	4e-20
Cit.2542.1.S1_s_at	K04498	4520	Adherens junction	Q9FWQ5	67.4	6e-11
Cit.6280.1.S1_at	K04498	4520	Adherens junction	Q6YXY2	72.8	3e-12
Cit.12752.1.S1_s_at	K07198	4920	Adipocytokine signaling pathway	Q28948	207	1e-52
Cit.826.1.S1_s_at	K07198	4920	Adipocytokine signaling pathway	Q09137	126	1e-28
Cit.30939.1.S1_at	K00812	250	Alanine, aspartate and glutamate metabolism	Q02635	158	4e-67
Cit.34713.1.S1_at	K01755	250	Alanine, aspartate and glutamate metabolism	Q5FPK5	132	5e-31
Cit.39887.1.S1_at	K00764	250	Alanine, aspartate and glutamate metabolism	P00497	100	6e-21
Cit.39887.1.S1_s_at	K00764	250	Alanine, aspartate and glutamate metabolism	P00497	100	6e-21
Cit.30939.1.S1_at	K00812	950	Alkaloid biosynthesis I	Q02635	158	4e-67
Cit.12749.1.S1_at	K01066	960	Alkaloid biosynthesis II	P22760	54.3	1e-06
Cit.761.1.S1_x_at	K01066	960	Alkaloid biosynthesis II	Q0P5B7	54.7	8e-07
Cit.761.1.S1_at	K01066	960	Alkaloid biosynthesis II	Q0P5B7	54.7	8e-07
Cit.10444.1.S1_at	K01723	592	alpha-Linolenic acid metabolism	Q96242	384	1e-106
Cit.13546.1.S1_at	K00232	592	alpha-Linolenic acid metabolism	Q96329	377	1e-104
Cit.23279.1.S1_s_at	K10226	592	alpha-Linolenic acid metabolism	Q9Z122	74.3	5e-13
Cit.11426.1.S1_s_at	K00417	5010	Alzheimers disease	P00129	51.2	4e-06
Cit.12697.1.S1_at	K02183	5010	Alzheimers disease	P02599	89.4	2e-17
Cit.15109.1.S1_s_at	K06268	5010	Alzheimers disease	Q9FUQ7	62.4	1e-09
Cit.15344.1.S1_at	K04371	5010	Alzheimers disease	P42525	156	2e-37
Cit.15903.1.S1_at	K01408	5010	Alzheimers disease	P35559	51.2	6e-06
Cit.16885.1.S1_at	K02183	5010	Alzheimers disease	Q84MN0	122	2e-27
Cit.19911.1.S1_s_at	K02183	5010	Alzheimers disease	P04352	75.5	1e-13
Cit.20212.1.S1_at	K04371	5010	Alzheimers disease	Q5Z859	95.9	4e-20
Cit.2610.1.S1_at	K03943	5010	Alzheimers disease	O22769	429	1e-119
Cit.3236.1.S1_at	K02183	5010	Alzheimers disease	O23320	60.5	8e-09
Cit.34418.1.S1_at	K02183	5010	Alzheimers disease	O23320	94	1e-19
Cit.3520.1.S1_at	K02183	5010	Alzheimers disease	Q5U206	68.9	3e-11
Cit.35566.1.S1_s_at	K02183	5010	Alzheimers disease	P04352	92	2e-18
Cit.38637.1.S1_at	K02183	5010	Alzheimers disease	O23320	152	3e-37
Cit.7432.1.S1_at	K03083	5010	Alzheimers disease	Q8VZD5	205	1e-52
Cit.10334.1.S1_s_at	K00326	520	Amino sugar and nucleotide sugar metabolism	Q9UHQ9	239	1e-62
Cit.11440.1.S1_s_at	K01835	520	Amino sugar and nucleotide sugar metabolism	Q9SCY0	458	1e-128
Cit.12531.1.S1_x_at	K01711	520	Amino sugar and nucleotide sugar metabolism	Q9SNY3	647	0
Cit.13437.1.S1_s_at	K00975	520	Amino sugar and nucleotide sugar metabolism	P55231	757	0
Cit.15620.1.S1_at	K06118	520	Amino sugar and nucleotide sugar metabolism	O48917	122	7e-28
Cit.22980.1.S1_s_at	K00326	520	Amino sugar and nucleotide sugar metabolism	Q9UHQ9	110	6e-24
Cit.30907.1.S1_at	K01183	520	Amino sugar and nucleotide sugar metabolism	Q13231	94.7	1e-20
Cit.31612.1.S1_s_at	K01784	520	Amino sugar and nucleotide sugar metabolism	Q9F7D4	54.7	4e-07
Cit.31612.1.S1_s_at	K06118	520	Amino sugar and nucleotide sugar metabolism	O48917	303	7e-82
Cit.37811.1.S1_s_at	K01809	520	Amino sugar and nucleotide sugar metabolism	Q75AB5	111	7e-25
Cit.7984.1.S1_s_at	K08678	520	Amino sugar and nucleotide sugar metabolism	Q6GMI9	112	3e-24
Cit.7984.1.S1_s_at	K10046	520	Amino sugar and nucleotide sugar metabolism	A3C4S4	730	0
Cit.9213.1.S1_at	K00975	520	Amino sugar and nucleotide sugar metabolism	P55228	875	0
Cit.10799.1.S1_s_at	K01880	970	Aminoacyl-tRNA biosynthesis	O23627	674	0
Cit.29444.1.S1_s_at	K01876	970	Aminoacyl-tRNA biosynthesis	O74407	85.9	1e-16
Cit.30049.1.S1_at	K04567	970	Aminoacyl-tRNA biosynthesis	P73443	270	7e-72
Cit.31140.1.S1_at	K02433	970	Aminoacyl-tRNA biosynthesis	Q9JTZ5	104	5e-22
Cit.6886.1.S1_s_at	K00967	440	Aminophosphonate metabolism	Q55BZ4	93.2	4e-19
Cit.15109.1.S1_s_at	K06268	5014	Amyotrophic lateral sclerosis (ALS)	Q9FUQ7	62.4	1e-09
Cit.15344.1.S1_at	K04441	5014	Amyotrophic lateral sclerosis (ALS)	Q4PC06	142	4e-33
Cit.28102.1.S1_s_at	K04565	5014	Amyotrophic lateral sclerosis (ALS)	Q0DRV6	100	6e-21
Cit.29635.1.S1_s_at	K04574	5014	Amyotrophic lateral sclerosis (ALS)	P12036	52.4	4e-06
Cit.5267.1.S1_at	K04565	5014	Amyotrophic lateral sclerosis (ALS)	P24704	49.7	2e-14
Cit.8351.1.S1_s_at	K03781	5014	Amyotrophic lateral sclerosis (ALS)	Q96528	458	1e-129
Cit.12389.1.S1_at	K00070	150	Androgen and estrogen metabolism	O46516	58.2	8e-08
Cit.29982.1.S1_at	K12338	942	Anthocyanin biosynthesis	Q0WW21	62	3e-09
Cit.29912.1.S1_at	K12338	942	Anthocyanin biosynthesis	Q0WW21	51.6	4e-06
Cit.37281.1.S1_at	K12338	942	Anthocyanin biosynthesis	Q0WW21	63.5	4e-10
Cit.4296.1.S1_s_at	K12338	942	Anthocyanin biosynthesis	Q0WW21	142	5e-33
Cit.4816.1.S1_s_at	K12338	942	Anthocyanin biosynthesis	Q0WW21	115	5e-25
Cit.4965.1.S1_at	K12338	942	Anthocyanin biosynthesis	Q0WW21	147	9e-35
Cit.6322.1.S1_at	K12338	942	Anthocyanin biosynthesis	Q0WW21	94.7	6e-19
Cit.31059.1.S1_at	K04079	4612	Antigen processing and presentation	P04809	131	2e-61
Cit.39625.1.S1_s_at	K01363	4612	Antigen processing and presentation	P07858	58.5	6e-15
Cit.13133.1.S1_at	K04733	4210	Apoptosis	Q8R4K2	196	3e-49
Cit.14499.1.S1_at	K04733	4210	Apoptosis	Q8R4K2	147	7e-35
Cit.14822.1.S1_at	K04733	4210	Apoptosis	Q9NWZ3	129	2e-29
Cit.14822.1.S1_s_at	K04733	4210	Apoptosis	Q9NWZ3	129	2e-29
Cit.15109.1.S1_s_at	K06268	4210	Apoptosis	Q9FUQ7	62.4	1e-09
Cit.15670.1.S1_at	K04733	4210	Apoptosis	Q9NWZ3	58.9	2e-08
Cit.16710.1.S1_at	K04733	4210	Apoptosis	Q1RMT8	89.7	1e-17
Cit.18183.1.S1_at	K04733	4210	Apoptosis	Q9NWZ3	86.7	1e-16
Cit.21952.1.S1_at	K04733	4210	Apoptosis	Q1RMT8	99	2e-20
Cit.25342.1.S1_at	K04733	4210	Apoptosis	Q1RMT8	96.3	1e-19
Cit.26667.1.S1_at	K04733	4210	Apoptosis	Q1RMT8	95.9	2e-19
Cit.36081.1.S1_at	K04733	4210	Apoptosis	Q1RMT8	63.9	5e-10
Cit.39936.1.S1_s_at	K04730	4210	Apoptosis	Q62406	68.2	2e-11
Cit.5675.1.S1_at	K04733	4210	Apoptosis	Q9NWZ3	64.7	4e-10
Cit.6028.1.S1_at	K04733	4210	Apoptosis	Q1RMT8	110	5e-32
Cit.6028.1.S1_at	K04730	4210	Apoptosis	P51617	105	8e-30
Cit.6231.1.S1_s_at	K04733	4210	Apoptosis	Q1RMT8	126	2e-28
Cit.6155.1.S1_at	K04733	4210	Apoptosis	Q1RMT8	159	1e-38
Cit.11964.1.S1_s_at	K00490	590	Arachidonic acid metabolism	P78329	111	8e-24
Cit.29725.1.S1_at	K00490	590	Arachidonic acid metabolism	Q08477	74.3	4e-13
Cit.4777.1.S1_at	K08726	590	Arachidonic acid metabolism	Q6Q2C2	197	4e-50
Cit.4778.1.S1_s_at	K08726	590	Arachidonic acid metabolism	P34913	133	1e-30
Cit.30004.1.S1_at	K00642	330	Arginine and proline metabolism	Q8YVA8	164	2e-40
Cit.30574.1.S1_s_at	K00128	330	Arginine and proline metabolism	Q9CZS1	91.7	2e-18
Cit.30939.1.S1_at	K00812	330	Arginine and proline metabolism	Q02635	158	4e-67
Cit.34713.1.S1_at	K01755	330	Arginine and proline metabolism	Q5FPK5	132	5e-31
Cit.38374.1.S1_at	K00931	330	Arginine and proline metabolism	Q9Z110	57.4	3e-08
Cit.38374.1.S1_at	K00147	330	Arginine and proline metabolism	Q13DN0	56.6	5e-08
Cit.5680.1.S1_at	K01485	330	Arginine and proline metabolism	Q92G39	57	1e-07
Cit.9653.1.S1_at	K00128	330	Arginine and proline metabolism	Q9SYG7	219	7e-57
Cit.30574.1.S1_s_at	K00128	53	Ascorbate and aldarate metabolism	Q9CZS1	91.7	2e-18
Cit.3318.1.S1_at	K08232	53	Ascorbate and aldarate metabolism	Q93WJ8	147	5e-35
Cit.3320.1.S1_s_at	K08232	53	Ascorbate and aldarate metabolism	Q93WJ8	280	1e-81
Cit.4652.1.S1_s_at	K01630	53	Ascorbate and aldarate metabolism	B2U092	132	2e-30
Cit.7984.1.S1_s_at	K10046	53	Ascorbate and aldarate metabolism	A3C4S4	730	0
Cit.9653.1.S1_at	K00128	53	Ascorbate and aldarate metabolism	Q9SYG7	219	7e-57
Cit.15109.1.S1_s_at	K06268	4360	Axon guidance	Q9FUQ7	62.4	1e-09
Cit.15344.1.S1_at	K04371	4360	Axon guidance	P42525	156	2e-37
Cit.20212.1.S1_at	K04371	4360	Axon guidance	Q5Z859	95.9	4e-20
Cit.7432.1.S1_at	K03083	4360	Axon guidance	Q8VZD5	205	1e-52
Cit.14156.1.S1_s_at	K04368	4662	B cell receptor signaling pathway	Q24324	184	5e-46
Cit.15109.1.S1_s_at	K06268	4662	B cell receptor signaling pathway	Q9FUQ7	62.4	1e-09
Cit.15344.1.S1_at	K04371	4662	B cell receptor signaling pathway	P42525	156	2e-37
Cit.20212.1.S1_at	K04371	4662	B cell receptor signaling pathway	Q5Z859	95.9	4e-20
Cit.31132.1.S1_at	K04368	4662	B cell receptor signaling pathway	Q24324	82.8	1e-15
Cit.31132.1.S1_at	K04369	4662	B cell receptor signaling pathway	Q90891	86.7	8e-17
Cit.7432.1.S1_at	K03083	4662	B cell receptor signaling pathway	Q8VZD5	205	1e-52
Cit.32066.1.S1_at	K03110	3070	Bacterial secretion system	O67066	128	2e-29
Cit.7432.1.S1_at	K03083	5217	Basal cell carcinoma	Q8VZD5	205	1e-52
Cit.28101.1.S1_s_at	K03144	3022	Basal transcription factors	Q54C29	70.9	5e-12
Cit.30221.1.S1_at	K03136	3022	Basal transcription factors	Q557M8	82.4	2e-15
Cit.6079.1.S1_s_at	K03130	3022	Basal transcription factors	Q91WQ5	57	8e-08
Cit.29635.1.S1_s_at	K10747	3410	Base excision repair	Q869E1	50.8	1e-05
Cit.13546.1.S1_at	K00252	632	Benzoate degradation via CoA ligation	Q20772	128	3e-29
Cit.29962.1.S1_at	K00680	632	Benzoate degradation via CoA ligation	Q5KP49	51.2	4e-06
Cit.30574.1.S1_s_at	K00128	410	beta-Alanine metabolism	Q9CZS1	91.7	2e-18
Cit.5047.1.S1_s_at	K01431	410	beta-Alanine metabolism	Q964D8	479	1e-134
Cit.9653.1.S1_at	K00128	410	beta-Alanine metabolism	Q9SYG7	219	7e-57
Cit.13546.1.S1_at	K00232	1040	Biosynthesis of unsaturated fatty acids	Q96329	377	1e-104
Cit.23279.1.S1_s_at	K10226	1040	Biosynthesis of unsaturated fatty acids	Q9Z122	74.3	5e-13
Cit.24296.1.S1_s_at	K10257	1040	Biosynthesis of unsaturated fatty acids	P48622	141	2e-33
Cit.30683.1.S1_at	K07753	1040	Biosynthesis of unsaturated fatty acids	Q9BY49	50.4	6e-06
Cit.6011.1.S1_at	K10703	1040	Biosynthesis of unsaturated fatty acids	Q4W1W1	59.3	8e-09
Cit.32161.1.S1_at	K01942	780	Biotin metabolism	Q920N2	106	7e-23
Cit.32161.1.S1_at	K03524	780	Biotin metabolism	P46363	52	1e-06
Cit.9562.1.S1_at	K00100	363	Bisphenol A degradation	P42884	129	2e-29
Cit.9562.1.S1_x_at	K00100	363	Bisphenol A degradation	P42884	129	2e-29
Cit.14156.1.S1_s_at	K04368	5219	Bladder cancer	Q24324	184	5e-46
Cit.15344.1.S1_at	K04371	5219	Bladder cancer	P42525	156	2e-37
Cit.20212.1.S1_at	K04371	5219	Bladder cancer	Q5Z859	95.9	4e-20
Cit.31132.1.S1_at	K04368	5219	Bladder cancer	Q24324	82.8	1e-15
Cit.31132.1.S1_at	K04369	5219	Bladder cancer	Q90891	86.7	8e-17
Cit.26116.1.S1_at	K09590	905	Brassinosteroid biosynthesis	Q8GSQ1	146	7e-35
Cit.1280.1.S1_s_at	K01641	650	Butanoate metabolism	P54873	263	6e-70
Cit.30574.1.S1_s_at	K00128	650	Butanoate metabolism	Q9CZS1	91.7	2e-18
Cit.9562.1.S1_at	K00100	650	Butanoate metabolism	P42884	129	2e-29
Cit.9562.1.S1_x_at	K00100	650	Butanoate metabolism	P42884	129	2e-29
Cit.9653.1.S1_at	K00128	650	Butanoate metabolism	Q9SYG7	219	7e-57
Cit.12389.1.S1_at	K00070	140	C21-Steroid hormone metabolism	O46516	58.2	8e-08
Cit.24653.1.S1_s_at	K01903	660	C5-Branched dibasic acid metabolism	B2UMH5	201	2e-51
Cit.12697.1.S1_at	K02183	4020	Calcium signaling pathway	P02599	89.4	2e-17
Cit.15109.1.S1_s_at	K06268	4020	Calcium signaling pathway	Q9FUQ7	62.4	1e-09
Cit.16885.1.S1_at	K02183	4020	Calcium signaling pathway	Q84MN0	122	2e-27
Cit.19911.1.S1_s_at	K02183	4020	Calcium signaling pathway	P04352	75.5	1e-13
Cit.25165.1.S1_s_at	K05864	4020	Calcium signaling pathway	P26882	70.1	6e-12
Cit.30635.1.S1_s_at	K05857	4020	Calcium signaling pathway	Q8GV43	462	1e-129
Cit.30635.1.S1_s_at	K05861	4020	Calcium signaling pathway	Q2VRL0	178	5e-44
Cit.3236.1.S1_at	K12042	4020	Calcium signaling pathway	P02588	60.8	6e-09
Cit.3236.1.S1_at	K02183	4020	Calcium signaling pathway	O23320	60.5	8e-09
Cit.34418.1.S1_at	K02183	4020	Calcium signaling pathway	O23320	94	1e-19
Cit.3520.1.S1_at	K02183	4020	Calcium signaling pathway	Q5U206	68.9	3e-11
Cit.35566.1.S1_s_at	K02183	4020	Calcium signaling pathway	P04352	92	2e-18
Cit.38637.1.S1_at	K02183	4020	Calcium signaling pathway	O23320	152	3e-37
Cit.9171.1.S1_at	K00002	930	Caprolactam degradation	P0A4X0	120	4e-27
Cit.3019.1.S1_s_at	K00026	710	Carbon fixation in photosynthetic organisms	Q42972	531	1e-150
Cit.30939.1.S1_at	K00812	710	Carbon fixation in photosynthetic organisms	Q02635	158	4e-67
Cit.11426.1.S1_s_at	K00417	4260	Cardiac muscle contraction	P00129	51.2	4e-06
Cit.7083.1.S1_s_at	K12041	4260	Cardiac muscle contraction	Q92581	50.4	1e-05
Cit.13424.1.S1_at	K09843	906	Carotenoid biosynthesis	Q949P1	607	0
Cit.13587.1.S1_at	K09843	906	Carotenoid biosynthesis	Q9LJK2	122	1e-27
Cit.26116.1.S1_at	K09843	906	Carotenoid biosynthesis	Q9FH76	131	2e-30
Cit.29769.1.S1_s_at	K09835	906	Carotenoid biosynthesis	Q9M9Y8	283	2e-76
Cit.30844.1.S1_s_at	K09839	906	Carotenoid biosynthesis	Q39249	223	2e-58
Cit.15360.1.S1_at	K03094	4110	Cell cycle	Q9LSX9	83.2	2e-15
Cit.2542.1.S1_s_at	K04498	4110	Cell cycle	Q9FWQ5	67.4	6e-11
Cit.29578.1.S1_at	K03875	4110	Cell cycle	O49286	305	1e-82
Cit.6280.1.S1_at	K04498	4110	Cell cycle	Q6YXY2	72.8	3e-12
Cit.7247.1.S1_at	K03094	4110	Cell cycle	Q39255	70.1	1e-11
Cit.7432.1.S1_at	K03083	4110	Cell cycle	Q8VZD5	205	1e-52
Cit.12686.1.S1_s_at	K06669	4111	Cell cycle - yeast	Q9CW03	143	4e-34
Cit.13963.1.S1_s_at	K06666	4111	Cell cycle - yeast	Q09715	79	5e-14
Cit.14997.1.S1_at	K06666	4111	Cell cycle - yeast	Q9UUG8	109	2e-23
Cit.15360.1.S1_at	K03094	4111	Cell cycle - yeast	Q9LSX9	83.2	2e-15
Cit.39220.1.S1_s_at	K06666	4111	Cell cycle - yeast	Q9UUG8	54.7	1e-07
Cit.39220.1.S1_s_at	K03361	4111	Cell cycle - yeast	P07834	76.6	3e-14
Cit.6079.1.S1_s_at	K10259	4111	Cell cycle - yeast	Q00659	61.2	4e-09
Cit.6079.1.S1_s_at	K06666	4111	Cell cycle - yeast	O76734	63.9	6e-10
Cit.7247.1.S1_at	K03094	4111	Cell cycle - yeast	Q39255	70.1	1e-11
Cit.14156.1.S1_s_at	K04368	4062	Chemokine signaling pathway	Q24324	184	5e-46
Cit.15344.1.S1_at	K04371	4062	Chemokine signaling pathway	P42525	156	2e-37
Cit.20212.1.S1_at	K04371	4062	Chemokine signaling pathway	Q5Z859	95.9	4e-20
Cit.31132.1.S1_at	K04368	4062	Chemokine signaling pathway	Q24324	82.8	1e-15
Cit.7432.1.S1_at	K03083	4062	Chemokine signaling pathway	Q8VZD5	205	1e-52
Cit.14156.1.S1_s_at	K04368	5220	Chronic myeloid leukemia	Q24324	184	5e-46
Cit.15344.1.S1_at	K04371	5220	Chronic myeloid leukemia	P42525	156	2e-37
Cit.20212.1.S1_at	K04371	5220	Chronic myeloid leukemia	Q5Z859	95.9	4e-20
Cit.31132.1.S1_at	K04368	5220	Chronic myeloid leukemia	Q24324	82.8	1e-15
Cit.31132.1.S1_at	K04369	5220	Chronic myeloid leukemia	Q90891	86.7	8e-17
Cit.7432.1.S1_at	K03083	4711	Circadian rhythm - fly	Q8VZD5	205	1e-52
Cit.13405.1.S1_at	K12127	4712	Circadian rhythm - plant	Q9LKL2	65.5	2e-10
Cit.13694.1.S1_at	K12135	4712	Circadian rhythm - plant	Q39057	68.2	5e-11
Cit.14609.1.S1_at	K12125	4712	Circadian rhythm - plant	O82804	224	8e-58
Cit.15999.1.S1_at	K12126	4712	Circadian rhythm - plant	O80536	52.8	2e-06
Cit.26355.1.S1_s_at	K12132	4712	Circadian rhythm - plant	Q0D598	268	2e-71
Cit.2913.1.S1_s_at	K12130	4712	Circadian rhythm - plant	Q689G6	77.8	5e-14
Cit.2913.1.S1_s_at	K12128	4712	Circadian rhythm - plant	Q8L500	83.6	9e-16
Cit.2913.1.S1_s_at	K12131	4712	Circadian rhythm - plant	Q9LVG4	77.4	6e-14
Cit.2913.1.S1_s_at	K12129	4712	Circadian rhythm - plant	Q93WK5	125	2e-28
Cit.29890.1.S1_at	K12135	4712	Circadian rhythm - plant	Q39057	82	2e-15
Cit.3069.1.S1_at	K12126	4712	Circadian rhythm - plant	O80536	70.5	3e-11
Cit.33173.1.S1_at	K00660	4712	Circadian rhythm - plant	P54157	52.8	1e-06
Cit.38151.1.S1_at	K12120	4712	Circadian rhythm - plant	P14712	97.1	2e-20
Cit.38151.1.S1_at	K12123	4712	Circadian rhythm - plant	P42498	114	8e-26
Cit.38151.1.S1_at	K12122	4712	Circadian rhythm - plant	P42497	142	3e-34
Cit.38151.1.S1_at	K12121	4712	Circadian rhythm - plant	P14713	155	4e-38
Cit.17153.1.S1_s_at	K01900	20	Citrate cycle (TCA cycle)	O82662	414	1e-115
Cit.24653.1.S1_s_at	K01903	20	Citrate cycle (TCA cycle)	B2UMH5	201	2e-51
Cit.24653.1.S1_s_at	K01900	20	Citrate cycle (TCA cycle)	Q6K9N6	258	2e-68
Cit.26354.1.S1_s_at	K01959	20	Citrate cycle (TCA cycle)	O27939	135	1e-31
Cit.29544.1.S1_s_at	K00658	20	Citrate cycle (TCA cycle)	P65633	85.5	2e-16
Cit.3019.1.S1_s_at	K00026	20	Citrate cycle (TCA cycle)	Q42972	531	1e-150
Cit.14156.1.S1_s_at	K04368	5210	Colorectal cancer	Q24324	184	5e-46
Cit.15344.1.S1_at	K04371	5210	Colorectal cancer	P42525	156	2e-37
Cit.20212.1.S1_at	K04371	5210	Colorectal cancer	Q5Z859	95.9	4e-20
Cit.31132.1.S1_at	K04368	5210	Colorectal cancer	Q24324	82.8	1e-15
Cit.7432.1.S1_at	K03083	5210	Colorectal cancer	Q8VZD5	205	1e-52
Cit.30841.1.S1_s_at	K01188	460	Cyanoamino acid metabolism	P42403	186	1e-46
Cit.30841.1.S1_s_at	K05350	460	Cyanoamino acid metabolism	B9K7M5	185	2e-46
Cit.32344.1.S1_at	K05350	460	Cyanoamino acid metabolism	B9K7M5	122	2e-27
Cit.6157.1.S1_at	K05350	460	Cyanoamino acid metabolism	B9K7M5	142	1e-33
Cit.15355.1.S1_at	K05933	270	Cysteine and methionine metabolism	Q0J1C1	141	3e-33
Cit.30939.1.S1_at	K00812	270	Cysteine and methionine metabolism	Q02635	158	4e-67
Cit.37629.1.S1_at	K01011	270	Cysteine and methionine metabolism	P31142	87.4	4e-17
Cit.5316.1.S1_at	K05933	270	Cysteine and methionine metabolism	Q0J1C1	189	2e-47
Cit.5526.1.S1_s_at	K00640	270	Cysteine and methionine metabolism	Q42588	377	1e-104
Cit.30939.1.S1_at	K00812	272	Cysteine metabolism	Q02635	158	4e-67
Cit.37629.1.S1_at	K01011	272	Cysteine metabolism	P31142	87.4	4e-17
Cit.5526.1.S1_s_at	K00640	272	Cysteine metabolism	Q42588	377	1e-104
Cit.13587.1.S1_at	K04123	904	Diterpenoid biosynthesis	Q9C5Y2	211	2e-54
Cit.15355.1.S1_at	K05282	904	Diterpenoid biosynthesis	Q39110	157	5e-38
Cit.5316.1.S1_at	K05282	904	Diterpenoid biosynthesis	Q39110	191	6e-48
Cit.29635.1.S1_s_at	K10747	3030	DNA replication	Q869E1	50.8	1e-05
Cit.7909.1.S1_s_at	K10739	3030	DNA replication	P26754	53.1	6e-07
Cit.14156.1.S1_s_at	K04368	4320	Dorso-ventral axis formation	Q24324	184	5e-46
Cit.15344.1.S1_at	K04371	4320	Dorso-ventral axis formation	P42525	156	2e-37
Cit.20212.1.S1_at	K04371	4320	Dorso-ventral axis formation	Q5Z859	95.9	4e-20
Cit.31132.1.S1_at	K04368	4320	Dorso-ventral axis formation	Q24324	82.8	1e-15
Cit.33778.1.S1_at	K03102	4320	Dorso-ventral axis formation	Q08473	56.6	8e-08
Cit.5824.1.S1_at	K03102	4320	Dorso-ventral axis formation	Q08473	53.1	3e-06
Cit.12760.1.S1_s_at	K00799	982	Drug metabolism - cytochrome P450	Q96266	196	1e-49
Cit.14484.1.S1_at	K00799	982	Drug metabolism - cytochrome P450	Q10N44	82.8	5e-21
Cit.29378.1.S1_at	K00799	982	Drug metabolism - cytochrome P450	Q10N44	225	6e-59
Cit.30654.1.S1_at	K00001	982	Drug metabolism - cytochrome P450	P06525	291	3e-81
Cit.40377.1.S1_s_at	K00799	982	Drug metabolism - cytochrome P450	Q06398	145	1e-34
Cit.9171.1.S1_at	K00001	982	Drug metabolism - cytochrome P450	O31186	69.7	1e-11
Cit.31092.1.S1_at	K00857	983	Drug metabolism - other enzymes	P04047	54.3	2e-08
Cit.5047.1.S1_s_at	K01431	983	Drug metabolism - other enzymes	Q964D8	479	1e-134
Cit.6097.1.S1_s_at	K01115	4144	Endocytosis	Q9T053	548	0
Cit.14156.1.S1_s_at	K04368	5213	Endometrial cancer	Q24324	184	5e-46
Cit.15344.1.S1_at	K04371	5213	Endometrial cancer	P42525	156	2e-37
Cit.20212.1.S1_at	K04371	5213	Endometrial cancer	Q5Z859	95.9	4e-20
Cit.31132.1.S1_at	K04368	5213	Endometrial cancer	Q24324	82.8	1e-15
Cit.31132.1.S1_at	K04369	5213	Endometrial cancer	Q90891	86.7	8e-17
Cit.7432.1.S1_at	K03083	5213	Endometrial cancer	Q8VZD5	205	1e-52
Cit.15344.1.S1_at	K04441	5120	Epithelial cell signaling in Helicobacter pylori infection	Q4PC06	142	4e-33
Cit.2422.1.S1_at	K02155	5120	Epithelial cell signaling in Helicobacter pylori infection	P59229	218	2e-56
Cit.14156.1.S1_s_at	K04368	4012	ErbB signaling pathway	Q24324	184	5e-46
Cit.15344.1.S1_at	K04371	4012	ErbB signaling pathway	P42525	156	2e-37
Cit.20212.1.S1_at	K04371	4012	ErbB signaling pathway	Q5Z859	95.9	4e-20
Cit.31132.1.S1_at	K04368	4012	ErbB signaling pathway	Q24324	82.8	1e-15
Cit.31132.1.S1_at	K04369	4012	ErbB signaling pathway	Q90891	86.7	8e-17
Cit.7432.1.S1_at	K03083	4012	ErbB signaling pathway	Q8VZD5	205	1e-52
Cit.11121.1.S1_s_at	K00655	565	Ether lipid metabolism	Q9NRZ7	141	2e-33
Cit.14997.1.S1_at	K01062	565	Ether lipid metabolism	Q9NDC9	109	3e-23
Cit.6097.1.S1_s_at	K01115	565	Ether lipid metabolism	Q9T053	548	0
Cit.29962.1.S1_at	K00680	642	Ethylbenzene degradation	Q5KP49	51.2	4e-06
Cit.16017.1.S1_at	K00648	61	Fatty acid biosynthesis	A8ERJ6	52.4	2e-06
Cit.26354.1.S1_s_at	K01961	61	Fatty acid biosynthesis	Q06862	155	1e-37
Cit.13546.1.S1_at	K00232	71	Fatty acid metabolism	Q96329	377	1e-104
Cit.13546.1.S1_at	K00252	71	Fatty acid metabolism	Q20772	128	3e-29
Cit.30654.1.S1_at	K00001	71	Fatty acid metabolism	P06525	291	3e-81
Cit.30574.1.S1_s_at	K00128	71	Fatty acid metabolism	Q9CZS1	91.7	2e-18
Cit.3320.1.S1_s_at	K00529	71	Fatty acid metabolism	Q7N4V5	122	4e-27
Cit.9171.1.S1_at	K00001	71	Fatty acid metabolism	O31186	69.7	1e-11
Cit.9653.1.S1_at	K00128	71	Fatty acid metabolism	Q9SYG7	219	7e-57
Cit.14156.1.S1_s_at	K04368	4664	Fc epsilon RI signaling pathway	Q24324	184	5e-46
Cit.15344.1.S1_at	K04371	4664	Fc epsilon RI signaling pathway	P42525	156	2e-37
Cit.15344.1.S1_at	K04441	4664	Fc epsilon RI signaling pathway	Q4PC06	142	4e-33
Cit.20212.1.S1_at	K04371	4664	Fc epsilon RI signaling pathway	Q5Z859	95.9	4e-20
Cit.31132.1.S1_at	K04368	4664	Fc epsilon RI signaling pathway	Q24324	82.8	1e-15
Cit.31132.1.S1_at	K04369	4664	Fc epsilon RI signaling pathway	Q90891	86.7	8e-17
Cit.17025.1.S1_at	K05280	944	Flavone and flavonol biosynthesis	Q9SD85	259	2e-68
Cit.26540.1.S1_at	K05280	944	Flavone and flavonol biosynthesis	Q9SD85	204	3e-52
Cit.30310.1.S1_at	K05280	944	Flavone and flavonol biosynthesis	Q9SD85	85.9	2e-32
Cit.30435.1.S1_s_at	K05280	944	Flavone and flavonol biosynthesis	Q9SD85	80.9	3e-15
Cit.30567.1.S1_at	K05280	944	Flavone and flavonol biosynthesis	Q9SD85	133	1e-30
Cit.31279.1.S1_at	K05280	944	Flavone and flavonol biosynthesis	Q9SD85	101	2e-21
Cit.4296.1.S1_s_at	K10757	944	Flavone and flavonol biosynthesis	Q9LFJ8	169	2e-41
Cit.4296.1.S1_s_at	K00724	944	Flavone and flavonol biosynthesis	Q9S9P6	146	3e-34
Cit.4816.1.S1_s_at	K10757	944	Flavone and flavonol biosynthesis	Q9LFJ8	123	2e-27
Cit.4816.1.S1_s_at	K00724	944	Flavone and flavonol biosynthesis	Q9S9P6	134	1e-30
Cit.4965.1.S1_at	K10757	944	Flavone and flavonol biosynthesis	Q9LFJ8	119	3e-26
Cit.4965.1.S1_at	K00724	944	Flavone and flavonol biosynthesis	Q9S9P6	100	2e-20
Cit.6322.1.S1_at	K10757	944	Flavone and flavonol biosynthesis	Q9LFJ8	120	8e-27
Cit.6322.1.S1_at	K00724	944	Flavone and flavonol biosynthesis	Q9S9P6	108	3e-23
Cit.12389.1.S1_at	K00091	941	Flavonoid biosynthesis	P73212	74.3	1e-12
Cit.12389.1.S1_at	K08695	941	Flavonoid biosynthesis	Q9SEV0	150	1e-35
Cit.13313.1.S1_s_at	K00091	941	Flavonoid biosynthesis	P73212	57.4	1e-07
Cit.13313.1.S1_s_at	K08695	941	Flavonoid biosynthesis	Q9SEV0	105	4e-22
Cit.15355.1.S1_at	K05278	941	Flavonoid biosynthesis	Q96330	145	1e-34
Cit.15355.1.S1_at	K00475	941	Flavonoid biosynthesis	Q9S818	150	4e-36
Cit.17011.1.S1_s_at	K01859	941	Flavonoid biosynthesis	Q84T92	56.2	2e-07
Cit.17025.1.S1_at	K09754	941	Flavonoid biosynthesis	O22203	210	1e-53
Cit.17025.1.S1_at	K05280	941	Flavonoid biosynthesis	Q9SD85	259	2e-68
Cit.26540.1.S1_at	K05280	941	Flavonoid biosynthesis	Q9SD85	204	3e-52
Cit.30310.1.S1_at	K09754	941	Flavonoid biosynthesis	O22203	88.2	1e-29
Cit.30310.1.S1_at	K05280	941	Flavonoid biosynthesis	Q9SD85	85.9	2e-32
Cit.30435.1.S1_s_at	K05280	941	Flavonoid biosynthesis	Q9SD85	80.9	3e-15
Cit.30567.1.S1_at	K09754	941	Flavonoid biosynthesis	O22203	182	3e-73
Cit.30567.1.S1_at	K05280	941	Flavonoid biosynthesis	Q9SD85	133	1e-30
Cit.31279.1.S1_at	K05280	941	Flavonoid biosynthesis	Q9SD85	101	2e-21
Cit.33173.1.S1_at	K00660	941	Flavonoid biosynthesis	P54157	52.8	1e-06
Cit.5316.1.S1_at	K05278	941	Flavonoid biosynthesis	Q96330	216	1e-55
Cit.5316.1.S1_at	K00475	941	Flavonoid biosynthesis	Q9S818	191	8e-48
Cit.5316.1.S1_at	K05277	941	Flavonoid biosynthesis	Q96323	248	5e-65
Cit.14156.1.S1_s_at	K04368	4510	Focal adhesion	Q24324	184	5e-46
Cit.15344.1.S1_at	K04371	4510	Focal adhesion	P42525	156	2e-37
Cit.1785.1.S1_at	K06270	4510	Focal adhesion	Q10728	73.9	2e-12
Cit.20212.1.S1_at	K04371	4510	Focal adhesion	Q5Z859	95.9	4e-20
Cit.31132.1.S1_at	K04368	4510	Focal adhesion	Q24324	82.8	1e-15
Cit.7432.1.S1_at	K03083	4510	Focal adhesion	Q8VZD5	205	1e-52
Cit.35998.1.S1_at	K01307	790	Folate biosynthesis	O65355	75.5	2e-13
Cit.12531.1.S1_x_at	K01711	51	Fructose and mannose metabolism	Q9SNY3	647	0
Cit.16647.1.S1_at	K00754	51	Fructose and mannose metabolism	Q9LSG3	243	2e-63
Cit.29813.1.S1_at	K01805	51	Fructose and mannose metabolism	Q9FKK7	276	6e-74
Cit.30113.1.S1_at	K00754	51	Fructose and mannose metabolism	Q9LSG3	114	2e-25
Cit.30953.1.S1_s_at	K00754	51	Fructose and mannose metabolism	O81053	284	3e-76
Cit.30953.1.S1_at	K00754	51	Fructose and mannose metabolism	O81053	284	3e-76
Cit.37811.1.S1_s_at	K01809	51	Fructose and mannose metabolism	Q75AB5	111	7e-25
Cit.4106.1.S1_s_at	K00754	51	Fructose and mannose metabolism	Q9LSG3	103	2e-21
Cit.7829.1.S1_at	K00850	51	Fructose and mannose metabolism	Q94AA4	287	4e-77
Cit.9562.1.S1_at	K00100	51	Fructose and mannose metabolism	P42884	129	2e-29
Cit.9562.1.S1_x_at	K00100	51	Fructose and mannose metabolism	P42884	129	2e-29
Cit.11440.1.S1_s_at	K01835	52	Galactose metabolism	Q9SCY0	458	1e-128
Cit.30841.1.S1_s_at	K01220	52	Galactose metabolism	Q97EZ2	150	5e-36
Cit.31612.1.S1_s_at	K01784	52	Galactose metabolism	Q9F7D4	54.7	4e-07
Cit.32344.1.S1_at	K01220	52	Galactose metabolism	Q4L868	108	2e-23
Cit.6157.1.S1_at	K01220	52	Galactose metabolism	Q4L868	109	1e-23
Cit.6705.1.S1_at	K12317	52	Galactose metabolism	Q8TET4	228	3e-59
Cit.7829.1.S1_at	K00850	52	Galactose metabolism	Q94AA4	287	4e-77
Cit.1001.1.S1_s_at	K00517	361	gamma-Hexachlorocyclohexane degradation	Q9LIP6	244	4e-64
Cit.1002.1.S1_s_at	K00517	361	gamma-Hexachlorocyclohexane degradation	Q9LIP5	243	1e-63
Cit.10444.1.S1_at	K00517	361	gamma-Hexachlorocyclohexane degradation	Q9V771	59.7	4e-08
Cit.11964.1.S1_s_at	K00517	361	gamma-Hexachlorocyclohexane degradation	P48422	309	2e-83
Cit.13838.1.S1_at	K00517	361	gamma-Hexachlorocyclohexane degradation	Q9LIP5	287	1e-76
Cit.17025.1.S1_at	K00517	361	gamma-Hexachlorocyclohexane degradation	O65786	207	9e-53
Cit.18106.1.S1_at	K00517	361	gamma-Hexachlorocyclohexane degradation	P0ABR7	131	7e-30
Cit.26116.1.S1_at	K00517	361	gamma-Hexachlorocyclohexane degradation	Q9M066	130	4e-30
Cit.26540.1.S1_at	K00517	361	gamma-Hexachlorocyclohexane degradation	P58050	197	4e-50
Cit.30310.1.S1_at	K00517	361	gamma-Hexachlorocyclohexane degradation	Q9FG65	122	4e-47
Cit.30435.1.S1_s_at	K00517	361	gamma-Hexachlorocyclohexane degradation	Q9LVD2	84.3	2e-16
Cit.30567.1.S1_at	K00517	361	gamma-Hexachlorocyclohexane degradation	O65785	125	3e-28
Cit.31279.1.S1_at	K00517	361	gamma-Hexachlorocyclohexane degradation	Q9FG65	113	8e-25
Cit.4777.1.S1_at	K01563	361	gamma-Hexachlorocyclohexane degradation	Q73Y99	73.9	1e-12
Cit.4778.1.S1_s_at	K01563	361	gamma-Hexachlorocyclohexane degradation	Q1QBB9	64.3	5e-10
Cit.5568.1.S1_s_at	K00517	361	gamma-Hexachlorocyclohexane degradation	Q27516	164	1e-39
Cit.7072.1.S1_at	K00517	361	gamma-Hexachlorocyclohexane degradation	Q9FG65	81.6	4e-15
Cit.14156.1.S1_s_at	K04368	4540	Gap junction	Q24324	184	5e-46
Cit.15344.1.S1_at	K04371	4540	Gap junction	P42525	156	2e-37
Cit.20212.1.S1_at	K04371	4540	Gap junction	Q5Z859	95.9	4e-20
Cit.28866.1.S1_s_at	K07375	4540	Gap junction	P29517	114	3e-25
Cit.31132.1.S1_at	K04368	4540	Gap junction	Q24324	82.8	1e-15
Cit.31132.1.S1_at	K04369	4540	Gap junction	Q90891	86.7	8e-17
Cit.13546.1.S1_at	K00257	281	Geraniol degradation	P45857	115	2e-25
Cit.12697.1.S1_at	K02183	5214	Glioma	P02599	89.4	2e-17
Cit.14156.1.S1_s_at	K04368	5214	Glioma	Q24324	184	5e-46
Cit.15344.1.S1_at	K04371	5214	Glioma	P42525	156	2e-37
Cit.16885.1.S1_at	K02183	5214	Glioma	Q84MN0	122	2e-27
Cit.19911.1.S1_s_at	K02183	5214	Glioma	P04352	75.5	1e-13
Cit.20212.1.S1_at	K04371	5214	Glioma	Q5Z859	95.9	4e-20
Cit.31132.1.S1_at	K04368	5214	Glioma	Q24324	82.8	1e-15
Cit.31132.1.S1_at	K04369	5214	Glioma	Q90891	86.7	8e-17
Cit.3236.1.S1_at	K02183	5214	Glioma	O23320	60.5	8e-09
Cit.34418.1.S1_at	K02183	5214	Glioma	O23320	94	1e-19
Cit.3520.1.S1_at	K02183	5214	Glioma	Q5U206	68.9	3e-11
Cit.35566.1.S1_s_at	K02183	5214	Glioma	P04352	92	2e-18
Cit.38637.1.S1_at	K02183	5214	Glioma	O23320	152	3e-37
Cit.1001.1.S1_s_at	K11818	966	Glucosinolate biosynthesis	O65782	251	4e-66
Cit.1002.1.S1_s_at	K11818	966	Glucosinolate biosynthesis	O65782	246	1e-64
Cit.13838.1.S1_at	K11818	966	Glucosinolate biosynthesis	O65782	266	3e-70
Cit.29982.1.S1_at	K11820	966	Glucosinolate biosynthesis	O48676	52	3e-06
Cit.29912.1.S1_at	K11820	966	Glucosinolate biosynthesis	O48676	56.6	1e-07
Cit.37281.1.S1_at	K11820	966	Glucosinolate biosynthesis	O48676	116	5e-32
Cit.4296.1.S1_s_at	K11820	966	Glucosinolate biosynthesis	O48676	196	2e-49
Cit.4721.1.S1_s_at	K11820	966	Glucosinolate biosynthesis	O48676	49.7	7e-06
Cit.4816.1.S1_s_at	K11820	966	Glucosinolate biosynthesis	O48676	115	7e-25
Cit.4965.1.S1_at	K11820	966	Glucosinolate biosynthesis	O48676	157	1e-37
Cit.6322.1.S1_at	K11820	966	Glucosinolate biosynthesis	O48676	108	4e-23
Cit.12760.1.S1_s_at	K00799	480	Glutathione metabolism	Q96266	196	1e-49
Cit.13931.1.S1_s_at	K00036	480	Glutathione metabolism	Q43727	317	2e-86
Cit.14484.1.S1_at	K00799	480	Glutathione metabolism	Q10N44	82.8	5e-21
Cit.25576.1.S1_s_at	K10808	480	Glutathione metabolism	Q9LSD0	262	1e-69
Cit.29378.1.S1_at	K00799	480	Glutathione metabolism	Q10N44	225	6e-59
Cit.40377.1.S1_s_at	K00799	480	Glutathione metabolism	Q06398	145	1e-34
Cit.6464.1.S1_at	K01919	480	Glutathione metabolism	Q688Q9	72.8	7e-13
Cit.11121.1.S1_s_at	K00655	561	Glycerolipid metabolism	Q9NRZ7	141	2e-33
Cit.15620.1.S1_at	K06118	561	Glycerolipid metabolism	O48917	122	7e-28
Cit.16331.1.S1_s_at	K01054	561	Glycerolipid metabolism	Q99685	52	2e-06
Cit.21988.1.S1_s_at	K03715	561	Glycerolipid metabolism	O82730	247	3e-65
Cit.21988.1.S1_s_at	K03429	561	Glycerolipid metabolism	P54166	64.3	4e-10
Cit.30574.1.S1_s_at	K00128	561	Glycerolipid metabolism	Q9CZS1	91.7	2e-18
Cit.31026.1.S1_at	K09480	561	Glycerolipid metabolism	Q8W1S1	521	1e-147
Cit.31612.1.S1_s_at	K06118	561	Glycerolipid metabolism	O48917	303	7e-82
Cit.4362.1.S1_at	K01054	561	Glycerolipid metabolism	Q99685	129	4e-29
Cit.7437.1.S1_at	K09480	561	Glycerolipid metabolism	Q8W1S1	243	7e-64
Cit.9171.1.S1_at	K00002	561	Glycerolipid metabolism	P0A4X0	120	4e-27
Cit.9653.1.S1_at	K00128	561	Glycerolipid metabolism	Q9SYG7	219	7e-57
Cit.11121.1.S1_s_at	K00655	564	Glycerophospholipid metabolism	Q9NRZ7	141	2e-33
Cit.14162.1.S1_at	K00111	564	Glycerophospholipid metabolism	Q9SS48	438	1e-168
Cit.29962.1.S1_at	K00680	564	Glycerophospholipid metabolism	Q5KP49	51.2	4e-06
Cit.6097.1.S1_s_at	K01115	564	Glycerophospholipid metabolism	Q9T053	548	0
Cit.6886.1.S1_s_at	K00967	564	Glycerophospholipid metabolism	Q55BZ4	93.2	4e-19
Cit.18106.1.S1_at	K00499	260	Glycine, serine and threonine metabolism	Q9SZR0	536	1e-152
Cit.26115.1.S1_s_at	K06001	260	Glycine, serine and threonine metabolism	O67409	170	3e-42
Cit.30574.1.S1_s_at	K00130	260	Glycine, serine and threonine metabolism	Q9S795	255	1e-67
Cit.11440.1.S1_s_at	K01835	10	Glycolysis / Gluconeogenesis	Q9SCY0	458	1e-128
Cit.30654.1.S1_at	K00001	10	Glycolysis / Gluconeogenesis	P06525	291	3e-81
Cit.30574.1.S1_s_at	K00128	10	Glycolysis / Gluconeogenesis	Q9CZS1	91.7	2e-18
Cit.31612.1.S1_s_at	K01785	10	Glycolysis / Gluconeogenesis	P04397	50.4	8e-06
Cit.7829.1.S1_at	K00850	10	Glycolysis / Gluconeogenesis	Q94AA4	287	4e-77
Cit.9171.1.S1_at	K00002	10	Glycolysis / Gluconeogenesis	P0A4X0	120	4e-27
Cit.9171.1.S1_at	K00001	10	Glycolysis / Gluconeogenesis	O31186	69.7	1e-11
Cit.9653.1.S1_at	K00128	10	Glycolysis / Gluconeogenesis	Q9SYG7	219	7e-57
Cit.30953.1.S1_s_at	K00718	603	Glycosphingolipid biosynthesis - globo series	Q9SWH5	280	4e-75
Cit.30953.1.S1_at	K00718	603	Glycosphingolipid biosynthesis - globo series	Q9SWH5	280	4e-75
Cit.30953.1.S1_s_at	K00718	601	Glycosphingolipid biosynthesis - lacto and neolacto series	Q9SWH5	280	4e-75
Cit.30953.1.S1_at	K00718	601	Glycosphingolipid biosynthesis - lacto and neolacto series	Q9SWH5	280	4e-75
Cit.29598.1.S1_s_at	K01938	630	Glyoxylate and dicarboxylate metabolism	Q9SPK5	330	2e-90
Cit.3019.1.S1_s_at	K00026	630	Glyoxylate and dicarboxylate metabolism	Q42972	531	1e-150
Cit.12697.1.S1_at	K02183	4912	GnRH signaling pathway	P02599	89.4	2e-17
Cit.14156.1.S1_s_at	K04368	4912	GnRH signaling pathway	Q24324	184	5e-46
Cit.15344.1.S1_at	K04371	4912	GnRH signaling pathway	P42525	156	2e-37
Cit.15344.1.S1_at	K04441	4912	GnRH signaling pathway	Q4PC06	142	4e-33
Cit.16885.1.S1_at	K02183	4912	GnRH signaling pathway	Q84MN0	122	2e-27
Cit.19911.1.S1_s_at	K02183	4912	GnRH signaling pathway	P04352	75.5	1e-13
Cit.20212.1.S1_at	K04371	4912	GnRH signaling pathway	Q5Z859	95.9	4e-20
Cit.25223.1.S1_at	K04428	4912	GnRH signaling pathway	Q9Y6R4	61.6	2e-09
Cit.31132.1.S1_at	K04368	4912	GnRH signaling pathway	Q24324	82.8	1e-15
Cit.31132.1.S1_at	K04369	4912	GnRH signaling pathway	Q90891	86.7	8e-17
Cit.3236.1.S1_at	K02183	4912	GnRH signaling pathway	O23320	60.5	8e-09
Cit.34418.1.S1_at	K02183	4912	GnRH signaling pathway	O23320	94	1e-19
Cit.3520.1.S1_at	K02183	4912	GnRH signaling pathway	Q5U206	68.9	3e-11
Cit.35566.1.S1_s_at	K02183	4912	GnRH signaling pathway	P04352	92	2e-18
Cit.38637.1.S1_at	K02183	4912	GnRH signaling pathway	O23320	152	3e-37
Cit.6097.1.S1_s_at	K01115	4912	GnRH signaling pathway	Q9T053	548	0
Cit.6160.1.S1_at	K04428	4912	GnRH signaling pathway	Q9Y6R4	163	1e-39
Cit.6160.1.S1_at	K04421	4912	GnRH signaling pathway	Q61084	157	1e-37
Cit.6160.1.S1_at	K04416	4912	GnRH signaling pathway	Q13233	159	3e-38
Cit.13963.1.S1_s_at	K03362	4340	Hedgehog signaling pathway	Q9UKB1	77.8	1e-13
Cit.39220.1.S1_s_at	K03362	4340	Hedgehog signaling pathway	Q09855	54.7	1e-07
Cit.7432.1.S1_at	K03083	4340	Hedgehog signaling pathway	Q8VZD5	205	1e-52
Cit.30574.1.S1_s_at	K00128	340	Histidine metabolism	Q9CZS1	91.7	2e-18
Cit.9653.1.S1_at	K00128	340	Histidine metabolism	Q9SYG7	219	7e-57
Cit.7909.1.S1_s_at	K10739	3440	Homologous recombination	P26754	53.1	6e-07
Cit.11426.1.S1_s_at	K00417	5016	Huntingtons disease	P00129	51.2	4e-06
Cit.25165.1.S1_s_at	K05864	5016	Huntingtons disease	P26882	70.1	6e-12
Cit.2542.1.S1_s_at	K04498	5016	Huntingtons disease	Q9FWQ5	67.4	6e-11
Cit.2610.1.S1_at	K03943	5016	Huntingtons disease	O22769	429	1e-119
Cit.28102.1.S1_s_at	K04565	5016	Huntingtons disease	Q0DRV6	100	6e-21
Cit.5267.1.S1_at	K04565	5016	Huntingtons disease	P24704	49.7	2e-14
Cit.6280.1.S1_at	K04498	5016	Huntingtons disease	Q6YXY2	72.8	3e-12
Cit.13507.1.S1_s_at	K01858	562	Inositol phosphate metabolism	Q9LX12	63.9	6e-10
Cit.30635.1.S1_s_at	K05857	562	Inositol phosphate metabolism	Q8GV43	462	1e-129
Cit.30635.1.S1_s_at	K05861	562	Inositol phosphate metabolism	Q2VRL0	178	5e-44
Cit.12752.1.S1_s_at	K07198	4910	Insulin signaling pathway	Q28948	207	1e-52
Cit.12697.1.S1_at	K02183	4910	Insulin signaling pathway	P02599	89.4	2e-17
Cit.12749.1.S1_at	K07188	4910	Insulin signaling pathway	Q05469	56.2	3e-07
Cit.14156.1.S1_s_at	K04368	4910	Insulin signaling pathway	Q24324	184	5e-46
Cit.15344.1.S1_at	K04371	4910	Insulin signaling pathway	P42525	156	2e-37
Cit.16885.1.S1_at	K02183	4910	Insulin signaling pathway	Q84MN0	122	2e-27
Cit.19911.1.S1_s_at	K02183	4910	Insulin signaling pathway	P04352	75.5	1e-13
Cit.20212.1.S1_at	K04371	4910	Insulin signaling pathway	Q5Z859	95.9	4e-20
Cit.31132.1.S1_at	K04368	4910	Insulin signaling pathway	Q24324	82.8	1e-15
Cit.31132.1.S1_at	K04369	4910	Insulin signaling pathway	Q90891	86.7	8e-17
Cit.3236.1.S1_at	K02183	4910	Insulin signaling pathway	O23320	60.5	8e-09
Cit.34418.1.S1_at	K02183	4910	Insulin signaling pathway	O23320	94	1e-19
Cit.3520.1.S1_at	K02183	4910	Insulin signaling pathway	Q5U206	68.9	3e-11
Cit.35566.1.S1_s_at	K02183	4910	Insulin signaling pathway	P04352	92	2e-18
Cit.38637.1.S1_at	K02183	4910	Insulin signaling pathway	O23320	152	3e-37
Cit.5722.1.S1_at	K07188	4910	Insulin signaling pathway	Q05469	60.5	1e-08
Cit.5721.1.S1_s_at	K07188	4910	Insulin signaling pathway	Q05469	61.2	3e-09
Cit.7432.1.S1_at	K03083	4910	Insulin signaling pathway	Q8VZD5	205	1e-52
Cit.826.1.S1_s_at	K07198	4910	Insulin signaling pathway	Q09137	126	1e-28
Cit.2542.1.S1_s_at	K04498	4630	Jak-STAT signaling pathway	Q9FWQ5	67.4	6e-11
Cit.6280.1.S1_at	K04498	4630	Jak-STAT signaling pathway	Q6YXY2	72.8	3e-12
Cit.15344.1.S1_at	K04441	4670	Leukocyte transendothelial migration	Q4PC06	142	4e-33
Cit.1001.1.S1_s_at	K00517	903	Limonene and pinene degradation	Q9LIP6	244	4e-64
Cit.1002.1.S1_s_at	K00517	903	Limonene and pinene degradation	Q9LIP5	243	1e-63
Cit.10444.1.S1_at	K00517	903	Limonene and pinene degradation	Q9V771	59.7	4e-08
Cit.11964.1.S1_s_at	K00517	903	Limonene and pinene degradation	P48422	309	2e-83
Cit.13838.1.S1_at	K00517	903	Limonene and pinene degradation	Q9LIP5	287	1e-76
Cit.17025.1.S1_at	K00517	903	Limonene and pinene degradation	O65786	207	9e-53
Cit.18106.1.S1_at	K00517	903	Limonene and pinene degradation	P0ABR7	131	7e-30
Cit.26116.1.S1_at	K00517	903	Limonene and pinene degradation	Q9M066	130	4e-30
Cit.26540.1.S1_at	K00517	903	Limonene and pinene degradation	P58050	197	4e-50
Cit.29962.1.S1_at	K00680	903	Limonene and pinene degradation	Q5KP49	51.2	4e-06
Cit.30310.1.S1_at	K00517	903	Limonene and pinene degradation	Q9FG65	122	4e-47
Cit.30435.1.S1_s_at	K00517	903	Limonene and pinene degradation	Q9LVD2	84.3	2e-16
Cit.30567.1.S1_at	K00517	903	Limonene and pinene degradation	O65785	125	3e-28
Cit.30574.1.S1_s_at	K00128	903	Limonene and pinene degradation	Q9CZS1	91.7	2e-18
Cit.31279.1.S1_at	K00517	903	Limonene and pinene degradation	Q9FG65	113	8e-25
Cit.5568.1.S1_s_at	K00517	903	Limonene and pinene degradation	Q27516	164	1e-39
Cit.7072.1.S1_at	K00517	903	Limonene and pinene degradation	Q9FG65	81.6	4e-15
Cit.9653.1.S1_at	K00128	903	Limonene and pinene degradation	Q9SYG7	219	7e-57
Cit.9562.1.S1_at	K00100	591	Linoleic acid metabolism	P42884	129	2e-29
Cit.9562.1.S1_x_at	K00100	591	Linoleic acid metabolism	P42884	129	2e-29
Cit.12690.1.S1_at	K03801	785	Lipoic acid metabolism	Q7MUY1	55.1	5e-11
Cit.30102.1.S1_at	K00912	540	Lipopolysaccharide biosynthesis	Q2LVL1	67	3e-23
Cit.14156.1.S1_s_at	K04368	4730	Long-term depression	Q24324	184	5e-46
Cit.15344.1.S1_at	K04371	4730	Long-term depression	P42525	156	2e-37
Cit.20212.1.S1_at	K04371	4730	Long-term depression	Q5Z859	95.9	4e-20
Cit.31132.1.S1_at	K04368	4730	Long-term depression	Q24324	82.8	1e-15
Cit.31132.1.S1_at	K04369	4730	Long-term depression	Q90891	86.7	8e-17
Cit.12697.1.S1_at	K02183	4720	Long-term potentiation	P02599	89.4	2e-17
Cit.14156.1.S1_s_at	K04368	4720	Long-term potentiation	Q24324	184	5e-46
Cit.15109.1.S1_s_at	K06268	4720	Long-term potentiation	Q9FUQ7	62.4	1e-09
Cit.15344.1.S1_at	K04371	4720	Long-term potentiation	P42525	156	2e-37
Cit.16885.1.S1_at	K02183	4720	Long-term potentiation	Q84MN0	122	2e-27
Cit.1785.1.S1_at	K06270	4720	Long-term potentiation	Q10728	73.9	2e-12
Cit.19911.1.S1_s_at	K02183	4720	Long-term potentiation	P04352	75.5	1e-13
Cit.20212.1.S1_at	K04371	4720	Long-term potentiation	Q5Z859	95.9	4e-20
Cit.2542.1.S1_s_at	K04498	4720	Long-term potentiation	Q9FWQ5	67.4	6e-11
Cit.31132.1.S1_at	K04368	4720	Long-term potentiation	Q24324	82.8	1e-15
Cit.31132.1.S1_at	K04369	4720	Long-term potentiation	Q90891	86.7	8e-17
Cit.3236.1.S1_at	K02183	4720	Long-term potentiation	O23320	60.5	8e-09
Cit.34418.1.S1_at	K02183	4720	Long-term potentiation	O23320	94	1e-19
Cit.3520.1.S1_at	K02183	4720	Long-term potentiation	Q5U206	68.9	3e-11
Cit.35566.1.S1_s_at	K02183	4720	Long-term potentiation	P04352	92	2e-18
Cit.38637.1.S1_at	K02183	4720	Long-term potentiation	O23320	152	3e-37
Cit.6280.1.S1_at	K04498	4720	Long-term potentiation	Q6YXY2	72.8	3e-12
Cit.30049.1.S1_at	K04567	300	Lysine biosynthesis	P73443	270	7e-72
Cit.13546.1.S1_at	K00252	310	Lysine degradation	Q20772	128	3e-29
Cit.29449.1.S1_s_at	K11420	310	Lysine degradation	Q96KQ7	75.5	2e-13
Cit.29544.1.S1_s_at	K00658	310	Lysine degradation	P65633	85.5	2e-16
Cit.30574.1.S1_s_at	K00128	310	Lysine degradation	Q9CZS1	91.7	2e-18
Cit.9653.1.S1_at	K00128	310	Lysine degradation	Q9SYG7	219	7e-57
Cit.10827.1.S1_s_at	K01379	4142	Lysosome	P07339	110	9e-24
Cit.15262.1.S1_at	K12347	4142	Lysosome	Q869V1	190	8e-48
Cit.2422.1.S1_at	K02155	4142	Lysosome	P59229	218	2e-56
Cit.37807.1.S1_at	K12385	4142	Lysosome	Q6T3U3	100	2e-21
Cit.39625.1.S1_s_at	K01363	4142	Lysosome	P07858	58.5	6e-15
Cit.14156.1.S1_s_at	K04368	4010	MAPK signaling pathway	Q24324	184	5e-46
Cit.15109.1.S1_s_at	K06268	4010	MAPK signaling pathway	Q9FUQ7	62.4	1e-09
Cit.15344.1.S1_at	K04371	4010	MAPK signaling pathway	P42525	156	2e-37
Cit.15344.1.S1_at	K04441	4010	MAPK signaling pathway	Q4PC06	142	4e-33
Cit.20212.1.S1_at	K04371	4010	MAPK signaling pathway	Q5Z859	95.9	4e-20
Cit.23373.1.S1_at	K04423	4010	MAPK signaling pathway	Q60700	77.8	4e-14
Cit.23373.1.S1_at	K04422	4010	MAPK signaling pathway	Q1HKZ5	73.6	7e-13
Cit.25223.1.S1_at	K04428	4010	MAPK signaling pathway	Q9Y6R4	61.6	2e-09
Cit.27284.1.S1_at	K04423	4010	MAPK signaling pathway	Q63796	147	6e-35
Cit.27284.1.S1_at	K04424	4010	MAPK signaling pathway	Q54TM7	159	9e-39
Cit.27284.1.S1_at	K04418	4010	MAPK signaling pathway	Q02779	149	2e-35
Cit.31132.1.S1_at	K04368	4010	MAPK signaling pathway	Q24324	82.8	1e-15
Cit.31132.1.S1_at	K04369	4010	MAPK signaling pathway	Q90891	86.7	8e-17
Cit.6160.1.S1_at	K04428	4010	MAPK signaling pathway	Q9Y6R4	163	1e-39
Cit.6160.1.S1_at	K04421	4010	MAPK signaling pathway	Q61084	157	1e-37
Cit.6160.1.S1_at	K04416	4010	MAPK signaling pathway	Q13233	159	3e-38
Cit.14156.1.S1_s_at	K04368	4013	MAPK signaling pathway - fruit fly	Q24324	184	5e-46
Cit.15344.1.S1_at	K04371	4013	MAPK signaling pathway - fruit fly	P42525	156	2e-37
Cit.20212.1.S1_at	K04371	4013	MAPK signaling pathway - fruit fly	Q5Z859	95.9	4e-20
Cit.31132.1.S1_at	K04368	4013	MAPK signaling pathway - fruit fly	Q24324	82.8	1e-15
Cit.14156.1.S1_s_at	K11227	4011	MAPK signaling pathway - yeast	P33886	179	2e-44
Cit.15344.1.S1_at	K04441	4011	MAPK signaling pathway - yeast	Q4PC06	142	4e-33
Cit.25223.1.S1_at	K11227	4011	MAPK signaling pathway - yeast	P33886	64.7	2e-10
Cit.6160.1.S1_at	K11230	4011	MAPK signaling pathway - yeast	O14299	157	9e-38
Cit.9339.1.S1_s_at	K01759	4011	MAPK signaling pathway - yeast	P0AC83	168	3e-41
Cit.5968.1.S1_at	K07593	4950	Maturity onset diabetes of the young	P58351	66.2	3e-10
Cit.7369.1.S1_at	K07593	4950	Maturity onset diabetes of the young	P11168	139	2e-32
Cit.12697.1.S1_at	K02183	4916	Melanogenesis	P02599	89.4	2e-17
Cit.14156.1.S1_s_at	K04368	4916	Melanogenesis	Q24324	184	5e-46
Cit.15344.1.S1_at	K04371	4916	Melanogenesis	P42525	156	2e-37
Cit.16885.1.S1_at	K02183	4916	Melanogenesis	Q84MN0	122	2e-27
Cit.19911.1.S1_s_at	K02183	4916	Melanogenesis	P04352	75.5	1e-13
Cit.20212.1.S1_at	K04371	4916	Melanogenesis	Q5Z859	95.9	4e-20
Cit.2542.1.S1_s_at	K04498	4916	Melanogenesis	Q9FWQ5	67.4	6e-11
Cit.31132.1.S1_at	K04368	4916	Melanogenesis	Q24324	82.8	1e-15
Cit.31132.1.S1_at	K04369	4916	Melanogenesis	Q90891	86.7	8e-17
Cit.3236.1.S1_at	K02183	4916	Melanogenesis	O23320	60.5	8e-09
Cit.34418.1.S1_at	K02183	4916	Melanogenesis	O23320	94	1e-19
Cit.3520.1.S1_at	K02183	4916	Melanogenesis	Q5U206	68.9	3e-11
Cit.35566.1.S1_s_at	K02183	4916	Melanogenesis	P04352	92	2e-18
Cit.38637.1.S1_at	K02183	4916	Melanogenesis	O23320	152	3e-37
Cit.6280.1.S1_at	K04498	4916	Melanogenesis	Q6YXY2	72.8	3e-12
Cit.7432.1.S1_at	K03083	4916	Melanogenesis	Q8VZD5	205	1e-52
Cit.14156.1.S1_s_at	K04368	5218	Melanoma	Q24324	184	5e-46
Cit.15344.1.S1_at	K04371	5218	Melanoma	P42525	156	2e-37
Cit.20212.1.S1_at	K04371	5218	Melanoma	Q5Z859	95.9	4e-20
Cit.31132.1.S1_at	K04368	5218	Melanoma	Q24324	82.8	1e-15
Cit.31132.1.S1_at	K04369	5218	Melanoma	Q90891	86.7	8e-17
Cit.12760.1.S1_s_at	K00799	980	Metabolism of xenobiotics by cytochrome P450	Q96266	196	1e-49
Cit.14484.1.S1_at	K00799	980	Metabolism of xenobiotics by cytochrome P450	Q10N44	82.8	5e-21
Cit.29378.1.S1_at	K00799	980	Metabolism of xenobiotics by cytochrome P450	Q10N44	225	6e-59
Cit.30654.1.S1_at	K00001	980	Metabolism of xenobiotics by cytochrome P450	P06525	291	3e-81
Cit.40377.1.S1_s_at	K00799	980	Metabolism of xenobiotics by cytochrome P450	Q06398	145	1e-34
Cit.9171.1.S1_at	K00001	980	Metabolism of xenobiotics by cytochrome P450	O31186	69.7	1e-11
Cit.30654.1.S1_at	K00121	680	Methane metabolism	Q0DWH1	224	6e-60
Cit.8351.1.S1_s_at	K03781	680	Methane metabolism	Q96528	458	1e-129
Cit.858.1.S1_s_at	K00430	680	Methane metabolism	Q96520	417	1e-116
Cit.8515.1.S1_s_at	K00430	680	Methane metabolism	Q42578	258	2e-94
Cit.15355.1.S1_at	K05933	271	Methionine metabolism	Q0J1C1	141	3e-33
Cit.5316.1.S1_at	K05933	271	Methionine metabolism	Q0J1C1	189	2e-47
Cit.29635.1.S1_s_at	K10747	3430	Mismatch repair	Q869E1	50.8	1e-05
Cit.7909.1.S1_s_at	K10739	3430	Mismatch repair	P26754	53.1	6e-07
Cit.12752.1.S1_s_at	K07198	4150	mTOR signaling pathway	Q28948	207	1e-52
Cit.15344.1.S1_at	K04371	4150	mTOR signaling pathway	P42525	156	2e-37
Cit.20212.1.S1_at	K04371	4150	mTOR signaling pathway	Q5Z859	95.9	4e-20
Cit.826.1.S1_s_at	K07198	4150	mTOR signaling pathway	Q09137	126	1e-28
Cit.1001.1.S1_s_at	K00517	626	Naphthalene and anthracene degradation	Q9LIP6	244	4e-64
Cit.1002.1.S1_s_at	K00517	626	Naphthalene and anthracene degradation	Q9LIP5	243	1e-63
Cit.10444.1.S1_at	K00517	626	Naphthalene and anthracene degradation	Q9V771	59.7	4e-08
Cit.11964.1.S1_s_at	K00517	626	Naphthalene and anthracene degradation	P48422	309	2e-83
Cit.13838.1.S1_at	K00517	626	Naphthalene and anthracene degradation	Q9LIP5	287	1e-76
Cit.17025.1.S1_at	K00517	626	Naphthalene and anthracene degradation	O65786	207	9e-53
Cit.18106.1.S1_at	K00517	626	Naphthalene and anthracene degradation	P0ABR7	131	7e-30
Cit.26116.1.S1_at	K00517	626	Naphthalene and anthracene degradation	Q9M066	130	4e-30
Cit.26540.1.S1_at	K00517	626	Naphthalene and anthracene degradation	P58050	197	4e-50
Cit.30310.1.S1_at	K00517	626	Naphthalene and anthracene degradation	Q9FG65	122	4e-47
Cit.30435.1.S1_s_at	K00517	626	Naphthalene and anthracene degradation	Q9LVD2	84.3	2e-16
Cit.30567.1.S1_at	K00517	626	Naphthalene and anthracene degradation	O65785	125	3e-28
Cit.31279.1.S1_at	K00517	626	Naphthalene and anthracene degradation	Q9FG65	113	8e-25
Cit.4777.1.S1_at	K01563	626	Naphthalene and anthracene degradation	Q73Y99	73.9	1e-12
Cit.4778.1.S1_s_at	K01563	626	Naphthalene and anthracene degradation	Q1QBB9	64.3	5e-10
Cit.5568.1.S1_s_at	K00517	626	Naphthalene and anthracene degradation	Q27516	164	1e-39
Cit.7072.1.S1_at	K00517	626	Naphthalene and anthracene degradation	Q9FG65	81.6	4e-15
Cit.14156.1.S1_s_at	K04368	4650	Natural killer cell mediated cytotoxicity	Q24324	184	5e-46
Cit.15109.1.S1_s_at	K06268	4650	Natural killer cell mediated cytotoxicity	Q9FUQ7	62.4	1e-09
Cit.15344.1.S1_at	K04371	4650	Natural killer cell mediated cytotoxicity	P42525	156	2e-37
Cit.20212.1.S1_at	K04371	4650	Natural killer cell mediated cytotoxicity	Q5Z859	95.9	4e-20
Cit.31132.1.S1_at	K04368	4650	Natural killer cell mediated cytotoxicity	Q24324	82.8	1e-15
Cit.31132.1.S1_at	K04369	4650	Natural killer cell mediated cytotoxicity	Q90891	86.7	8e-17
Cit.12697.1.S1_at	K02183	4722	Neurotrophin signaling pathway	P02599	89.4	2e-17
Cit.13133.1.S1_at	K04733	4722	Neurotrophin signaling pathway	Q8R4K2	196	3e-49
Cit.14156.1.S1_s_at	K04368	4722	Neurotrophin signaling pathway	Q24324	184	5e-46
Cit.14499.1.S1_at	K04733	4722	Neurotrophin signaling pathway	Q8R4K2	147	7e-35
Cit.14822.1.S1_at	K04733	4722	Neurotrophin signaling pathway	Q9NWZ3	129	2e-29
Cit.14822.1.S1_s_at	K04733	4722	Neurotrophin signaling pathway	Q9NWZ3	129	2e-29
Cit.15344.1.S1_at	K04371	4722	Neurotrophin signaling pathway	P42525	156	2e-37
Cit.15344.1.S1_at	K04441	4722	Neurotrophin signaling pathway	Q4PC06	142	4e-33
Cit.15670.1.S1_at	K04733	4722	Neurotrophin signaling pathway	Q9NWZ3	58.9	2e-08
Cit.16710.1.S1_at	K04733	4722	Neurotrophin signaling pathway	Q1RMT8	89.7	1e-17
Cit.16885.1.S1_at	K02183	4722	Neurotrophin signaling pathway	Q84MN0	122	2e-27
Cit.18183.1.S1_at	K04733	4722	Neurotrophin signaling pathway	Q9NWZ3	86.7	1e-16
Cit.19911.1.S1_s_at	K02183	4722	Neurotrophin signaling pathway	P04352	75.5	1e-13
Cit.20212.1.S1_at	K04371	4722	Neurotrophin signaling pathway	Q5Z859	95.9	4e-20
Cit.21952.1.S1_at	K04733	4722	Neurotrophin signaling pathway	Q1RMT8	99	2e-20
Cit.25342.1.S1_at	K04733	4722	Neurotrophin signaling pathway	Q1RMT8	96.3	1e-19
Cit.26625.1.S1_at	K12460	4722	Neurotrophin signaling pathway	Q7T163	81.6	2e-15
Cit.26667.1.S1_at	K04733	4722	Neurotrophin signaling pathway	Q1RMT8	95.9	2e-19
Cit.31132.1.S1_at	K04368	4722	Neurotrophin signaling pathway	Q24324	82.8	1e-15
Cit.31132.1.S1_at	K04369	4722	Neurotrophin signaling pathway	Q90891	86.7	8e-17
Cit.3236.1.S1_at	K02183	4722	Neurotrophin signaling pathway	O23320	60.5	8e-09
Cit.34418.1.S1_at	K02183	4722	Neurotrophin signaling pathway	O23320	94	1e-19
Cit.3520.1.S1_at	K02183	4722	Neurotrophin signaling pathway	Q5U206	68.9	3e-11
Cit.35566.1.S1_s_at	K02183	4722	Neurotrophin signaling pathway	P04352	92	2e-18
Cit.36081.1.S1_at	K04733	4722	Neurotrophin signaling pathway	Q1RMT8	63.9	5e-10
Cit.38637.1.S1_at	K02183	4722	Neurotrophin signaling pathway	O23320	152	3e-37
Cit.39936.1.S1_s_at	K04730	4722	Neurotrophin signaling pathway	Q62406	68.2	2e-11
Cit.5675.1.S1_at	K04733	4722	Neurotrophin signaling pathway	Q9NWZ3	64.7	4e-10
Cit.6028.1.S1_at	K04733	4722	Neurotrophin signaling pathway	Q1RMT8	110	5e-32
Cit.6028.1.S1_at	K04730	4722	Neurotrophin signaling pathway	P51617	105	8e-30
Cit.6231.1.S1_s_at	K04733	4722	Neurotrophin signaling pathway	Q1RMT8	126	2e-28
Cit.6160.1.S1_at	K04421	4722	Neurotrophin signaling pathway	Q61084	157	1e-37
Cit.6160.1.S1_at	K04416	4722	Neurotrophin signaling pathway	Q13233	159	3e-38
Cit.6155.1.S1_at	K04733	4722	Neurotrophin signaling pathway	Q1RMT8	159	1e-38
Cit.7432.1.S1_at	K03083	4722	Neurotrophin signaling pathway	Q8VZD5	205	1e-52
Cit.6705.1.S1_at	K05546	510	N-Glycan biosynthesis	Q14697	221	4e-57
Cit.10334.1.S1_s_at	K00360	910	Nitrogen metabolism	P11832	376	1e-104
Cit.1122.1.S1_at	K01673	910	Nitrogen metabolism	P27140	84.3	1e-15
Cit.22980.1.S1_s_at	K00360	910	Nitrogen metabolism	P11832	192	9e-49
Cit.14156.1.S1_s_at	K04368	5223	Non-small cell lung cancer	Q24324	184	5e-46
Cit.15344.1.S1_at	K04371	5223	Non-small cell lung cancer	P42525	156	2e-37
Cit.20212.1.S1_at	K04371	5223	Non-small cell lung cancer	Q5Z859	95.9	4e-20
Cit.31132.1.S1_at	K04368	5223	Non-small cell lung cancer	Q24324	82.8	1e-15
Cit.31132.1.S1_at	K04369	5223	Non-small cell lung cancer	Q90891	86.7	8e-17
Cit.2542.1.S1_s_at	K04498	4330	Notch signaling pathway	Q9FWQ5	67.4	6e-11
Cit.6280.1.S1_at	K04498	4330	Notch signaling pathway	Q6YXY2	72.8	3e-12
Cit.30939.1.S1_at	K00812	401	Novobiocin biosynthesis	Q02635	158	4e-67
Cit.17252.1.S1_at	K10609	3420	Nucleotide excision repair	Q13620	305	3e-82
Cit.28101.1.S1_s_at	K03144	3420	Nucleotide excision repair	Q54C29	70.9	5e-12
Cit.29635.1.S1_s_at	K10747	3420	Nucleotide excision repair	Q869E1	50.8	1e-05
Cit.7909.1.S1_s_at	K10739	3420	Nucleotide excision repair	P26754	53.1	6e-07
Cit.12697.1.S1_at	K02183	4740	Olfactory transduction	P02599	89.4	2e-17
Cit.16885.1.S1_at	K02183	4740	Olfactory transduction	Q84MN0	122	2e-27
Cit.19911.1.S1_s_at	K02183	4740	Olfactory transduction	P04352	75.5	1e-13
Cit.3236.1.S1_at	K02183	4740	Olfactory transduction	O23320	60.5	8e-09
Cit.34418.1.S1_at	K02183	4740	Olfactory transduction	O23320	94	1e-19
Cit.3520.1.S1_at	K02183	4740	Olfactory transduction	Q5U206	68.9	3e-11
Cit.35566.1.S1_s_at	K02183	4740	Olfactory transduction	P04352	92	2e-18
Cit.38637.1.S1_at	K02183	4740	Olfactory transduction	O23320	152	3e-37
Cit.29598.1.S1_s_at	K01938	670	One carbon pool by folate	Q9SPK5	330	2e-90
Cit.11426.1.S1_s_at	K00417	190	Oxidative phosphorylation	P00129	51.2	4e-06
Cit.12374.1.S1_at	K05572	190	Oxidative phosphorylation	Q0ZIW3	281	5e-75
Cit.1637.1.S1_at	K01507	190	Oxidative phosphorylation	Q0DYB1	350	8e-96
Cit.18292.1.S1_at	K03881	190	Oxidative phosphorylation	P93313	66.2	3e-11
Cit.2422.1.S1_at	K02155	190	Oxidative phosphorylation	P59229	218	2e-56
Cit.2610.1.S1_at	K03943	190	Oxidative phosphorylation	O22769	429	1e-119
Cit.29818.1.S1_at	K02257	190	Oxidative phosphorylation	Q8CFY5	123	9e-28
Cit.39325.1.S1_at	K03885	190	Oxidative phosphorylation	Q07500	80.9	1e-15
Cit.5782.1.S1_s_at	K01507	190	Oxidative phosphorylation	Q8F641	452	1e-126
Cit.25576.1.S1_s_at	K10808	4115	p53 signaling pathway	Q9LSD0	262	1e-69
Cit.31307.1.S1_at	K10130	4115	p53 signaling pathway	Q9ERV7	52.8	1e-06
Cit.33855.1.S1_at	K10143	4115	p53 signaling pathway	P43254	85.5	2e-16
Cit.14156.1.S1_s_at	K04368	5212	Pancreatic cancer	Q24324	184	5e-46
Cit.15344.1.S1_at	K04371	5212	Pancreatic cancer	P42525	156	2e-37
Cit.20212.1.S1_at	K04371	5212	Pancreatic cancer	Q5Z859	95.9	4e-20
Cit.31132.1.S1_at	K04368	5212	Pancreatic cancer	Q24324	82.8	1e-15
Cit.3629.1.S1_s_at	K00826	770	Pantothenate and CoA biosynthesis	Q9M439	352	1e-96
Cit.5047.1.S1_s_at	K01431	770	Pantothenate and CoA biosynthesis	Q964D8	479	1e-134
Cit.11426.1.S1_s_at	K00417	5012	Parkinsons disease	P00129	51.2	4e-06
Cit.18292.1.S1_at	K03881	5012	Parkinsons disease	P93313	66.2	3e-11
Cit.21547.1.S1_s_at	K04551	5012	Parkinsons disease	P62989	64.7	2e-10
Cit.25165.1.S1_s_at	K05864	5012	Parkinsons disease	P26882	70.1	6e-12
Cit.2610.1.S1_at	K03943	5012	Parkinsons disease	O22769	429	1e-119
Cit.29348.1.S1_s_at	K04551	5012	Parkinsons disease	P62989	145	2e-34
Cit.30530.1.S1_s_at	K05687	5012	Parkinsons disease	Q8UW59	103	5e-22
Cit.14156.1.S1_s_at	K04368	5200	Pathways in cancer	Q24324	184	5e-46
Cit.15344.1.S1_at	K04371	5200	Pathways in cancer	P42525	156	2e-37
Cit.20212.1.S1_at	K04371	5200	Pathways in cancer	Q5Z859	95.9	4e-20
Cit.2542.1.S1_s_at	K04498	5200	Pathways in cancer	Q9FWQ5	67.4	6e-11
Cit.29578.1.S1_at	K03875	5200	Pathways in cancer	O49286	305	1e-82
Cit.31059.1.S1_at	K04079	5200	Pathways in cancer	P04809	131	2e-61
Cit.31132.1.S1_at	K04368	5200	Pathways in cancer	Q24324	82.8	1e-15
Cit.31132.1.S1_at	K04369	5200	Pathways in cancer	Q90891	86.7	8e-17
Cit.6280.1.S1_at	K04498	5200	Pathways in cancer	Q6YXY2	72.8	3e-12
Cit.7432.1.S1_at	K03083	5200	Pathways in cancer	Q8VZD5	205	1e-52
Cit.17853.1.S1_s_at	K01728	40	Pentose and glucuronate interconversions	Q944R1	684	0
Cit.24023.1.S1_s_at	K01728	40	Pentose and glucuronate interconversions	Q944R1	248	1e-65
Cit.29813.1.S1_at	K01805	40	Pentose and glucuronate interconversions	Q9FKK7	276	6e-74
Cit.3283.1.S1_s_at	K01728	40	Pentose and glucuronate interconversions	Q944R1	564	1e-160
Cit.11440.1.S1_s_at	K01835	30	Pentose phosphate pathway	Q9SCY0	458	1e-128
Cit.13931.1.S1_s_at	K00036	30	Pentose phosphate pathway	Q43727	317	2e-86
Cit.7829.1.S1_at	K00850	30	Pentose phosphate pathway	Q94AA4	287	4e-77
Cit.18106.1.S1_at	K05708	360	Phenylalanine metabolism	Q7N4W0	98.6	5e-20
Cit.29962.1.S1_at	K00680	360	Phenylalanine metabolism	Q5KP49	51.2	4e-06
Cit.30310.1.S1_at	K00487	360	Phenylalanine metabolism	P92994	84.7	1e-28
Cit.30939.1.S1_at	K00812	360	Phenylalanine metabolism	Q02635	158	4e-67
Cit.3320.1.S1_s_at	K00529	360	Phenylalanine metabolism	Q7N4V5	122	4e-27
Cit.858.1.S1_s_at	K00430	360	Phenylalanine metabolism	Q96520	417	1e-116
Cit.8515.1.S1_s_at	K00430	360	Phenylalanine metabolism	Q42578	258	2e-94
Cit.17342.1.S1_at	K01850	400	Phenylalanine, tyrosine and tryptophan biosynthesis	O13739	107	5e-23
Cit.25466.1.S1_at	K00014	400	Phenylalanine, tyrosine and tryptophan biosynthesis	Q8THC3	103	1e-21
Cit.25466.1.S1_at	K03785	400	Phenylalanine, tyrosine and tryptophan biosynthesis	Q9SQT8	194	5e-49
Cit.26115.1.S1_s_at	K06001	400	Phenylalanine, tyrosine and tryptophan biosynthesis	O67409	170	3e-42
Cit.30939.1.S1_at	K00812	400	Phenylalanine, tyrosine and tryptophan biosynthesis	Q02635	158	4e-67
Cit.3393.1.S1_at	K04518	400	Phenylalanine, tyrosine and tryptophan biosynthesis	P43900	139	2e-32
Cit.5583.1.S1_at	K01657	400	Phenylalanine, tyrosine and tryptophan biosynthesis	P32068	506	1e-143
Cit.6238.1.S1_at	K01736	400	Phenylalanine, tyrosine and tryptophan biosynthesis	Q31RS5	218	2e-56
Cit.1001.1.S1_s_at	K00517	940	Phenylpropanoid biosynthesis	Q9LIP6	244	4e-64
Cit.1002.1.S1_s_at	K00517	940	Phenylpropanoid biosynthesis	Q9LIP5	243	1e-63
Cit.10444.1.S1_at	K00517	940	Phenylpropanoid biosynthesis	Q9V771	59.7	4e-08
Cit.11964.1.S1_s_at	K00517	940	Phenylpropanoid biosynthesis	P48422	309	2e-83
Cit.13838.1.S1_at	K00517	940	Phenylpropanoid biosynthesis	Q9LIP5	287	1e-76
Cit.17025.1.S1_at	K00517	940	Phenylpropanoid biosynthesis	O65786	207	9e-53
Cit.17025.1.S1_at	K09754	940	Phenylpropanoid biosynthesis	O22203	210	1e-53
Cit.17025.1.S1_at	K09755	940	Phenylpropanoid biosynthesis	Q42600	229	2e-59
Cit.18106.1.S1_at	K00517	940	Phenylpropanoid biosynthesis	P0ABR7	131	7e-30
Cit.26116.1.S1_at	K00517	940	Phenylpropanoid biosynthesis	Q9M066	130	4e-30
Cit.26540.1.S1_at	K00517	940	Phenylpropanoid biosynthesis	P58050	197	4e-50
Cit.30310.1.S1_at	K00487	940	Phenylpropanoid biosynthesis	P92994	84.7	1e-28
Cit.30310.1.S1_at	K00517	940	Phenylpropanoid biosynthesis	Q9FG65	122	4e-47
Cit.30310.1.S1_at	K09754	940	Phenylpropanoid biosynthesis	O22203	88.2	1e-29
Cit.30435.1.S1_s_at	K00517	940	Phenylpropanoid biosynthesis	Q9LVD2	84.3	2e-16
Cit.30567.1.S1_at	K00517	940	Phenylpropanoid biosynthesis	O65785	125	3e-28
Cit.30567.1.S1_at	K09754	940	Phenylpropanoid biosynthesis	O22203	182	3e-73
Cit.30841.1.S1_s_at	K01188	940	Phenylpropanoid biosynthesis	P42403	186	1e-46
Cit.30841.1.S1_s_at	K05350	940	Phenylpropanoid biosynthesis	B9K7M5	185	2e-46
Cit.31279.1.S1_at	K00517	940	Phenylpropanoid biosynthesis	Q9FG65	113	8e-25
Cit.32344.1.S1_at	K05350	940	Phenylpropanoid biosynthesis	B9K7M5	122	2e-27
Cit.5568.1.S1_s_at	K00517	940	Phenylpropanoid biosynthesis	Q27516	164	1e-39
Cit.6157.1.S1_at	K05350	940	Phenylpropanoid biosynthesis	B9K7M5	142	1e-33
Cit.7072.1.S1_at	K00517	940	Phenylpropanoid biosynthesis	Q9FG65	81.6	4e-15
Cit.858.1.S1_s_at	K00430	940	Phenylpropanoid biosynthesis	Q96520	417	1e-116
Cit.8515.1.S1_s_at	K00430	940	Phenylpropanoid biosynthesis	Q42578	258	2e-94
Cit.12697.1.S1_at	K02183	4070	Phosphatidylinositol signaling system	P02599	89.4	2e-17
Cit.16885.1.S1_at	K02183	4070	Phosphatidylinositol signaling system	Q84MN0	122	2e-27
Cit.19911.1.S1_s_at	K02183	4070	Phosphatidylinositol signaling system	P04352	75.5	1e-13
Cit.30635.1.S1_s_at	K05857	4070	Phosphatidylinositol signaling system	Q8GV43	462	1e-129
Cit.30635.1.S1_s_at	K05861	4070	Phosphatidylinositol signaling system	Q2VRL0	178	5e-44
Cit.3236.1.S1_at	K02183	4070	Phosphatidylinositol signaling system	O23320	60.5	8e-09
Cit.34418.1.S1_at	K02183	4070	Phosphatidylinositol signaling system	O23320	94	1e-19
Cit.3520.1.S1_at	K02183	4070	Phosphatidylinositol signaling system	Q5U206	68.9	3e-11
Cit.35566.1.S1_s_at	K02183	4070	Phosphatidylinositol signaling system	P04352	92	2e-18
Cit.38637.1.S1_at	K02183	4070	Phosphatidylinositol signaling system	O23320	152	3e-37
Cit.13236.1.S1_s_at	K08903	195	Photosynthesis	Q0JG75	206	9e-53
Cit.17709.1.S1_s_at	K02712	195	Photosynthesis	Q0ZJ37	83.2	3e-17
Cit.17709.1.S1_s_at	K02710	195	Photosynthesis	Q0ZJ36	75.9	3e-13
Cit.7504.1.S1_at	K02717	195	Photosynthesis	P82538	133	7e-31
Cit.23474.1.S1_at	K08916	196	Photosynthesis - antenna proteins	Q9XF89	90.9	2e-18
Cit.23474.1.S1_at	K08915	196	Photosynthesis - antenna proteins	Q9S7W1	55.1	1e-07
Cit.23474.1.S1_at	K08912	196	Photosynthesis - antenna proteins	P04778	162	8e-40
Cit.73.1.S1_s_at	K08916	196	Photosynthesis - antenna proteins	Q9XF89	191	5e-48
Cit.73.1.S1_s_at	K08910	196	Photosynthesis - antenna proteins	P27521	105	3e-22
Cit.73.1.S1_s_at	K08915	196	Photosynthesis - antenna proteins	Q9XF88	98.6	3e-20
Cit.73.1.S1_s_at	K08912	196	Photosynthesis - antenna proteins	P04778	384	1e-106
Cit.29818.1.S1_at	K02257	860	Porphyrin and chlorophyll metabolism	Q8CFY5	123	9e-28
Cit.13546.1.S1_at	K00232	3320	PPAR signaling pathway	Q96329	377	1e-104
Cit.21547.1.S1_s_at	K08770	3320	PPAR signaling pathway	P0C014	64.7	2e-10
Cit.23279.1.S1_s_at	K10226	3320	PPAR signaling pathway	Q9Z122	74.3	5e-13
Cit.29348.1.S1_s_at	K08770	3320	PPAR signaling pathway	P0C014	148	3e-35
Cit.11964.1.S1_s_at	K07440	120	Primary bile acid biosynthesis	Q9WVK8	114	9e-25
Cit.12389.1.S1_at	K12408	120	Primary bile acid biosynthesis	Q9H2F3	61.2	9e-09
Cit.14156.1.S1_s_at	K04368	5020	Prion diseases	Q24324	184	5e-46
Cit.15344.1.S1_at	K04371	5020	Prion diseases	P42525	156	2e-37
Cit.20212.1.S1_at	K04371	5020	Prion diseases	Q5Z859	95.9	4e-20
Cit.28102.1.S1_s_at	K04565	5020	Prion diseases	Q0DRV6	100	6e-21
Cit.31132.1.S1_at	K04368	5020	Prion diseases	Q24324	82.8	1e-15
Cit.31132.1.S1_at	K04369	5020	Prion diseases	Q90891	86.7	8e-17
Cit.5267.1.S1_at	K04565	5020	Prion diseases	P24704	49.7	2e-14
Cit.14156.1.S1_s_at	K04368	4914	Progesterone-mediated oocyte maturation	Q24324	184	5e-46
Cit.15344.1.S1_at	K04371	4914	Progesterone-mediated oocyte maturation	P42525	156	2e-37
Cit.15344.1.S1_at	K04441	4914	Progesterone-mediated oocyte maturation	Q4PC06	142	4e-33
Cit.20212.1.S1_at	K04371	4914	Progesterone-mediated oocyte maturation	Q5Z859	95.9	4e-20
Cit.31059.1.S1_at	K04079	4914	Progesterone-mediated oocyte maturation	P04809	131	2e-61
Cit.31132.1.S1_at	K04368	4914	Progesterone-mediated oocyte maturation	Q24324	82.8	1e-15
Cit.17153.1.S1_s_at	K01900	640	Propanoate metabolism	O82662	414	1e-115
Cit.24653.1.S1_s_at	K01903	640	Propanoate metabolism	B2UMH5	201	2e-51
Cit.24653.1.S1_s_at	K01900	640	Propanoate metabolism	Q6K9N6	258	2e-68
Cit.26354.1.S1_s_at	K01961	640	Propanoate metabolism	Q06862	155	1e-37
Cit.30574.1.S1_s_at	K00128	640	Propanoate metabolism	Q9CZS1	91.7	2e-18
Cit.14156.1.S1_s_at	K04368	5215	Prostate cancer	Q24324	184	5e-46
Cit.15344.1.S1_at	K04371	5215	Prostate cancer	P42525	156	2e-37
Cit.20212.1.S1_at	K04371	5215	Prostate cancer	Q5Z859	95.9	4e-20
Cit.2542.1.S1_s_at	K04498	5215	Prostate cancer	Q9FWQ5	67.4	6e-11
Cit.31059.1.S1_at	K04079	5215	Prostate cancer	P04809	131	2e-61
Cit.31132.1.S1_at	K04368	5215	Prostate cancer	Q24324	82.8	1e-15
Cit.31132.1.S1_at	K04369	5215	Prostate cancer	Q90891	86.7	8e-17
Cit.6280.1.S1_at	K04498	5215	Prostate cancer	Q6YXY2	72.8	3e-12
Cit.7432.1.S1_at	K03083	5215	Prostate cancer	Q8VZD5	205	1e-52
Cit.10314.1.S1_at	K03062	3050	Proteasome	Q55BV5	309	8e-84
Cit.15261.1.S1_s_at	K03420	3050	Proteasome	Q58576	59.3	2e-08
Cit.36923.1.S1_s_at	K02736	3050	Proteasome	Q7DLR9	329	5e-90
Cit.32066.1.S1_at	K03110	3060	Protein export	O67066	128	2e-29
Cit.14977.1.S1_at	K01509	230	Purine metabolism	O46072	74.3	1e-12
Cit.25576.1.S1_s_at	K00526	230	Purine metabolism	P50651	290	5e-78
Cit.25576.1.S1_s_at	K10808	230	Purine metabolism	Q9LSD0	262	1e-69
Cit.27096.1.S1_at	K03022	230	Purine metabolism	Q9D2C6	109	8e-24
Cit.35598.1.S1_s_at	K00860	230	Purine metabolism	Q97MT8	97.1	8e-20
Cit.39683.1.S1_s_at	K00856	230	Purine metabolism	Q9LZG0	320	1e-116
Cit.39887.1.S1_at	K00764	230	Purine metabolism	P00497	100	6e-21
Cit.39887.1.S1_s_at	K00764	230	Purine metabolism	P00497	100	6e-21
Cit.1125.1.S1_at	K00945	240	Pyrimidine metabolism	O04905	322	2e-87
Cit.1122.1.S1_at	K00945	240	Pyrimidine metabolism	O04905	130	2e-29
Cit.23502.1.S1_at	K00384	240	Pyrimidine metabolism	P51978	51.6	2e-06
Cit.25576.1.S1_s_at	K00526	240	Pyrimidine metabolism	P50651	290	5e-78
Cit.25576.1.S1_s_at	K10808	240	Pyrimidine metabolism	Q9LSD0	262	1e-69
Cit.27096.1.S1_at	K03022	240	Pyrimidine metabolism	Q9D2C6	109	8e-24
Cit.31092.1.S1_at	K00857	240	Pyrimidine metabolism	P04047	54.3	2e-08
Cit.5047.1.S1_s_at	K01431	240	Pyrimidine metabolism	Q964D8	479	1e-134
Cit.5680.1.S1_at	K01485	240	Pyrimidine metabolism	Q92G39	57	1e-07
Cit.26354.1.S1_s_at	K01959	620	Pyruvate metabolism	O27939	135	1e-31
Cit.26354.1.S1_s_at	K01961	620	Pyruvate metabolism	Q06862	155	1e-37
Cit.3019.1.S1_s_at	K00026	620	Pyruvate metabolism	Q42972	531	1e-150
Cit.30574.1.S1_s_at	K00128	620	Pyruvate metabolism	Q9CZS1	91.7	2e-18
Cit.9339.1.S1_s_at	K01759	620	Pyruvate metabolism	P0AC83	168	3e-41
Cit.9653.1.S1_at	K00128	620	Pyruvate metabolism	Q9SYG7	219	7e-57
Cit.24653.1.S1_s_at	K01903	720	Reductive carboxylate cycle (CO2 fixation)	B2UMH5	201	2e-51
Cit.3019.1.S1_s_at	K00026	720	Reductive carboxylate cycle (CO2 fixation)	Q42972	531	1e-150
Cit.14156.1.S1_s_at	K04368	4810	Regulation of actin cytoskeleton	Q24324	184	5e-46
Cit.15344.1.S1_at	K04371	4810	Regulation of actin cytoskeleton	P42525	156	2e-37
Cit.1785.1.S1_at	K06270	4810	Regulation of actin cytoskeleton	Q10728	73.9	2e-12
Cit.20212.1.S1_at	K04371	4810	Regulation of actin cytoskeleton	Q5Z859	95.9	4e-20
Cit.31132.1.S1_at	K04368	4810	Regulation of actin cytoskeleton	Q24324	82.8	1e-15
Cit.31132.1.S1_at	K04369	4810	Regulation of actin cytoskeleton	Q90891	86.7	8e-17
Cit.12752.1.S1_s_at	K07198	4140	Regulation of autophagy	Q28948	207	1e-52
Cit.5190.1.S1_at	K08342	4140	Regulation of autophagy	Q7XPW8	284	5e-76
Cit.826.1.S1_s_at	K07198	4140	Regulation of autophagy	Q09137	126	1e-28
Cit.14156.1.S1_s_at	K04368	5211	Renal cell carcinoma	Q24324	184	5e-46
Cit.15344.1.S1_at	K04371	5211	Renal cell carcinoma	P42525	156	2e-37
Cit.20212.1.S1_at	K04371	5211	Renal cell carcinoma	Q5Z859	95.9	4e-20
Cit.2542.1.S1_s_at	K04498	5211	Renal cell carcinoma	Q9FWQ5	67.4	6e-11
Cit.31132.1.S1_at	K04368	5211	Renal cell carcinoma	Q24324	82.8	1e-15
Cit.31132.1.S1_at	K04369	5211	Renal cell carcinoma	Q90891	86.7	8e-17
Cit.6280.1.S1_at	K04498	5211	Renal cell carcinoma	Q6YXY2	72.8	3e-12
Cit.5162.1.S1_s_at	K01287	4614	Renin-angiotensin system	Q54DY7	185	3e-46
Cit.30654.1.S1_at	K00001	830	Retinol metabolism	P06525	291	3e-81
Cit.9171.1.S1_at	K00001	830	Retinol metabolism	O31186	69.7	1e-11
Cit.19408.1.S1_at	K02901	3010	Ribosome	Q8LCL3	236	8e-62
Cit.21547.1.S1_s_at	K02977	3010	Ribosome	P0C014	64.7	2e-10
Cit.21547.1.S1_s_at	K02927	3010	Ribosome	P61864	64.7	2e-10
Cit.29348.1.S1_s_at	K02977	3010	Ribosome	P0C014	148	3e-35
Cit.29348.1.S1_s_at	K02927	3010	Ribosome	P61864	148	3e-35
Cit.342.1.S1_at	K02929	3010	Ribosome	O23290	209	2e-53
Cit.39816.1.S1_s_at	K02965	3010	Ribosome	P39697	53.5	5e-11
Cit.9277.1.S1_at	K02901	3010	Ribosome	Q8LCL3	172	4e-46
Cit.27096.1.S1_at	K03022	3020	RNA polymerase	Q9D2C6	109	8e-24
Cit.18149.1.S1_x_at	K08247	450	Selenoamino acid metabolism	Q9LTB2	68.9	5e-12
Cit.23785.1.S1_x_at	K08247	450	Selenoamino acid metabolism	Q9LTB2	119	2e-26
Cit.29353.1.S1_s_at	K11717	450	Selenoamino acid metabolism	Q7N3U5	56.2	2e-07
Cit.35598.1.S1_s_at	K00860	450	Selenoamino acid metabolism	Q97MT8	97.1	8e-20
Cit.29578.1.S1_at	K03875	5222	Small cell lung cancer	O49286	305	1e-82
Cit.35569.1.S1_s_at	K08488	4130	SNARE interactions in vesicular transport	P93654	297	3e-80
Cit.30927.1.S1_s_at	K04710	600	Sphingolipid metabolism	P28496	52.4	2e-06
Cit.30927.1.S1_s_at	K04709	600	Sphingolipid metabolism	P38703	53.1	1e-06
Cit.10558.1.S1_s_at	K01199	500	Starch and sucrose metabolism	P33157	186	3e-46
Cit.11440.1.S1_s_at	K01835	500	Starch and sucrose metabolism	Q9SCY0	458	1e-128
Cit.13437.1.S1_s_at	K00975	500	Starch and sucrose metabolism	P55231	757	0
Cit.2945.1.S1_s_at	K01179	500	Starch and sucrose metabolism	Q69NF5	448	1e-125
Cit.30841.1.S1_s_at	K01188	500	Starch and sucrose metabolism	P42403	186	1e-46
Cit.30841.1.S1_s_at	K05350	500	Starch and sucrose metabolism	B9K7M5	185	2e-46
Cit.31285.1.S1_at	K00697	500	Starch and sucrose metabolism	Q9T079	51.6	1e-09
Cit.31285.1.S1_at	K01087	500	Starch and sucrose metabolism	Q9LMI0	103	4e-43
Cit.32344.1.S1_at	K05350	500	Starch and sucrose metabolism	B9K7M5	122	2e-27
Cit.6157.1.S1_at	K05350	500	Starch and sucrose metabolism	B9K7M5	142	1e-33
Cit.6798.1.S1_at	K01176	500	Starch and sucrose metabolism	Q0D9J1	166	2e-41
Cit.6705.1.S1_at	K12317	500	Starch and sucrose metabolism	Q8TET4	228	3e-59
Cit.7984.1.S1_s_at	K08678	500	Starch and sucrose metabolism	Q6GMI9	112	3e-24
Cit.9213.1.S1_at	K00975	500	Starch and sucrose metabolism	P55228	875	0
Cit.9504.1.S1_s_at	K00703	500	Starch and sucrose metabolism	Q0DDE3	318	6e-86
Cit.16427.1.S1_at	K01853	100	Steroid biosynthesis	Q8RWT0	324	3e-88
Cit.17115.1.S1_at	K00801	100	Steroid biosynthesis	P53799	58.9	1e-08
Cit.17455.1.S1_s_at	K01853	100	Steroid biosynthesis	P38605	175	1e-43
Cit.17455.1.S1_s_at	K01852	100	Steroid biosynthesis	Q1G1A4	170	3e-42
Cit.6742.1.S1_s_at	K01853	100	Steroid biosynthesis	P38605	325	8e-89
Cit.6742.1.S1_s_at	K01852	100	Steroid biosynthesis	Q1G1A4	329	5e-90
Cit.11440.1.S1_s_at	K01835	521	Streptomycin biosynthesis	Q9SCY0	458	1e-128
Cit.13507.1.S1_s_at	K01858	521	Streptomycin biosynthesis	Q9LX12	63.9	6e-10
Cit.40377.1.S1_s_at	K01800	643	Styrene degradation	Q18938	66.6	9e-11
Cit.6307.1.S1_at	K01800	643	Styrene degradation	Q9WVL0	75.9	4e-13
Cit.35598.1.S1_s_at	K00860	920	Sulfur metabolism	Q97MT8	97.1	8e-20
Cit.5526.1.S1_s_at	K00640	920	Sulfur metabolism	Q42588	377	1e-104
Cit.1280.1.S1_s_at	K01641	72	Synthesis and degradation of ketone bodies	P54873	263	6e-70
Cit.2796.1.S1_at	K11088	5322	Systemic lupus erythematosus	P43321	63.2	2e-09
Cit.8012.1.S1_s_at	K11252	5322	Systemic lupus erythematosus	Q9ZUS0	181	2e-45
Cit.14156.1.S1_s_at	K04368	4660	T cell receptor signaling pathway	Q24324	184	5e-46
Cit.15109.1.S1_s_at	K06268	4660	T cell receptor signaling pathway	Q9FUQ7	62.4	1e-09
Cit.15344.1.S1_at	K04371	4660	T cell receptor signaling pathway	P42525	156	2e-37
Cit.15344.1.S1_at	K04441	4660	T cell receptor signaling pathway	Q4PC06	142	4e-33
Cit.20212.1.S1_at	K04371	4660	T cell receptor signaling pathway	Q5Z859	95.9	4e-20
Cit.31132.1.S1_at	K04368	4660	T cell receptor signaling pathway	Q24324	82.8	1e-15
Cit.31132.1.S1_at	K04369	4660	T cell receptor signaling pathway	Q90891	86.7	8e-17
Cit.7432.1.S1_at	K03083	4660	T cell receptor signaling pathway	Q8VZD5	205	1e-52
Cit.14133.1.S1_at	K10712	430	Taurine and hypotaurine metabolism	Q6PDY2	62.8	2e-09
Cit.2911.1.S1_at	K10712	430	Taurine and hypotaurine metabolism	Q6PDY2	75.9	5e-13
Cit.1280.1.S1_s_at	K01641	900	Terpenoid backbone biosynthesis	P54873	263	6e-70
Cit.16303.1.S1_at	K00795	900	Terpenoid backbone biosynthesis	Q9SLG2	338	4e-92
Cit.16303.1.S1_at	K00804	900	Terpenoid backbone biosynthesis	O04046	332	3e-90
Cit.16670.1.S1_at	K00795	900	Terpenoid backbone biosynthesis	Q9SLG2	245	2e-64
Cit.16670.1.S1_at	K00804	900	Terpenoid backbone biosynthesis	O04046	242	2e-63
Cit.30261.1.S1_at	K03688	130	Terpenoid-quinone biosynthesis	Q7NZD1	180	1e-44
Cit.5137.1.S1_s_at	K03183	130	Terpenoid-quinone biosynthesis	Q74LY0	61.2	9e-09
Cit.5137.1.S1_at	K03183	130	Terpenoid-quinone biosynthesis	Q74LY0	61.2	9e-09
Cit.4777.1.S1_at	K08726	625	Tetrachloroethene degradation	Q6Q2C2	197	4e-50
Cit.4778.1.S1_s_at	K08726	625	Tetrachloroethene degradation	P34913	133	1e-30
Cit.9562.1.S1_at	K00100	625	Tetrachloroethene degradation	P42884	129	2e-29
Cit.9562.1.S1_x_at	K00100	625	Tetrachloroethene degradation	P42884	129	2e-29
Cit.26354.1.S1_s_at	K01961	253	Tetracycline biosynthesis	Q06862	155	1e-37
Cit.15344.1.S1_at	K04371	4350	TGF-beta signaling pathway	P42525	156	2e-37
Cit.15360.1.S1_at	K03094	4350	TGF-beta signaling pathway	Q9LSX9	83.2	2e-15
Cit.20212.1.S1_at	K04371	4350	TGF-beta signaling pathway	Q5Z859	95.9	4e-20
Cit.2542.1.S1_s_at	K04498	4350	TGF-beta signaling pathway	Q9FWQ5	67.4	6e-11
Cit.6280.1.S1_at	K04498	4350	TGF-beta signaling pathway	Q6YXY2	72.8	3e-12
Cit.7247.1.S1_at	K03094	4350	TGF-beta signaling pathway	Q39255	70.1	1e-11
Cit.29353.1.S1_s_at	K11717	730	Thiamine metabolism	Q7N3U5	56.2	2e-07
Cit.14156.1.S1_s_at	K04368	5216	Thyroid cancer	Q24324	184	5e-46
Cit.15344.1.S1_at	K04371	5216	Thyroid cancer	P42525	156	2e-37
Cit.20212.1.S1_at	K04371	5216	Thyroid cancer	Q5Z859	95.9	4e-20
Cit.31132.1.S1_at	K04368	5216	Thyroid cancer	Q24324	82.8	1e-15
Cit.31132.1.S1_at	K04369	5216	Thyroid cancer	Q90891	86.7	8e-17
Cit.27284.1.S1_at	K04424	4530	Tight junction	Q54TM7	159	9e-39
Cit.29635.1.S1_s_at	K10352	4530	Tight junction	P08799	52.8	3e-06
Cit.13133.1.S1_at	K04733	4620	Toll-like receptor signaling pathway	Q8R4K2	196	3e-49
Cit.14156.1.S1_s_at	K04368	4620	Toll-like receptor signaling pathway	Q24324	184	5e-46
Cit.14499.1.S1_at	K04733	4620	Toll-like receptor signaling pathway	Q8R4K2	147	7e-35
Cit.14822.1.S1_at	K04733	4620	Toll-like receptor signaling pathway	Q9NWZ3	129	2e-29
Cit.14822.1.S1_s_at	K04733	4620	Toll-like receptor signaling pathway	Q9NWZ3	129	2e-29
Cit.15344.1.S1_at	K04371	4620	Toll-like receptor signaling pathway	P42525	156	2e-37
Cit.15344.1.S1_at	K04441	4620	Toll-like receptor signaling pathway	Q4PC06	142	4e-33
Cit.15670.1.S1_at	K04733	4620	Toll-like receptor signaling pathway	Q9NWZ3	58.9	2e-08
Cit.16710.1.S1_at	K04733	4620	Toll-like receptor signaling pathway	Q1RMT8	89.7	1e-17
Cit.18183.1.S1_at	K04733	4620	Toll-like receptor signaling pathway	Q9NWZ3	86.7	1e-16
Cit.20212.1.S1_at	K04371	4620	Toll-like receptor signaling pathway	Q5Z859	95.9	4e-20
Cit.21952.1.S1_at	K04733	4620	Toll-like receptor signaling pathway	Q1RMT8	99	2e-20
Cit.25342.1.S1_at	K04733	4620	Toll-like receptor signaling pathway	Q1RMT8	96.3	1e-19
Cit.26667.1.S1_at	K04733	4620	Toll-like receptor signaling pathway	Q1RMT8	95.9	2e-19
Cit.31132.1.S1_at	K04368	4620	Toll-like receptor signaling pathway	Q24324	82.8	1e-15
Cit.31132.1.S1_at	K04369	4620	Toll-like receptor signaling pathway	Q90891	86.7	8e-17
Cit.36081.1.S1_at	K04733	4620	Toll-like receptor signaling pathway	Q1RMT8	63.9	5e-10
Cit.39936.1.S1_s_at	K04730	4620	Toll-like receptor signaling pathway	Q62406	68.2	2e-11
Cit.5675.1.S1_at	K04733	4620	Toll-like receptor signaling pathway	Q9NWZ3	64.7	4e-10
Cit.6028.1.S1_at	K04733	4620	Toll-like receptor signaling pathway	Q1RMT8	110	5e-32
Cit.6028.1.S1_at	K04730	4620	Toll-like receptor signaling pathway	P51617	105	8e-30
Cit.6231.1.S1_s_at	K04733	4620	Toll-like receptor signaling pathway	Q1RMT8	126	2e-28
Cit.6155.1.S1_at	K04733	4620	Toll-like receptor signaling pathway	Q1RMT8	159	1e-38
Cit.1001.1.S1_s_at	K11818	380	Tryptophan metabolism	O65782	251	4e-66
Cit.1002.1.S1_s_at	K11818	380	Tryptophan metabolism	O65782	246	1e-64
Cit.13546.1.S1_at	K00252	380	Tryptophan metabolism	Q20772	128	3e-29
Cit.13838.1.S1_at	K11818	380	Tryptophan metabolism	O65782	266	3e-70
Cit.29982.1.S1_at	K11820	380	Tryptophan metabolism	O48676	52	3e-06
Cit.29912.1.S1_at	K11820	380	Tryptophan metabolism	O48676	56.6	1e-07
Cit.30574.1.S1_s_at	K00128	380	Tryptophan metabolism	Q9CZS1	91.7	2e-18
Cit.37281.1.S1_at	K11820	380	Tryptophan metabolism	O48676	116	5e-32
Cit.4296.1.S1_s_at	K11820	380	Tryptophan metabolism	O48676	196	2e-49
Cit.4721.1.S1_s_at	K11820	380	Tryptophan metabolism	O48676	49.7	7e-06
Cit.4816.1.S1_s_at	K11820	380	Tryptophan metabolism	O48676	115	7e-25
Cit.4965.1.S1_at	K11820	380	Tryptophan metabolism	O48676	157	1e-37
Cit.6322.1.S1_at	K11820	380	Tryptophan metabolism	O48676	108	4e-23
Cit.8351.1.S1_s_at	K03781	380	Tryptophan metabolism	Q96528	458	1e-129
Cit.9653.1.S1_at	K00128	380	Tryptophan metabolism	Q9SYG7	219	7e-57
Cit.5583.1.S1_at	K01657	2020	Two-component system	P32068	506	1e-143
Cit.39245.1.S1_at	K01294	4940	Type I diabetes mellitus	P04836	99.4	1e-20
Cit.15344.1.S1_at	K04371	4930	Type II diabetes mellitus	P42525	156	2e-37
Cit.20212.1.S1_at	K04371	4930	Type II diabetes mellitus	Q5Z859	95.9	4e-20
Cit.5968.1.S1_at	K07593	4930	Type II diabetes mellitus	P58351	66.2	3e-10
Cit.7369.1.S1_at	K07593	4930	Type II diabetes mellitus	P11168	139	2e-32
Cit.29962.1.S1_at	K00680	350	Tyrosine metabolism	Q5KP49	51.2	4e-06
Cit.30654.1.S1_at	K00001	350	Tyrosine metabolism	P06525	291	3e-81
Cit.30939.1.S1_at	K00812	350	Tyrosine metabolism	Q02635	158	4e-67
Cit.40377.1.S1_s_at	K01800	350	Tyrosine metabolism	Q18938	66.6	9e-11
Cit.4652.1.S1_s_at	K02510	350	Tyrosine metabolism	B6I2N1	128	5e-29
Cit.4652.1.S1_s_at	K01636	350	Tyrosine metabolism	Q0TFJ7	152	4e-36
Cit.6307.1.S1_at	K01800	350	Tyrosine metabolism	Q9WVL0	75.9	4e-13
Cit.9171.1.S1_at	K00001	350	Tyrosine metabolism	O31186	69.7	1e-11
Cit.13963.1.S1_s_at	K03362	4120	Ubiquitin mediated proteolysis	Q9UKB1	77.8	1e-13
Cit.15360.1.S1_at	K03094	4120	Ubiquitin mediated proteolysis	Q9LSX9	83.2	2e-15
Cit.17252.1.S1_at	K03869	4120	Ubiquitin mediated proteolysis	Q54NZ5	194	1e-48
Cit.17252.1.S1_at	K10609	4120	Ubiquitin mediated proteolysis	Q13620	305	3e-82
Cit.29521.1.S1_s_at	K10594	4120	Ubiquitin mediated proteolysis	Q15751	45.8	2e-10
Cit.29521.1.S1_s_at	K10595	4120	Ubiquitin mediated proteolysis	Q9VR91	44.3	2e-09
Cit.29521.1.S1_x_at	K10594	4120	Ubiquitin mediated proteolysis	Q15751	45.8	2e-10
Cit.29521.1.S1_x_at	K10595	4120	Ubiquitin mediated proteolysis	Q9VR91	44.3	2e-09
Cit.29578.1.S1_at	K03875	4120	Ubiquitin mediated proteolysis	O49286	305	1e-82
Cit.29521.1.S1_at	K10594	4120	Ubiquitin mediated proteolysis	Q15751	45.8	2e-10
Cit.29521.1.S1_at	K10595	4120	Ubiquitin mediated proteolysis	Q9VR91	44.3	2e-09
Cit.33855.1.S1_at	K10143	4120	Ubiquitin mediated proteolysis	P43254	85.5	2e-16
Cit.35819.1.S1_at	K10586	4120	Ubiquitin mediated proteolysis	Q9NR09	60.8	3e-09
Cit.35819.1.S1_at	K10581	4120	Ubiquitin mediated proteolysis	Q9ZVX1	115	1e-25
Cit.39220.1.S1_s_at	K10260	4120	Ubiquitin mediated proteolysis	Q9VZF4	52.8	5e-07
Cit.39220.1.S1_s_at	K03362	4120	Ubiquitin mediated proteolysis	Q09855	54.7	1e-07
Cit.39220.1.S1_s_at	K03361	4120	Ubiquitin mediated proteolysis	P07834	76.6	3e-14
Cit.4540.1.S1_at	K10686	4120	Ubiquitin mediated proteolysis	O65041	366	1e-101
Cit.4534.1.S1_at	K10601	4120	Ubiquitin mediated proteolysis	Q75CC8	52.8	1e-06
Cit.6079.1.S1_s_at	K10259	4120	Ubiquitin mediated proteolysis	Q00659	61.2	4e-09
Cit.6160.1.S1_at	K04416	4120	Ubiquitin mediated proteolysis	Q13233	159	3e-38
Cit.6280.1.S1_at	K03876	4120	Ubiquitin mediated proteolysis	Q94420	54.7	7e-07
Cit.7247.1.S1_at	K03094	4120	Ubiquitin mediated proteolysis	Q39255	70.1	1e-11
Cit.3629.1.S1_s_at	K00826	290	Valine, leucine and isoleucine biosynthesis	Q9M439	352	1e-96
Cit.1280.1.S1_s_at	K01641	280	Valine, leucine and isoleucine degradation	P54873	263	6e-70
Cit.30574.1.S1_s_at	K00128	280	Valine, leucine and isoleucine degradation	Q9CZS1	91.7	2e-18
Cit.3629.1.S1_s_at	K00826	280	Valine, leucine and isoleucine degradation	Q9M439	352	1e-96
Cit.9653.1.S1_at	K00128	280	Valine, leucine and isoleucine degradation	Q9SYG7	219	7e-57
Cit.12697.1.S1_at	K02183	4270	Vascular smooth muscle contraction	P02599	89.4	2e-17
Cit.14156.1.S1_s_at	K04368	4270	Vascular smooth muscle contraction	Q24324	184	5e-46
Cit.15344.1.S1_at	K04371	4270	Vascular smooth muscle contraction	P42525	156	2e-37
Cit.16885.1.S1_at	K02183	4270	Vascular smooth muscle contraction	Q84MN0	122	2e-27
Cit.1785.1.S1_at	K06270	4270	Vascular smooth muscle contraction	Q10728	73.9	2e-12
Cit.19911.1.S1_s_at	K02183	4270	Vascular smooth muscle contraction	P04352	75.5	1e-13
Cit.20212.1.S1_at	K04371	4270	Vascular smooth muscle contraction	Q5Z859	95.9	4e-20
Cit.31132.1.S1_at	K04368	4270	Vascular smooth muscle contraction	Q24324	82.8	1e-15
Cit.31132.1.S1_at	K04369	4270	Vascular smooth muscle contraction	Q90891	86.7	8e-17
Cit.3236.1.S1_at	K02183	4270	Vascular smooth muscle contraction	O23320	60.5	8e-09
Cit.34418.1.S1_at	K02183	4270	Vascular smooth muscle contraction	O23320	94	1e-19
Cit.3520.1.S1_at	K02183	4270	Vascular smooth muscle contraction	Q5U206	68.9	3e-11
Cit.35566.1.S1_s_at	K02183	4270	Vascular smooth muscle contraction	P04352	92	2e-18
Cit.38637.1.S1_at	K02183	4270	Vascular smooth muscle contraction	O23320	152	3e-37
Cit.14156.1.S1_s_at	K04368	4370	VEGF signaling pathway	Q24324	184	5e-46
Cit.15109.1.S1_s_at	K06268	4370	VEGF signaling pathway	Q9FUQ7	62.4	1e-09
Cit.15344.1.S1_at	K04371	4370	VEGF signaling pathway	P42525	156	2e-37
Cit.15344.1.S1_at	K04441	4370	VEGF signaling pathway	Q4PC06	142	4e-33
Cit.20212.1.S1_at	K04371	4370	VEGF signaling pathway	Q5Z859	95.9	4e-20
Cit.31132.1.S1_at	K04368	4370	VEGF signaling pathway	Q24324	82.8	1e-15
Cit.31132.1.S1_at	K04369	4370	VEGF signaling pathway	Q90891	86.7	8e-17
Cit.2422.1.S1_at	K02155	5110	Vibrio cholerae infection	P59229	218	2e-56
Cit.9562.1.S1_at	K05275	750	Vitamin B6 metabolism	O14295	165	3e-40
Cit.9562.1.S1_x_at	K05275	750	Vitamin B6 metabolism	O14295	165	3e-40
Cit.1219.1.S1_at	K11584	4310	Wnt signaling pathway	Q93YV6	374	1e-103
Cit.13963.1.S1_s_at	K03362	4310	Wnt signaling pathway	Q9UKB1	77.8	1e-13
Cit.15109.1.S1_s_at	K06268	4310	Wnt signaling pathway	Q9FUQ7	62.4	1e-09
Cit.15360.1.S1_at	K03094	4310	Wnt signaling pathway	Q9LSX9	83.2	2e-15
Cit.2542.1.S1_s_at	K04498	4310	Wnt signaling pathway	Q9FWQ5	67.4	6e-11
Cit.39220.1.S1_s_at	K03362	4310	Wnt signaling pathway	Q09855	54.7	1e-07
Cit.6280.1.S1_at	K04498	4310	Wnt signaling pathway	Q6YXY2	72.8	3e-12
Cit.7247.1.S1_at	K03094	4310	Wnt signaling pathway	Q39255	70.1	1e-11
Cit.7432.1.S1_at	K03083	4310	Wnt signaling pathway	Q8VZD5	205	1e-52

## Sheet: GO
	GO_id	category	description	g0_silm	best_hit	best_score	best_ev
Cit.1246.1.S1_s_at	GO:0080016	F	(-)-E-beta-caryophyllene synthase activity	GO:0016829	Q84UU4	74.3	2e-12
Cit.13424.1.S1_at	GO:0010295	F	(+)-abscisic acid 8{prime}-hydroxylase activity	GO:0016491	Q949P1	607	0
[truncated: 7,852 more rows]
