# Supplementary material for: Comparative transcriptional profiling of orange fruit in response to the biocontrol yeast Kloeckera apiculata and its active compounds
Source: BMC Genomics. 2016 Jan 4;17:17. doi: 10.1186/s12864-015-2333-3 (PMC4698812; doi:10.1186/s12864-015-2333-3)
Supplement: Additional file 2: Table S2. — List and MapMan analysis of differentially expressed genes in citrus in response to K. apiculata, the extract and phenylethanol, respectively. (XLS 264 kb) [file 12864_2015_2333_MOESM2_ESM.xls]

## Sheet: K.apiculata
AT2G05100.1	1.1.1.1 PS.lightreaction.photosystem II.LHC-II
AT3G27690.1	1.1.1.1 PS.lightreaction.photosystem II.LHC-II
AT1G18730.1	1.1.6 PS.lightreaction.NADH DH
ATCG01100.1	1.1.6 PS.lightreaction.NADH DH
AT2G21970.1	1.1.8* light stress chlorophyll binding
AT3G51160.1	10.1.7 cell wall.precursor synthesis.GMD
AT4G24000.1	10.2.1 cell wall.cellulose synthesis.cellulose synthase
AT4G24000.1	10.2.1 cell wall.cellulose synthesis.cellulose synthase
AT2G03210.1	10.3 cell wall.hemicellulose synthesis
AT2G03210.1	10.3 cell wall.hemicellulose synthesis
AT1G67750.1	10.6.3 cell wall.degradation.pectate lyases and polygalacturonases
AT2G18660.1	10.7 cell wall.modification
AT3G29030.1	10.7 cell wall.modification
AT4G38400.1	10.7 cell wall.modification
AT5G35360.1	11.1.1 lipid metabolism.FA synthesis and FA elongation.Acetyl CoA Carboxylation
AT1G01120.1	11.1.10 lipid metabolism.FA synthesis and FA elongation.beta ketoacyl CoA synthase
AT2G26640.1	11.1.10 lipid metabolism.FA synthesis and FA elongation.beta ketoacyl CoA synthase
AT1G54570.1	11.10 lipid metabolism.glycolipid synthesis
AT5G20410.1	11.10.1 lipid metabolism.glycolipid synthesis.MGDG synthase
AT4G00550.1	11.10.2 lipid metabolism.glycolipid synthesis.DGDG synthase
AT4G33030.1	11.10.3 lipid metabolism.glycolipid synthesis.UDP-sulfoquinovose synthase
AT4G33030.1	11.10.3 lipid metabolism.glycolipid synthesis.UDP-sulfoquinovose synthase
AT5G05580.1	11.2.3 lipid metabolism.FA desaturation.omega 3 desaturase
AT3G57650.1	11.3.1 lipid metabolism.Phospholipid synthesis.1-acylglycerol-3-phosphate O-acyltransferase
AT4G29890.1	11.3.9 lipid metabolism.Phospholipid synthesis.choline monooxygenase
AT1G13580.2	11.8.1 lipid metabolism.exotics (steroids, squalene etc).sphingolipids
AT2G46210.1	11.8.1 lipid metabolism.exotics (steroids, squalene etc).sphingolipids
AT4G16820.1	11.9.2 lipid metabolism.lipid degradation.lipases
AT4G13550.1	11.9.2.1 lipid metabolism.lipid degradation.lipases.triacylglycerol lipase
AT1G31480.1	11.9.3 lipid metabolism.lipid degradation.lysophospholipases
AT3G51840.1	11.9.4.2 lipid metabolism.lipid degradation.beta-oxidation.acyl CoA DH
AT1G77760.1	12.1.1 N-metabolism.nitrate metabolism.NR
AT1G77760.1	12.1.1 N-metabolism.nitrate metabolism.NR
AT2G22250.3	13.1.1.2.1 amino acid metabolism.synthesis.central amino acid metabolism.aspartate.aspartate aminotransferase
AT2G37500.1	13.1.2.3.2 amino acid metabolism.synthesis.glutamate family.arginine.acetylglutamate kinase
AT5G10920.1	13.1.2.3.23 amino acid metabolism.synthesis.glutamate family.arginine.argininosuccinate lyase
AT3G13110.1	13.1.5.3.2 amino acid metabolism.synthesis.serine-glycine-cysteine group.cysteine.SAT
AT3G06350.1	13.1.6.1.10 amino acid metabolism.synthesis.aromatic aa.chorismate.dehydroquinate/shikimate dehydrogenase
AT1G48850.3	13.1.6.1.7 amino acid metabolism.synthesis.aromatic aa.chorismate.chorismate synthase
AT5G10870.1	13.1.6.2.1 amino acid metabolism.synthesis.aromatic aa.phenylalanine and tyrosine.chorismate mutase
AT1G08250.1	13.1.6.3.1 amino acid metabolism.synthesis.aromatic aa.phenylalanine.arogenate dehydratase / prephenate dehydratase
AT3G55870.1	13.1.6.5.1 amino acid metabolism.synthesis.aromatic aa.tryptophan.anthranilate synthase
AT5G38530.1	13.1.6.5.5 amino acid metabolism.synthesis.aromatic aa.tryptophan.tryptophan synthase
AT1G67280.2	13.2.3.2 amino acid metabolism.degradation.aspartate family.threonine
AT1G79230.1	13.2.5.3 amino acid metabolism.degradation.serine-glycine-cysteine group.cysteine
AT4G26500.1	14 S-assimilation
AT4G39940.1	14.15 S-assimilation.AKN
AT4G36810.1	16.1.1.10 secondary metabolism.isoprenoids.mevalonate pathway.geranylgeranyl pyrophosphate synthase
AT4G11820.2	16.1.2.2 secondary metabolism.isoprenoids.mevalonate pathway.HMG-CoA synthase
AT1G06820.1	16.1.4 secondary metabolism.isoprenoids.carotenoids
AT5G49555.1	16.1.4 secondary metabolism.isoprenoids.carotenoids
AT3G45130.1	16.1.5 secondary metabolism.isoprenoids.terpenoids
AT4G37980.1	16.2.1.10 secondary metabolism.phenylpropanoids.lignin biosynthesis.CAD
AT4G37990.1	16.2.1.10 secondary metabolism.phenylpropanoids.lignin biosynthesis.CAD
AT4G37990.1	16.2.1.10 secondary metabolism.phenylpropanoids.lignin biosynthesis.CAD
AT5G14700.1	16.2.1.7 secondary metabolism.phenylpropanoids.lignin biosynthesis.CCR1
AT1G74920.1	16.4.2.1 secondary metabolism.N misc.betaine.betaine-aldehyde dehydrogenase
AT1G34060.1	16.5.99.1 secondary metabolism.sulfur-containing.misc.alliinase
AT5G39050.1	16.8.1.21 secondary metabolism.flavonoids.anthocyanins.anthocyanin 5-aromatic acyltransferase
AT5G05270.2	16.8.2 secondary metabolism.flavonoids.chalcones
AT4G10490.1	16.8.3 secondary metabolism.flavonoids.dihydroflavonols
AT4G19230.1	17.1.1.2.1 hormone metabolism.abscisic acid.synthesis-degradation.degradation. 8-hydroxylase
AT5G13200.1	17.1.3 hormone metabolism.abscisic acid.induced-regulated-responsive-activated
AT5G13200.1	17.1.3 hormone metabolism.abscisic acid.induced-regulated-responsive-activated
AT5G23370.1	17.1.3 hormone metabolism.abscisic acid.induced-regulated-responsive-activated
AT1G24100.1	17.2.1 hormone metabolism.auxin.synthesis-degradation
AT5G65470.1	17.2.3 hormone metabolism.auxin.induced-regulated-responsive-activated
AT2G07050.1	17.3.1.2.99 hormone metabolism.brassinosteroid.synthesis-degradation.sterols.other
AT1G28360.1	17.5.2 hormone metabolism.ethylene.signal transduction
AT3G23240.1	17.5.2 hormone metabolism.ethylene.signal transduction
AT3G23240.1	17.5.2 hormone metabolism.ethylene.signal transduction
AT4G31980.1	17.5.2 hormone metabolism.ethylene.signal transduction
AT5G44210.1	17.5.2 hormone metabolism.ethylene.signal transduction
AT5G51190.1	17.5.2 hormone metabolism.ethylene.signal transduction
AT5G51190.1	17.5.2 hormone metabolism.ethylene.signal transduction
AT1G05710.3	17.5.3 hormone metabolism.ethylene.induced-regulated-responsive-activated
AT3G62550.1	17.5.3 hormone metabolism.ethylene.induced-regulated-responsive-activated
AT1G05160.1	17.6.1.4 hormone metabolism.gibberelin.synthesis-degradation.ent-kaurenoic acid hydroxylase/oxygenase
AT5G66430.1	17.8.1 hormone metabolism.salicylic acid.synthesis-degradation
AT2G25710.2	18 Co-factor and vitamine metabolism
AT5G54770.1	18.2 Co-factor and vitamine metabolism.thiamine
AT2G44520.1	19.99 tetrapyrrole synthesis.unspecified
AT5G48300.1	2.1.2.1 major CHO metabolism.synthesis.starch.AGPase
AT1G22650.1	2.2.1.3.1 major CHO metabolism.degradation.sucrose.invertases.neutral
AT1G69830.1	2.2.2.1 major CHO metabolism.degradation.starch.starch cleavage
AT3G23640.2	2.2.2.1 major CHO metabolism.degradation.starch.starch cleavage
AT5G18670.1	2.2.2.1 major CHO metabolism.degradation.starch.starch cleavage
AT5G18670.1	2.2.2.1 major CHO metabolism.degradation.starch.starch cleavage
AT3G54420.1	20.1 stress.biotic
AT4G19800.1	20.1 stress.biotic
AT4G25780.1	20.1 stress.biotic
AT5G36930.2	20.1 stress.biotic; 20.1.7 stress.biotic.PR-proteins
AT2G48070.2	20.1 stress.biotic; 35.2 not assigned.unknown
AT2G37570.1	20.2 stress.abiotic
AT4G11650.1	20.2 stress.abiotic
AT1G77020.1	20.2.1 stress.abiotic.heat
AT3G07770.1	20.2.1 stress.abiotic.heat
AT3G08510.3	20.2.1 stress.abiotic.heat
AT3G14200.1	20.2.1 stress.abiotic.heat
AT4G11660.1	20.2.1 stress.abiotic.heat
AT4G18880.1	20.2.1 stress.abiotic.heat
AT2G41430.2	20.2.3 stress.abiotic.drought/salt
AT3G06760.1	20.2.3 stress.abiotic.drought/salt
AT1G18980.1	20.2.99 stress.abiotic.unspecified
AT1G11530.1	21.1 redox.thioredoxin
AT2G04700.1	21.1 redox.thioredoxin
AT5G61440.1	21.1 redox.thioredoxin
AT1G63940.2	21.2.1 redox.ascorbate and glutathione.ascorbate
AT1G63940.2	21.2.1 redox.ascorbate and glutathione.ascorbate
AT4G35090.2	21.6 redox.dismutases and catalases
AT2G16570.1	23.1.2.1 nucleotide metabolism.synthesis.purine.amidophosphoribosyltransferase
AT2G16570.1	23.1.2.1 nucleotide metabolism.synthesis.purine.amidophosphoribosyltransferase
AT5G64370.1	23.2 nucleotide metabolism.degradation
AT5G03300.1	23.3.2.1 nucleotide metabolism.salvage.nucleoside kinases.adenosine kinase
AT5G23070.1	23.3.2.3 nucleotide metabolism.salvage.nucleoside kinases.thymidine kinase
AT5G26667.1	23.4.3 nucleotide metabolism.phosphotransfer and pyrophosphatases.uridylate kinase
AT5G26667.3	23.4.3 nucleotide metabolism.phosphotransfer and pyrophosphatases.uridylate kinase
AT3G53620.1	23.4.99 nucleotide metabolism.phosphotransfer and pyrophosphatases.misc
AT3G23580.1	23.5.4 nucleotide metabolism.deoxynucleotide metabolism.ribonucleoside-diphosphate reductase
AT1G50480.1	25.2 C1-metabolism.formate-tetrahydrofolate ligase
AT3G05600.1	26.1 misc.misc2
AT3G05600.1	26.1 misc.misc2
AT4G37550.1	26.1 misc.misc2
AT1G12740.1	26.10 misc.cytochrome P450
AT2G27690.1	26.10 misc.cytochrome P450
AT2G40890.1	26.10 misc.cytochrome P450
AT2G45550.1	26.10 misc.cytochrome P450
AT3G14690.1	26.10 misc.cytochrome P450
AT3G25180.2	26.10 misc.cytochrome P450
AT3G26180.2	26.10 misc.cytochrome P450
AT4G31970.1	26.10 misc.cytochrome P450
AT4G37310.1	26.10 misc.cytochrome P450
AT5G24910.1	26.10 misc.cytochrome P450
AT1G71695.1	26.12 misc.peroxidases
AT5G06720.1	26.12 misc.peroxidases
AT1G14860.1	26.13 misc.acid and other phosphatases
AT3G20500.1	26.13 misc.acid and other phosphatases
AT1G73040.1	26.16 misc.myrosinases-lectin-jacalin
AT4G19840.1	26.16 misc.myrosinases-lectin-jacalin
AT1G19300.1	26.2 misc.UDP glucosyl and glucoronyl transferases
AT1G70090.2	26.2 misc.UDP glucosyl and glucoronyl transferases
AT3G02100.1	26.2 misc.UDP glucosyl and glucoronyl transferases
AT3G02100.1	26.2 misc.UDP glucosyl and glucoronyl transferases
AT3G11340.1	26.2 misc.UDP glucosyl and glucoronyl transferases
AT3G21760.1	26.2 misc.UDP glucosyl and glucoronyl transferases
AT3G58790.1	26.2 misc.UDP glucosyl and glucoronyl transferases
AT4G02500.1	26.2 misc.UDP glucosyl and glucoronyl transferases
AT5G62220.1	26.2 misc.UDP glucosyl and glucoronyl transferases
AT1G29670.1	26.28 misc.GDSL-motif lipase
AT2G04570.1	26.28 misc.GDSL-motif lipase
AT2G42990.1	26.28 misc.GDSL-motif lipase
AT3G16370.1	26.28 misc.GDSL-motif lipase
AT1G64390.1	26.3 misc.gluco-, galacto- and mannosidases
AT3G18080.1	26.3 misc.gluco-, galacto- and mannosidases
AT4G21760.1	26.3 misc.gluco-, galacto- and mannosidases
AT5G36890.2	26.3 misc.gluco-, galacto- and mannosidases
AT1G51110.1	26.31* misc.fibrillins
AT3G55430.1	26.4 misc.beta 1,3 glucan hydrolases
AT1G65950.1	26.56* misc.ABC1k family
AT1G71810.1	26.56* misc.ABC1k family
AT4G31390.1	26.56* misc.ABC1k family
AT4G31390.2	26.56* misc.ABC1k family
AT1G49670.1	26.7 misc.oxidases - copper, flavone etc.
AT1G56000.1	26.7 misc.oxidases - copper, flavone etc.
AT1G65840.1	26.7 misc.oxidases - copper, flavone etc.
AT2G43020.1	26.7 misc.oxidases - copper, flavone etc.
AT4G20820.1	26.8 misc.nitrilases, *nitrile lyases, berberine bridge enzymes, reticuline oxidases, troponine reductases
AT2G29420.1	26.9 misc.glutathione S transferases
AT3G55040.1	26.9 misc.glutathione S transferases
AT2G25850.3	27.1 RNA.processing
AT1G60830.1	27.1.1 RNA.processing.splicing
AT1G60900.1	27.1.1 RNA.processing.splicing
AT4G21660.1	27.1.1 RNA.processing.splicing
AT1G32490.1	27.1.2 RNA.processing.RNA helicase
AT1G03280.1	27.2 RNA.transcription
AT1G06790.1	27.2 RNA.transcription
AT2G24120.1	27.2 RNA.transcription
AT4G19210.1	27.2 RNA.transcription
AT5G09830.1	27.3 RNA.regulation of transcription
AT2G19810.1	27.3.12 RNA.regulation of transcription.C3H zinc finger family
AT2G41900.1	27.3.12 RNA.regulation of transcription.C3H zinc finger family
AT4G08150.1	27.3.22 RNA.regulation of transcription.HB,Homeobox transcription factor family
AT5G41410.1	27.3.22 RNA.regulation of transcription.HB,Homeobox transcription factor family
AT2G31180.1	27.3.25 RNA.regulation of transcription.MYB domain transcription factor family
AT2G37630.1	27.3.25 RNA.regulation of transcription.MYB domain transcription factor family
AT2G37630.1	27.3.25 RNA.regulation of transcription.MYB domain transcription factor family
AT3G28910.1	27.3.25 RNA.regulation of transcription.MYB domain transcription factor family
AT5G17300.1	27.3.26 RNA.regulation of transcription.MYB-related transcription factor family
AT1G76880.1	27.3.30 RNA.regulation of transcription.Trihelix, Triple-Helix transcription factor family
AT3G10040.1	27.3.30 RNA.regulation of transcription.Trihelix, Triple-Helix transcription factor family
AT3G14180.1	27.3.30 RNA.regulation of transcription.Trihelix, Triple-Helix transcription factor family
AT1G80840.1	27.3.32 RNA.regulation of transcription.WRKY domain transcription factor family
AT2G30590.1	27.3.32 RNA.regulation of transcription.WRKY domain transcription factor family
AT3G56400.1	27.3.32 RNA.regulation of transcription.WRKY domain transcription factor family
AT5G26170.1	27.3.32 RNA.regulation of transcription.WRKY domain transcription factor family
AT1G42990.1	27.3.35 RNA.regulation of transcription.bZIP transcription factor family
AT2G47620.1	27.3.44 RNA.regulation of transcription.Chromatin Remodeling Factors
AT5G63950.1	27.3.44 RNA.regulation of transcription.Chromatin Remodeling Factors
AT4G17020.1	27.3.50 RNA.regulation of transcription.General Transcription
AT4G17880.1	27.3.6 RNA.regulation of transcription.bHLH,Basic Helix-Loop-Helix family
AT4G20970.1	27.3.6 RNA.regulation of transcription.bHLH,Basic Helix-Loop-Helix family
AT3G52450.1	27.3.64 RNA.regulation of transcription.PHOR1
AT4G16845.1	27.3.65 RNA.regulation of transcription.Polycomb Group (PcG)
AT5G02810.1	27.3.66 RNA.regulation of transcription.Psudo ARR transcription factor family
AT1G72650.2	27.3.67 RNA.regulation of transcription.putative transcription regulator
AT1G73230.1	27.3.67 RNA.regulation of transcription.putative transcription regulator
AT3G45830.1	27.3.67 RNA.regulation of transcription.putative transcription regulator
AT4G12750.1	27.3.67 RNA.regulation of transcription.putative transcription regulator
AT1G05830.2	27.3.69 RNA.regulation of transcription.SET-domain transcriptional regulator family
AT2G35160.1	27.3.69 RNA.regulation of transcription.SET-domain transcriptional regulator family
AT1G75540.1	27.3.7 RNA.regulation of transcription.C2C2(Zn) CO-like, Constans-like zinc finger family
AT2G21320.1	27.3.7 RNA.regulation of transcription.C2C2(Zn) CO-like, Constans-like zinc finger family
AT5G67480.2	27.3.72 RNA.regulation of transcription.Transcriptional Adaptor Zinc Bundle (TAZ) domain family
AT4G00950.1	27.3.8 RNA.regulation of transcription.C2C2(Zn) DOF zinc finger family
AT4G27000.1	27.3.99 RNA.regulation of transcription.unclassified
AT3G13700.2	27.4 RNA.RNA binding
AT4G19610.1	27.4 RNA.RNA binding
AT1G18800.1	28.1 DNA.synthesis/chromatin structure
AT2G19480.2	28.1 DNA.synthesis/chromatin structure
AT2G23840.1	28.1 DNA.synthesis/chromatin structure
AT2G37470.1	28.1.3 DNA.synthesis/chromatin structure.histone
AT2G24490.2	28.2 DNA.repair
AT1G74850.1	28.3* DNA.plastid nucleoid interacting
AT2G17730.1	28.3* DNA.plastid nucleoid interacting
AT3G46780.1	28.3* DNA.plastid nucleoid interacting
AT4G29090.1	28.99 DNA.unspecified
AT2G21520.1	28.99 DNA.unspecified; 34.99 transport.misc
AT4G31180.2	29.1.12 protein.aa activation.aspartate-tRNA ligase
AT1G29880.1	29.1.14 protein.aa activation.glycine-tRNA ligase
AT3G13490.1	29.1.6 protein.aa activation.lysine-tRNA ligase
AT4G15000.1	29.2.1.2.2.27 protein.synthesis.ribosomal protein.eukaryotic.60S subunit.L27
AT2G13540.1	29.2.3 protein.synthesis.initiation
AT4G20980.3	29.2.3 protein.synthesis.initiation
AT5G36230.1	29.2.3 protein.synthesis.initiation
AT2G45770.1	29.3.3 protein.targeting.chloroplast
AT5G09420.1	29.3.3 protein.targeting.chloroplast
AT2G14720.2	29.3.4.3 protein.targeting.secretory pathway.vacuole
AT1G30270.1	29.4 protein.postranslational modification
AT1G30270.1	29.4 protein.postranslational modification
AT1G51690.1	29.4 protein.postranslational modification
AT2G19130.1	29.4 protein.postranslational modification
AT2G30020.1	29.4 protein.postranslational modification
AT2G35050.1	29.4 protein.postranslational modification
AT3G06640.1	29.4 protein.postranslational modification
AT4G14580.1	29.4 protein.postranslational modification
AT4G30960.1	29.4 protein.postranslational modification
AT4G31170.3	29.4 protein.postranslational modification
AT4G33920.1	29.4 protein.postranslational modification
AT4G38470.1	29.4 protein.postranslational modification
AT5G10930.1	29.4 protein.postranslational modification
AT5G26751.1	29.4 protein.postranslational modification
AT5G27930.2	29.4 protein.postranslational modification
AT5G53000.1	29.4 protein.postranslational modification
AT5G53450.2	29.4 protein.postranslational modification
AT5G55560.1	29.4 protein.postranslational modification
AT5G59770.1	29.4 protein.postranslational modification
AT5G66880.1	29.4 protein.postranslational modification
AT4G33950.2	29.4 protein.postranslational modification; 29.4.1 protein.postranslational modification.kinase
AT4G00330.1	29.4.1.54 protein.postranslational modification.kinase.receptor like cytoplasmatic kinase IV
AT1G77280.1	29.4.1.56 protein.postranslational modification.kinase.receptor like cytoplasmatic kinase VI
AT5G65530.1	29.4.1.56 protein.postranslational modification.kinase.receptor like cytoplasmatic kinase VI
AT1G07570.1	29.4.1.57 protein.postranslational modification.kinase.receptor like cytoplasmatic kinase VII
AT1G07570.1	29.4.1.57 protein.postranslational modification.kinase.receptor like cytoplasmatic kinase VII
AT2G02800.2	29.4.1.57 protein.postranslational modification.kinase.receptor like cytoplasmatic kinase VII
AT2G28590.1	29.4.1.57 protein.postranslational modification.kinase.receptor like cytoplasmatic kinase VII
AT5G47070.1	29.4.1.57 protein.postranslational modification.kinase.receptor like cytoplasmatic kinase VII
AT3G59350.3	29.4.1.58 protein.postranslational modification.kinase.receptor like cytoplasmatic kinase VIII
AT5G65500.1	29.4.1.59 protein.postranslational modification.kinase.receptor like cytoplasmatic kinase IX
AT5G53140.1	29.4.5 protein.postranslational modification.phosphatase
AT5G53140.1	29.4.5 protein.postranslational modification.phosphatase
AT1G67700.2	29.5 protein.degradation
AT1G71696.2	29.5 protein.degradation
AT4G01320.1	29.5 protein.degradation
AT4G23860.3	29.5 protein.degradation
AT3G11910.1	29.5.11 protein.degradation.ubiquitin
AT4G05320.4	29.5.11.1 protein.degradation.ubiquitin.ubiquitin
AT5G03240.3	29.5.11.1 protein.degradation.ubiquitin.ubiquitin
AT5G19180.1	29.5.11.2 protein.degradation.ubiquitin.E1
AT1G56450.1	29.5.11.20 protein.degradation.ubiquitin.proteasom
AT1G26800.1	29.5.11.4.2 protein.degradation.ubiquitin.E3.RING
AT1G49210.1	29.5.11.4.2 protein.degradation.ubiquitin.E3.RING
AT1G67856.1	29.5.11.4.2 protein.degradation.ubiquitin.E3.RING
AT2G15580.1	29.5.11.4.2 protein.degradation.ubiquitin.E3.RING
AT2G46160.1	29.5.11.4.2 protein.degradation.ubiquitin.E3.RING
AT3G61415.2	29.5.11.4.3.1 protein.degradation.ubiquitin.E3.SCF.SKP
AT1G15670.1	29.5.11.4.3.2 protein.degradation.ubiquitin.E3.SCF.FBOX
AT1G21410.1	29.5.11.4.3.2 protein.degradation.ubiquitin.E3.SCF.FBOX
AT1G27340.1	29.5.11.4.3.2 protein.degradation.ubiquitin.E3.SCF.FBOX
AT5G63520.1	29.5.11.4.3.2 protein.degradation.ubiquitin.E3.SCF.FBOX
AT5G46210.1	29.5.11.4.3.3 protein.degradation.ubiquitin.E3.SCF.cullin
AT5G63160.1	29.5.11.4.5.2 protein.degradation.ubiquitin.E3.BTB/POZ Cullin3.BTB/POZ
AT2G44140.1	29.5.2 protein.degradation.autophagy
AT4G01610.1	29.5.3 protein.degradation.cysteine protease
AT1G11910.1	29.5.4 protein.degradation.aspartate protease
AT1G15000.1	29.5.5 protein.degradation.serine protease
AT1G33360.1	29.5.5 protein.degradation.serine protease
AT4G36195.2	29.5.5 protein.degradation.serine protease
AT5G53350.1	29.5.5 protein.degradation.serine protease
AT5G53350.1	29.5.5 protein.degradation.serine protease
AT2G45240.1	29.5.7 protein.degradation.metalloprotease
AT5G35690.1	29.5.7 protein.degradation.metalloprotease
AT2G46620.1	29.5.9 protein.degradation.AAA type
AT3G50930.1	29.5.9 protein.degradation.AAA type
AT1G58450.1	29.6 protein.folding
AT2G16600.1	29.6 protein.folding
AT2G16600.1	29.6 protein.folding
AT4G27670.1	29.6 protein.folding
AT5G16070.1	29.6 protein.folding
AT5G42390.1	29.9* protein.processing
AT2G18700.1	3.2.3 minor CHO metabolism.trehalose.potential TPS/TPP
AT4G27600.1	3.5 minor CHO metabolism.others
AT5G57655.2	3.5.1 minor CHO metabolism.others.Xylose isomerase
AT1G16880.1	3.8.3 minor CHO metabolism.galactose.galactose-1-phosphate uridyl transferases
AT2G18790.1	30.11 signalling.light
AT2G30520.3	30.11 signalling.light
AT3G26740.1	30.11 signalling.light
AT3G26740.1	30.11 signalling.light
AT3G47090.1	30.2.12 signalling.receptor kinases.leucine rich repeat XII
AT3G47570.1	30.2.12 signalling.receptor kinases.leucine rich repeat XII
AT4G04500.1	30.2.17 signalling.receptor kinases.DUF 26
AT4G23180.1	30.2.17 signalling.receptor kinases.DUF 26
AT1G65800.1	30.2.24 signalling.receptor kinases.S-locus glycoprotein like
AT5G10020.2	30.2.3 signalling.receptor kinases.leucine rich repeat III
AT1G16670.1	30.2.8.2 signalling.receptor kinases.leucine rich repeat VIII-2
AT1G05990.1	30.3 signalling.calcium
AT1G20760.1	30.3 signalling.calcium
AT1G21550.1	30.3 signalling.calcium
AT1G24620.1	30.3 signalling.calcium
AT1G66400.1	30.3 signalling.calcium
AT1G74690.1	30.3 signalling.calcium
AT2G46700.1	30.3 signalling.calcium
AT2G46700.2	30.3 signalling.calcium
AT3G52870.1	30.3 signalling.calcium
AT4G14640.1	30.3 signalling.calcium
AT5G39670.1	30.3 signalling.calcium
AT1G73500.1	30.6 signalling.MAP kinases
AT1G73500.1	30.6 signalling.MAP kinases
AT4G29810.1	30.6 signalling.MAP kinases
AT5G67070.1	30.8 signalling.misc
AT1G68090.1	31.1 cell.organisation
AT2G28840.1	31.1 cell.organisation
AT4G10840.1	31.1 cell.organisation
AT5G23860.1	31.1 cell.organisation
AT5G55230.1	31.1 cell.organisation
AT2G27170.2	31.2 cell.division
AT3G55580.1	31.2 cell.division
AT3G55580.1	31.2 cell.division
AT3G55580.1	31.2 cell.division
AT1G20830.1	31.2.5 cell.division.plastid; 35.2 not assigned.unknown
AT5G46860.1	31.4 cell.vesicle transport
AT1G01470.1	33.2 development.late embryogenesis abundant
AT1G01470.1	33.2 development.late embryogenesis abundant
AT1G13120.1	33.99 development.unspecified
AT1G18100.1	33.99 development.unspecified
AT1G67440.1	33.99 development.unspecified
AT1G69490.1	33.99 development.unspecified
AT1G69490.1	33.99 development.unspecified
AT3G10480.2	33.99 development.unspecified
AT3G11980.1	33.99 development.unspecified
AT4G27410.3	33.99 development.unspecified
AT4G36860.1	33.99 development.unspecified
AT4G36920.1	33.99 development.unspecified
AT5G08560.2	33.99 development.unspecified
AT5G15710.1	33.99 development.unspecified
AT5G40240.1	33.99 development.unspecified
AT5G47060.1	33.99 development.unspecified
AT5G59450.1	33.99 development.unspecified
AT5G66240.2	33.99 development.unspecified
AT1G19910.1	34.1.1 transport.p- and v-ATPases.H+-transporting two-sector ATPase
AT1G51610.1	34.12 transport.metal
AT1G68100.1	34.12 transport.metal
AT2G23150.1	34.12 transport.metal
AT2G37920.1	34.12 transport.metal
AT3G46900.1	34.12 transport.metal
AT3G46900.1	34.12 transport.metal
AT5G59030.1	34.12 transport.metal
AT5G45380.1	34.14 transport.unspecified cations
AT1G15520.1	34.16 transport.ABC transporters and multidrug resistance systems
AT2G36380.1	34.16 transport.ABC transporters and multidrug resistance systems
AT3G16340.1	34.16 transport.ABC transporters and multidrug resistance systems
AT3G62700.1	34.16 transport.ABC transporters and multidrug resistance systems
AT3G54820.1	34.19.1 transport.Major Intrinsic Proteins.PIP
AT1G17810.1	34.19.2 transport.Major Intrinsic Proteins.TIP
AT1G77210.1	34.2 transport.sugars
AT5G13740.1	34.2 transport.sugars
AT5G17010.3	34.2 transport.sugars
AT2G20780.1	34.2 transporter.sugars
AT2G43330.1	34.2 transporter.sugars
AT4G38250.1	34.3 transport.amino acids
AT5G40780.1	34.3 transport.amino acids
AT2G26690.1	34.4 transport.nitrate
AT3G12520.1	34.6 transport.sulphate
AT3G51895.1	34.6 transport.sulphate
AT1G20860.1	34.7 transport.phosphate
AT2G38940.1	34.7 transport.phosphate
AT2G22500.1	34.9 transport.metabolite transporters at the mitochondrial membrane
AT3G05290.1	34.9 transport.metabolite transporters at the mitochondrial membrane
AT1G01630.1	34.99 transport.misc
AT2G38120.1	34.99 transport.misc
AT3G51870.1	34.99 transport.misc
AT4G28220.1	35 not assigned; 9.2.2 mitochondrial electron transport / ATP synthesis.NADH-DH.type II.external
AT1G03910.1	35.1 not assigned.no ontology
AT1G17200.1	35.1 not assigned.no ontology
AT1G17200.1	35.1 not assigned.no ontology
AT1G21000.2	35.1 not assigned.no ontology
AT1G24130.1	35.1 not assigned.no ontology
AT1G30300.1	35.1 not assigned.no ontology
AT1G48175.1	35.1 not assigned.no ontology
AT1G48920.1	35.1 not assigned.no ontology
AT1G48920.1	35.1 not assigned.no ontology
AT1G49320.1	35.1 not assigned.no ontology
AT1G52920.1	35.1 not assigned.no ontology
AT1G53280.1	35.1 not assigned.no ontology
AT1G56290.1	35.1 not assigned.no ontology
AT1G68370.1	35.1 not assigned.no ontology
AT1G80950.1	35.1 not assigned.no ontology
AT2G16940.1	35.1 not assigned.no ontology
AT2G17970.2	35.1 not assigned.no ontology
AT2G33470.2	35.1 not assigned.no ontology
AT2G38670.1	35.1 not assigned.no ontology
AT2G39970.1	35.1 not assigned.no ontology
AT2G43410.4	35.1 not assigned.no ontology
AT2G45760.1	35.1 not assigned.no ontology
AT2G46200.2	35.1 not assigned.no ontology
AT3G05540.1	35.1 not assigned.no ontology
AT3G05550.1	35.1 not assigned.no ontology
AT3G12050.1	35.1 not assigned.no ontology
AT3G12050.2	35.1 not assigned.no ontology
AT3G20480.1	35.1 not assigned.no ontology
AT3G24080.2	35.1 not assigned.no ontology
AT3G27530.1	35.1 not assigned.no ontology
AT3G47590.1	35.1 not assigned.no ontology
AT3G48690.1	35.1 not assigned.no ontology
AT3G48700.1	35.1 not assigned.no ontology
AT3G50670.2	35.1 not assigned.no ontology
AT3G54200.1	35.1 not assigned.no ontology
AT3G63420.2	35.1 not assigned.no ontology
AT4G14305.1	35.1 not assigned.no ontology
AT4G15440.1	35.1 not assigned.no ontology
AT4G15955.3	35.1 not assigned.no ontology
AT4G26480.1	35.1 not assigned.no ontology
AT4G29250.1	35.1 not assigned.no ontology
AT4G31290.1	35.1 not assigned.no ontology
AT4G35785.2	35.1 not assigned.no ontology
AT4G38350.1	35.1 not assigned.no ontology
AT5G01300.1	35.1 not assigned.no ontology
AT5G05930.1	35.1 not assigned.no ontology
AT5G10460.1	35.1 not assigned.no ontology
AT5G14890.1	35.1 not assigned.no ontology
AT5G15550.2	35.1 not assigned.no ontology
AT5G22460.2	35.1 not assigned.no ontology
AT5G22460.2	35.1 not assigned.no ontology
AT5G26600.1	35.1 not assigned.no ontology
AT5G40270.1	35.1 not assigned.no ontology
AT5G45560.1	35.1 not assigned.no ontology
AT5G52990.1	35.1 not assigned.no ontology
AT5G60050.1	35.1 not assigned.no ontology
AT5G65280.1	35.1 not assigned.no ontology
AT2G20990.1	35.1.19 not assigned.no ontology.C2 domain-containing protein
AT3G14010.3	35.1.41 not assigned.no ontology.hydroxyproline rich proteins
AT3G14580.1	35.1.5 not assigned.no ontology.pentatricopeptide (PPR) repeat-containing protein
AT1G01500.1	35.2 not assigned.unknown
AT1G04200.1	35.2 not assigned.unknown
AT1G05410.2	35.2 not assigned.unknown
AT1G10740.2	35.2 not assigned.unknown
AT1G11380.1	35.2 not assigned.unknown
AT1G31130.1	35.2 not assigned.unknown
AT1G43245.1	35.2 not assigned.unknown
AT1G45688.1	35.2 not assigned.unknown
AT1G47420.1	35.2 not assigned.unknown
AT1G47900.1	35.2 not assigned.unknown
AT1G49660.1	35.2 not assigned.unknown
AT1G49660.1	35.2 not assigned.unknown
AT1G52565.1	35.2 not assigned.unknown
AT1G61240.4	35.2 not assigned.unknown
AT1G68140.1	35.2 not assigned.unknown
AT1G70505.1	35.2 not assigned.unknown
AT1G71110.1	35.2 not assigned.unknown
AT1G79510.2	35.2 not assigned.unknown
AT1G79770.1	35.2 not assigned.unknown
AT2G24440.1	35.2 not assigned.unknown
AT2G31290.2	35.2 not assigned.unknown
AT2G36810.1	35.2 not assigned.unknown
AT2G37210.1	35.2 not assigned.unknown
AT2G38640.1	35.2 not assigned.unknown
AT2G38640.1	35.2 not assigned.unknown
AT2G40980.1	35.2 not assigned.unknown
AT2G41640.1	35.2 not assigned.unknown
AT2G43180.2	35.2 not assigned.unknown
AT2G44850.1	35.2 not assigned.unknown
AT2G46420.1	35.2 not assigned.unknown
AT3G07310.1	35.2 not assigned.unknown
AT3G15355.1	35.2 not assigned.unknown
AT3G15530.2	35.2 not assigned.unknown
AT3G19340.1	35.2 not assigned.unknown
AT3G21200.1	35.2 not assigned.unknown
AT3G24740.2	35.2 not assigned.unknown
AT3G28670.1	35.2 not assigned.unknown
AT3G56290.1	35.2 not assigned.unknown
AT3G61800.1	35.2 not assigned.unknown
AT3G63430.1	35.2 not assigned.unknown
AT4G01650.2	35.2 not assigned.unknown
AT4G02210.1	35.2 not assigned.unknown
AT4G02405.1	35.2 not assigned.unknown
AT4G02920.1	35.2 not assigned.unknown
AT4G24220.2	35.2 not assigned.unknown
AT4G26630.2	35.2 not assigned.unknown
AT4G30390.1	35.2 not assigned.unknown
AT4G31080.1	35.2 not assigned.unknown
AT4G32340.1	35.2 not assigned.unknown
AT4G36280.1	35.2 not assigned.unknown
AT4G37440.2	35.2 not assigned.unknown
AT5G09580.1	35.2 not assigned.unknown
AT5G09960.1	35.2 not assigned.unknown
AT5G10320.2	35.2 not assigned.unknown
AT5G10695.1	35.2 not assigned.unknown
AT5G13220.1	35.2 not assigned.unknown
AT5G13220.4	35.2 not assigned.unknown
AT5G15120.1	35.2 not assigned.unknown
AT5G15120.1	35.2 not assigned.unknown
AT5G17610.1	35.2 not assigned.unknown
AT5G17640.1	35.2 not assigned.unknown
AT5G21970.1	35.2 not assigned.unknown
AT5G25170.1	35.2 not assigned.unknown
AT5G40800.1	35.2 not assigned.unknown
AT5G40800.1	35.2 not assigned.unknown
AT5G49900.1	35.2 not assigned.unknown
AT5G63350.1	35.2 not assigned.unknown
ATMG00030.1	35.2 not assigned.unknown
AT5G51820.1	4.2 glycolysis.PGM
AT5G52040.4	4.2 glycolysis.PGM
AT1G76550.1	4.5 glycolysis.pyrophosphate-fructose-6-P phosphotransferase
AT1G77120.1	5.3 fermentation.ADH
AT2G22780.1	6.3 gluconeogenesis.Malate DH
AT5G35790.1	7.1.1 OPP.oxidative PP.G6PD
AT5G55070.1	8.1 TCA / org.transformation.TCA
AT2G20420.1	8.1.6 TCA / org.transformation.TCA.succinyl-CoA ligase
AT2G20420.1	8.1.6 TCA / org.transformation.TCA.succinyl-CoA ligase
AT1G19580.1	9.1.1.5 mitochondrial electron transport / ATP synthesis.NADH-DH.carbonic anhydrase
AT4G26965.1	9.1.2 mitochondrial electron transport / ATP synthesis.NADH-DH.localisation not clear
AT5G25450.1	9.5 mitochondrial electron transport / ATP synthesis.cytochrome c reductase

## Sheet: The extract
AT2G05100.1	1.1.1.1 PS.lightreaction.photosystem II.LHC-II
AT3G27690.1	1.1.1.1 PS.lightreaction.photosystem II.LHC-II
AT1G18730.1	1.1.6 PS.lightreaction.NADH DH
AT2G32540.1	10.2.1 cell wall.cellulose synthesis.cellulose synthase
AT2G03210.1	10.3 cell wall.hemicellulose synthesis
AT2G03210.1	10.3 cell wall.hemicellulose synthesis
AT1G04680.1	10.6.3 cell wall.degradation.pectate lyases and polygalacturonases
AT1G67750.1	10.6.3 cell wall.degradation.pectate lyases and polygalacturonases
AT5G04310.1	10.6.3 cell wall.degradation.pectate lyases and polygalacturonases
AT1G69530.3	10.7 cell wall.modification
AT3G29030.1	10.7 cell wall.modification
AT4G38400.1	10.7 cell wall.modification
AT3G62060.1	10.8.2 cell wall.pectin*esterases.acetyl esterase
AT5G20410.1	11.10.1 lipid metabolism.glycolipid synthesis.MGDG synthase
AT1G19800.1	11.15* lipid metabolism.transport
AT3G10370.1	11.5.3 lipid metabolism.glyceral metabolism.FAD-dependent glycerol-3-phosphate dehydrogenase
AT1G10070.3	13.1.4.1.4 amino acid metabolism.synthesis.branched chain group.common.branched-chain amino acid aminotransferase
AT1G11120.2	13.1.4.1.4 amino acid metabolism.synthesis.branched chain group.common.branched-chain amino acid aminotransferase
AT1G67280.2	13.2.3.2 amino acid metabolism.degradation.aspartate family.threonine
AT4G26500.1	14 S-assimilation
AT4G39940.1	14.15 S-assimilation.AKN
AT4G36810.1	16.1.1.10 secondary metabolism.isoprenoids.mevalonate pathway.geranylgeranyl pyrophosphate synthase
AT4G11820.2	16.1.2.2 secondary metabolism.isoprenoids.mevalonate pathway.HMG-CoA synthase
AT1G08550.2	16.1.4.21 secondary metabolism.isoprenoids.carotenoids.violaxanthin de-epoxidase
AT2G02400.1	16.2 secondary metabolism.phenylpropanoids
AT4G37980.1	16.2.1.10 secondary metabolism.phenylpropanoids.lignin biosynthesis.CAD
AT4G37990.1	16.2.1.10 secondary metabolism.phenylpropanoids.lignin biosynthesis.CAD
AT4G37990.1	16.2.1.10 secondary metabolism.phenylpropanoids.lignin biosynthesis.CAD
AT5G39050.1	16.8.1.21 secondary metabolism.flavonoids.anthocyanins.anthocyanin 5-aromatic acyltransferase
AT5G05270.2	16.8.2 secondary metabolism.flavonoids.chalcones
AT5G13200.1	17.1.3 hormone metabolism.abscisic acid.induced-regulated-responsive-activated
AT5G13200.1	17.1.3 hormone metabolism.abscisic acid.induced-regulated-responsive-activated
AT3G62550.1	17.5.3 hormone metabolism.ethylene.induced-regulated-responsive-activated
AT3G45140.1	17.7.1.2 hormone metabolism.jasmonate.synthesis-degradation.lipoxygenase
AT5G54770.1	18.2 Co-factor and vitamine metabolism.thiamine
AT2G44520.1	19.99 tetrapyrrole synthesis.unspecified
AT4G39210.1	2.1.2.1 major CHO metabolism.synthesis.starch.AGPase
AT5G48300.1	2.1.2.1 major CHO metabolism.synthesis.starch.AGPase
AT5G52040.4	2.1.2.1 major CHO metabolism.synthesis.starch.AGPase
AT1G69830.1	2.2.2.1 major CHO metabolism.degradation.starch.starch cleavage
AT5G18670.1	2.2.2.1 major CHO metabolism.degradation.starch.starch cleavage
AT4G25780.1	20.1 stress.biotic
AT1G77020.1	20.2.1 stress.abiotic.heat
AT2G29500.1	20.2.1 stress.abiotic.heat
AT3G14200.1	20.2.1 stress.abiotic.heat
AT4G18880.1	20.2.1 stress.abiotic.heat
AT5G39120.1	20.2.99 stress.abiotic.unspecified
AT1G11530.1	21.1 redox.thioredoxin
AT5G28840.1	21.2.1.1 redox.ascorbate and glutathione.ascorbate.GME
AT4G35090.2	21.6 redox.dismutases and catalases
AT1G12740.1	26.10 misc.cytochrome P450
AT2G40890.1	26.10 misc.cytochrome P450
AT3G14690.1	26.10 misc.cytochrome P450
AT4G12320.1	26.10 misc.cytochrome P450
AT1G71695.1	26.12 misc.peroxidases
AT1G19300.1	26.2 misc.UDP glucosyl and glucoronyl transferases
AT2G36970.1	26.2 misc.UDP glucosyl and glucoronyl transferases
AT3G02100.1	26.2 misc.UDP glucosyl and glucoronyl transferases
AT3G58790.1	26.2 misc.UDP glucosyl and glucoronyl transferases
AT5G12890.1	26.2 misc.UDP glucosyl and glucoronyl transferases
AT3G16370.1	26.28 misc.GDSL-motif lipase
AT1G64390.1	26.3 misc.gluco-, galacto- and mannosidases
AT3G55430.1	26.4 misc.beta 1,3 glucan hydrolases
AT4G31390.1	26.56* misc.ABC1k family
AT4G31390.2	26.56* misc.ABC1k family
AT1G56000.1	26.7 misc.oxidases - copper, flavone etc.
AT1G65840.1	26.7 misc.oxidases - copper, flavone etc.
AT4G38540.1	26.7 misc.oxidases - copper, flavone etc.
AT4G20820.1	26.8 misc.nitrilases, *nitrile lyases, berberine bridge enzymes, reticuline oxidases, troponine reductases
AT5G02790.1	26.9 misc.glutathione S transferases
AT5G27720.1	27.1 RNA.processing
AT1G60900.1	27.1.1 RNA.processing.splicing
AT2G24590.1	27.1.1 RNA.processing.splicing
AT2G02990.1	27.1.19 RNA.processing.ribonucleases
AT1G76880.1	27.3.30 RNA.regulation of transcription.Trihelix, Triple-Helix transcription factor family
AT3G14180.1	27.3.30 RNA.regulation of transcription.Trihelix, Triple-Helix transcription factor family
AT2G46270.2	27.3.35 RNA.regulation of transcription.bZIP transcription factor family
AT2G46700.2	27.3.35 RNA.regulation of transcription.bZIP transcription factor family
AT1G31320.1	27.3.37 RNA.regulation of transcription.AS2,Lateral Organ Boundaries Gene Family
AT3G02550.1	27.3.37 RNA.regulation of transcription.AS2,Lateral Organ Boundaries Gene Family
AT5G37020.1	27.3.4 RNA.regulation of transcription.ARF, Auxin Response Factor family
AT2G47620.1	27.3.44 RNA.regulation of transcription.Chromatin Remodeling Factors
AT3G44750.1	27.3.55 RNA.regulation of transcription.HDA
AT3G57800.2	27.3.6 RNA.regulation of transcription.bHLH,Basic Helix-Loop-Helix family
AT4G20970.1	27.3.6 RNA.regulation of transcription.bHLH,Basic Helix-Loop-Helix family
AT5G02810.1	27.3.66 RNA.regulation of transcription.Psudo ARR transcription factor family
AT1G13790.1	27.3.67 RNA.regulation of transcription.putative transcription regulator
AT1G72650.2	27.3.67 RNA.regulation of transcription.putative transcription regulator
AT3G45830.1	27.3.67 RNA.regulation of transcription.putative transcription regulator
AT5G67480.2	27.3.72 RNA.regulation of transcription.Transcriptional Adaptor Zinc Bundle (TAZ) domain family
AT4G24630.1	27.3.99 RNA.regulation of transcription.unclassified
AT4G27000.1	27.3.99 RNA.regulation of transcription.unclassified
AT4G27000.1	27.3.99 RNA.regulation of transcription.unclassified
AT4G27000.1	27.3.99 RNA.regulation of transcription.unclassified
AT5G09880.1	27.4 RNA.RNA binding
AT2G24490.2	28.2 DNA.repair
AT4G29090.1	28.99 DNA.unspecified
AT3G13490.1	29.1.6 protein.aa activation.lysine-tRNA ligase
AT4G15000.1	29.2.1.2.2.27 protein.synthesis.ribosomal protein.eukaryotic.60S subunit.L27
AT1G06220.1	29.2.4 protein.synthesis.elongation
AT5G60390.3	29.2.4 protein.synthesis.elongation
AT3G10110.1	29.3.2 protein.targeting.mitochondria
AT2G35050.1	29.4 protein.postranslational modification
AT4G30960.1	29.4 protein.postranslational modification
AT4G31170.3	29.4 protein.postranslational modification
AT5G25510.1	29.4 protein.postranslational modification
AT5G27930.2	29.4 protein.postranslational modification
AT5G59770.1	29.4 protein.postranslational modification
AT3G59350.3	29.4.1.58 protein.postranslational modification.kinase.receptor like cytoplasmatic kinase VIII
AT5G53140.1	29.4.5 protein.postranslational modification.phosphatase
AT5G53140.1	29.4.5 protein.postranslational modification.phosphatase
AT1G63690.1	29.5 protein.degradation
AT1G69840.6	29.5 protein.degradation
AT5G22860.1	29.5 protein.degradation
AT5G03240.3	29.5.11.1 protein.degradation.ubiquitin.ubiquitin
AT5G19180.1	29.5.11.2 protein.degradation.ubiquitin.E1
AT1G67856.1	29.5.11.4.2 protein.degradation.ubiquitin.E3.RING
AT2G02870.3	29.5.11.4.3.2 protein.degradation.ubiquitin.E3.SCF.FBOX
AT5G63520.1	29.5.11.4.3.2 protein.degradation.ubiquitin.E3.SCF.FBOX
AT3G22260.1	29.5.3 protein.degradation.cysteine protease
AT4G01610.1	29.5.3 protein.degradation.cysteine protease
AT4G17040.1	29.5.5 protein.degradation.serine protease
AT5G53350.1	29.5.5 protein.degradation.serine protease
AT1G06430.1	29.5.7 protein.degradation.metalloprotease
AT5G16070.1	29.6 protein.folding
AT1G55740.1	3.1.2.2 minor CHO metabolism.raffinose family.raffinose synthases.putative
AT4G39970.1	3.2 minor CHO metabolism.trehalose
AT2G30520.3	30.11 signalling.light
AT3G15354.1	30.11 signalling.light
AT3G26740.1	30.11 signalling.light
AT3G26740.1	30.11 signalling.light
AT4G22730.1	30.2.4 signalling.receptor kinases.leucine rich repeat IV
AT1G05990.1	30.3 signalling.calcium
AT1G21550.1	30.3 signalling.calcium
AT1G24620.1	30.3 signalling.calcium
AT3G16490.1	30.3 signalling.calcium
AT4G14640.1	30.3 signalling.calcium
AT5G39670.1	30.3 signalling.calcium
AT4G08170.2	30.4.5 signalling.phosphinositides.inositol-1,3,4-trisphosphate 5/6-kinase
AT2G28840.1	31.1 cell.organisation
AT4G10840.1	31.1 cell.organisation
AT5G55230.1	31.1 cell.organisation
AT5G46860.1	31.4 cell.vesicle transport
AT1G13120.1	33.99 development.unspecified
AT3G11980.1	33.99 development.unspecified
AT4G27410.3	33.99 development.unspecified
AT5G40240.1	33.99 development.unspecified
AT5G59450.1	33.99 development.unspecified
AT5G62200.1	33.99 development.unspecified
AT5G66240.2	33.99 development.unspecified
AT1G05300.1	34.12 transport.metal
AT1G68100.1	34.12 transport.metal
AT5G59030.1	34.12 transport.metal
AT3G05030.2	34.14 transport.unspecified cations
AT1G17840.1	34.16 transport.ABC transporters and multidrug resistance systems
AT1G01620.2	34.19.1 transport.Major Intrinsic Proteins.PIP
AT2G43330.1	34.2 transporter.sugars
AT5G04770.1	34.3 transport.amino acids
AT4G13510.1	34.5 transport.ammonium
AT3G51895.1	34.6 transport.sulphate
AT2G22500.1	34.9 transport.metabolite transporters at the mitochondrial membrane
AT1G01630.1	34.99 transport.misc
AT4G28220.1	35 not assigned; 9.2.2 mitochondrial electron transport / ATP synthesis.NADH-DH.type II.external
AT1G48920.1	35.1 not assigned.no ontology
AT1G53280.1	35.1 not assigned.no ontology
AT1G68370.1	35.1 not assigned.no ontology
AT1G75220.1	35.1 not assigned.no ontology
AT1G80950.1	35.1 not assigned.no ontology
AT2G39970.1	35.1 not assigned.no ontology
AT3G12050.1	35.1 not assigned.no ontology
AT3G12050.2	35.1 not assigned.no ontology
AT3G13800.1	35.1 not assigned.no ontology
AT3G24080.2	35.1 not assigned.no ontology
AT3G48690.1	35.1 not assigned.no ontology
AT4G10750.1	35.1 not assigned.no ontology
AT4G15440.1	35.1 not assigned.no ontology
AT4G29860.1	35.1 not assigned.no ontology
AT5G22460.2	35.1 not assigned.no ontology
AT5G22460.2	35.1 not assigned.no ontology
AT5G43745.1	35.1 not assigned.no ontology
AT4G40080.1	35.1.21 not assigned.no ontology.epsin N-terminal homology (ENTH) domain-containing protein
AT3G14010.3	35.1.41 not assigned.no ontology.hydroxyproline rich proteins
AT3G14580.1	35.1.5 not assigned.no ontology.pentatricopeptide (PPR) repeat-containing protein
AT1G01500.1	35.2 not assigned.unknown
AT1G45688.1	35.2 not assigned.unknown
AT1G52565.1	35.2 not assigned.unknown
AT1G61240.4	35.2 not assigned.unknown
AT2G37210.1	35.2 not assigned.unknown
AT2G40980.1	35.2 not assigned.unknown
AT3G15530.2	35.2 not assigned.unknown
AT3G28670.1	35.2 not assigned.unknown
AT4G02210.1	35.2 not assigned.unknown
AT4G02405.1	35.2 not assigned.unknown
AT4G24220.2	35.2 not assigned.unknown
AT4G30390.1	35.2 not assigned.unknown
AT4G37440.2	35.2 not assigned.unknown
AT5G01510.1	35.2 not assigned.unknown
AT5G06220.1	35.2 not assigned.unknown
AT5G06700.1	35.2 not assigned.unknown
AT5G09580.1	35.2 not assigned.unknown
AT5G20190.1	35.2 not assigned.unknown
AT5G21970.1	35.2 not assigned.unknown
AT5G40800.1	35.2 not assigned.unknown
AT5G46560.1	35.2 not assigned.unknown
AT5G58510.1	35.2 not assigned.unknown
AT4G26270.1	4.4 glycolysis.PPFK
AT1G54100.2	5.10 fermentation.aldehyde dehydrogenase
AT1G77120.1	5.3 fermentation.ADH
AT2G20420.1	8.1.6 TCA / org.transformation.TCA.succinyl-CoA ligase
AT1G19580.1	9.1.1.5 mitochondrial electron transport / ATP synthesis.NADH-DH.carbonic anhydrase
AT4G02580.1	9.1.2 mitochondrial electron transport / ATP synthesis.NADH-DH.localisation not clear
AT4G26965.1	9.1.2 mitochondrial electron transport / ATP synthesis.NADH-DH.localisation not clear

## Sheet: Phenylethanol
AT2G05100.1	1.1.1.1 PS.lightreaction.photosystem II.LHC-II
AT3G27690.1	1.1.1.1 PS.lightreaction.photosystem II.LHC-II
AT4G28660.1	1.1.1.2 PS.lightreaction.photosystem II.PSII polypeptide subunits
AT1G08380.1	1.1.2.2 PS.lightreaction.photosystem I.PSI polypeptide subunits
AT5G23060.1	1.1.30 PS.lightreaction.state transition
AT1G18730.1	1.1.6 PS.lightreaction.NADH DH
AT2G39470.1	1.1.6 PS.lightreaction.NADH DH
ATCG01100.1	1.1.6 PS.lightreaction.NADH DH
AT3G22840.1	1.1.8* light stress chlorophyll binding
AT5G02120.1	1.1.8* light stress chlorophyll binding
AT3G02570.1	10.1.20 cell wall.precursor synthesis.phosphomannose isomerase
AT4G24000.1	10.2.1 cell wall.cellulose synthesis.cellulose synthase
AT4G24000.1	10.2.1 cell wall.cellulose synthesis.cellulose synthase
AT2G03210.1	10.3 cell wall.hemicellulose synthesis
AT2G03210.1	10.3 cell wall.hemicellulose synthesis
AT1G67750.1	10.6.3 cell wall.degradation.pectate lyases and polygalacturonases
AT5G04310.1	10.6.3 cell wall.degradation.pectate lyases and polygalacturonases
AT1G69530.3	10.7 cell wall.modification
AT3G29030.1	10.7 cell wall.modification
AT2G26640.1	11.1.10 lipid metabolism.FA synthesis and FA elongation.beta ketoacyl CoA synthase
AT5G53470.1	11.1.13 lipid metabolism.FA synthesis and FA elongation.acyl-CoA binding protein
AT4G00550.1	11.10.2 lipid metabolism.glycolipid synthesis.DGDG synthase
AT4G33030.1	11.10.3 lipid metabolism.glycolipid synthesis.UDP-sulfoquinovose synthase
AT1G13580.2	11.8.1 lipid metabolism.exotics (steroids, squalene etc).sphingolipids
AT2G46210.1	11.8.1 lipid metabolism.exotics (steroids, squalene etc).sphingolipids
AT4G13550.1	11.9.2.1 lipid metabolism.lipid degradation.lipases.triacylglycerol lipase
AT1G31480.1	11.9.3 lipid metabolism.lipid degradation.lysophospholipases
AT2G42010.1	11.9.3.1 lipid metabolism.lipid degradation.lysophospholipases.phospholipase D
AT3G51840.1	11.9.4.2 lipid metabolism.lipid degradation.beta-oxidation.acyl CoA DH
AT5G65110.1	11.9.4.2 lipid metabolism.lipid degradation.beta-oxidation.acyl CoA DH
AT1G77760.1	12.1.1 N-metabolism.nitrate metabolism.NR
AT1G77760.1	12.1.1 N-metabolism.nitrate metabolism.NR
AT2G37500.1	13.1.2.3.2 amino acid metabolism.synthesis.glutamate family.arginine.acetylglutamate kinase
AT5G10920.1	13.1.2.3.23 amino acid metabolism.synthesis.glutamate family.arginine.argininosuccinate lyase
AT5G49810.1	13.1.3.4.13 amino acid metabolism.synthesis.aspartate family.methionine.methionine S-methyltransferase
AT1G10070.3	13.1.4.1.4 amino acid metabolism.synthesis.branched chain group.common.branched-chain amino acid aminotransferase
AT3G13110.1	13.1.5.3.2 amino acid metabolism.synthesis.serine-glycine-cysteine group.cysteine.SAT
AT3G06350.1	13.1.6.1.10 amino acid metabolism.synthesis.aromatic aa.chorismate.dehydroquinate/shikimate dehydrogenase
AT3G08510.3	13.1.6.1.10 amino acid metabolism.synthesis.aromatic aa.chorismate.dehydroquinate/shikimate dehydrogenase
AT1G48850.3	13.1.6.1.7 amino acid metabolism.synthesis.aromatic aa.chorismate.chorismate synthase
AT3G55870.1	13.1.6.5.1 amino acid metabolism.synthesis.aromatic aa.tryptophan.anthranilate synthase
AT5G38530.1	13.1.6.5.5 amino acid metabolism.synthesis.aromatic aa.tryptophan.tryptophan synthase
AT1G79230.1	13.2.5.3 amino acid metabolism.degradation.serine-glycine-cysteine group.cysteine
AT4G26500.1	14 S-assimilation
AT4G39940.1	14.15 S-assimilation.AKN
AT1G78955.1	16.1 secondary metabolism.isoprenoids
AT4G36810.1	16.1.1.10 secondary metabolism.isoprenoids.mevalonate pathway.geranylgeranyl pyrophosphate synthase
AT4G11820.2	16.1.2.2 secondary metabolism.isoprenoids.mevalonate pathway.HMG-CoA synthase
AT1G06820.1	16.1.4 secondary metabolism.isoprenoids.carotenoids
AT1G08550.2	16.1.4.21 secondary metabolism.isoprenoids.carotenoids.violaxanthin de-epoxidase
AT3G45130.1	16.1.5 secondary metabolism.isoprenoids.terpenoids
AT2G02400.1	16.2 secondary metabolism.phenylpropanoids
AT3G50740.1	16.2.1 secondary metabolism.phenylpropanoids.lignin biosynthesis
AT4G37980.1	16.2.1.10 secondary metabolism.phenylpropanoids.lignin biosynthesis.CAD
AT4G37990.1	16.2.1.10 secondary metabolism.phenylpropanoids.lignin biosynthesis.CAD
AT4G37990.1	16.2.1.10 secondary metabolism.phenylpropanoids.lignin biosynthesis.CAD
AT1G74920.1	16.4.2.1 secondary metabolism.N misc.betaine.betaine-aldehyde dehydrogenase
AT1G34060.1	16.5.99.1 secondary metabolism.sulfur-containing.misc.alliinase
AT5G05600.1	16.8.1 secondary metabolism.flavonoids.anthocyanins
AT5G05270.2	16.8.2 secondary metabolism.flavonoids.chalcones
AT4G10490.1	16.8.3 secondary metabolism.flavonoids.dihydroflavonols
AT5G13200.1	17.1.3 hormone metabolism.abscisic acid.induced-regulated-responsive-activated
AT5G13200.1	17.1.3 hormone metabolism.abscisic acid.induced-regulated-responsive-activated
AT1G60710.1	17.2.3 hormone metabolism.auxin.induced-regulated-responsive-activated
AT1G60710.1	17.2.3 hormone metabolism.auxin.induced-regulated-responsive-activated
AT2G07050.1	17.3.1.2.99 hormone metabolism.brassinosteroid.synthesis-degradation.sterols.other
AT1G28360.1	17.5.2 hormone metabolism.ethylene.signal transduction
AT3G62550.1	17.5.3 hormone metabolism.ethylene.induced-regulated-responsive-activated
AT3G45140.1	17.7.1.2 hormone metabolism.jasmonate.synthesis-degradation.lipoxygenase
AT5G66430.1	17.8.1 hormone metabolism.salicylic acid.synthesis-degradation
AT5G54770.1	18.2 Co-factor and vitamine metabolism.thiamine
AT2G44520.1	19.99 tetrapyrrole synthesis.unspecified
AT4G39210.1	2.1.2.1 major CHO metabolism.synthesis.starch.AGPase
AT5G48300.1	2.1.2.1 major CHO metabolism.synthesis.starch.AGPase
AT1G32900.1	2.1.2.2 major CHO metabolism.synthesis.starch.starch synthase
AT1G22650.1	2.2.1.3.1 major CHO metabolism.degradation.sucrose.invertases.neutral
AT1G69830.1	2.2.2.1 major CHO metabolism.degradation.starch.starch cleavage
AT3G23920.1	2.2.2.1 major CHO metabolism.degradation.starch.starch cleavage
AT5G18670.1	2.2.2.1 major CHO metabolism.degradation.starch.starch cleavage
AT5G18670.1	2.2.2.1 major CHO metabolism.degradation.starch.starch cleavage
AT5G18670.1	2.2.2.1 major CHO metabolism.degradation.starch.starch cleavage
AT4G25780.1	20.1 stress.biotic
AT5G36930.2	20.1 stress.biotic; 20.1.7 stress.biotic.PR-proteins
AT2G48070.2	20.1 stress.biotic; 35.2 not assigned.unknown
AT4G11650.1	20.2 stress.abiotic
AT1G77020.1	20.2.1 stress.abiotic.heat
AT3G14200.1	20.2.1 stress.abiotic.heat
AT4G18880.1	20.2.1 stress.abiotic.heat
AT1G11530.1	21.1 redox.thioredoxin
AT2G04700.1	21.1 redox.thioredoxin
AT2G04700.1	21.1 redox.thioredoxin
AT5G16400.1	21.1 redox.thioredoxin
AT5G28840.1	21.2.1.1 redox.ascorbate and glutathione.ascorbate.GME
AT3G26060.1	21.5 redox.periredoxins
AT1G08830.2	21.6 redox.dismutases and catalases
AT4G35090.2	21.6 redox.dismutases and catalases
AT2G16570.1	23.1.2.1 nucleotide metabolism.synthesis.purine.amidophosphoribosyltransferase
AT2G16570.1	23.1.2.1 nucleotide metabolism.synthesis.purine.amidophosphoribosyltransferase
AT5G23070.1	23.3.2.3 nucleotide metabolism.salvage.nucleoside kinases.thymidine kinase
AT1G15690.1	23.4.99 nucleotide metabolism.phosphotransfer and pyrophosphatases.misc
AT1G50480.1	25.2 C1-metabolism.formate-tetrahydrofolate ligase
AT3G05600.1	26.1 misc.misc2
AT3G05600.1	26.1 misc.misc2
AT1G66540.1	26.10 misc.cytochrome P450
AT2G27690.1	26.10 misc.cytochrome P450
AT2G40890.1	26.10 misc.cytochrome P450
AT2G45550.1	26.10 misc.cytochrome P450
AT3G14690.1	26.10 misc.cytochrome P450
AT3G25180.2	26.10 misc.cytochrome P450
AT3G26180.2	26.10 misc.cytochrome P450
AT3G26310.1	26.10 misc.cytochrome P450
AT4G12320.1	26.10 misc.cytochrome P450
AT4G31500.1	26.10 misc.cytochrome P450
AT4G31970.1	26.10 misc.cytochrome P450
AT4G37310.1	26.10 misc.cytochrome P450
AT5G24910.1	26.10 misc.cytochrome P450
AT1G71695.1	26.12 misc.peroxidases
AT5G06720.1	26.12 misc.peroxidases
AT1G14860.1	26.13 misc.acid and other phosphatases
AT3G20500.1	26.13 misc.acid and other phosphatases
AT1G47960.1	26.16 misc.myrosinases-lectin-jacalin
AT1G73040.1	26.16 misc.myrosinases-lectin-jacalin
AT1G19300.1	26.2 misc.UDP glucosyl and glucoronyl transferases
AT1G22360.1	26.2 misc.UDP glucosyl and glucoronyl transferases
AT1G70090.2	26.2 misc.UDP glucosyl and glucoronyl transferases
AT2G36970.1	26.2 misc.UDP glucosyl and glucoronyl transferases
AT3G02100.1	26.2 misc.UDP glucosyl and glucoronyl transferases
AT3G02100.1	26.2 misc.UDP glucosyl and glucoronyl transferases
AT3G11340.1	26.2 misc.UDP glucosyl and glucoronyl transferases
AT3G21760.1	26.2 misc.UDP glucosyl and glucoronyl transferases
AT3G58790.1	26.2 misc.UDP glucosyl and glucoronyl transferases
AT4G02500.1	26.2 misc.UDP glucosyl and glucoronyl transferases
AT5G12890.1	26.2 misc.UDP glucosyl and glucoronyl transferases
AT5G47780.1	26.2 misc.UDP glucosyl and glucoronyl transferases
AT2G04570.1	26.28 misc.GDSL-motif lipase
AT2G42990.1	26.28 misc.GDSL-motif lipase
AT3G16370.1	26.28 misc.GDSL-motif lipase
AT1G64390.1	26.3 misc.gluco-, galacto- and mannosidases
AT3G18080.1	26.3 misc.gluco-, galacto- and mannosidases
AT4G21760.1	26.3 misc.gluco-, galacto- and mannosidases
AT1G51110.1	26.31* misc.fibrillins
AT3G55430.1	26.4 misc.beta 1,3 glucan hydrolases
AT1G65950.1	26.56* misc.ABC1k family
AT1G71810.1	26.56* misc.ABC1k family
AT4G31390.1	26.56* misc.ABC1k family
AT4G31390.2	26.56* misc.ABC1k family
AT1G49670.1	26.7 misc.oxidases - copper, flavone etc.
AT1G56000.1	26.7 misc.oxidases - copper, flavone etc.
AT1G65840.1	26.7 misc.oxidases - copper, flavone etc.
AT4G38540.1	26.7 misc.oxidases - copper, flavone etc.
AT2G23620.1	26.8 misc.nitrilases, *nitrile lyases, berberine bridge enzymes, reticuline oxidases, troponine reductases
AT4G20820.1	26.8 misc.nitrilases, *nitrile lyases, berberine bridge enzymes, reticuline oxidases, troponine reductases
AT2G47730.1	26.9 misc.glutathione S transferases
AT1G23400.1	27.1.1 RNA.processing.splicing
AT2G02990.1	27.1.19 RNA.processing.ribonucleases
AT1G03280.1	27.2 RNA.transcription
AT3G46640.2	27.3.20 RNA.regulation of transcription.G2-like transcription factor family, GARP
AT2G22430.1	27.3.22 RNA.regulation of transcription.HB,Homeobox transcription factor family
AT4G08150.1	27.3.22 RNA.regulation of transcription.HB,Homeobox transcription factor family
AT4G16780.1	27.3.22 RNA.regulation of transcription.HB,Homeobox transcription factor family
AT5G41410.1	27.3.22 RNA.regulation of transcription.HB,Homeobox transcription factor family
AT5G15800.1	27.3.24 RNA.regulation of transcription.MADS box transcription factor family; 33.99 development.unspecified
AT3G28910.1	27.3.25 RNA.regulation of transcription.MYB domain transcription factor family
AT3G61250.1	27.3.25 RNA.regulation of transcription.MYB domain transcription factor family
AT5G17300.1	27.3.26 RNA.regulation of transcription.MYB-related transcription factor family
AT1G76880.1	27.3.30 RNA.regulation of transcription.Trihelix, Triple-Helix transcription factor family
AT3G14180.1	27.3.30 RNA.regulation of transcription.Trihelix, Triple-Helix transcription factor family
AT5G28300.1	27.3.30 RNA.regulation of transcription.Trihelix, Triple-Helix transcription factor family
AT2G46270.2	27.3.35 RNA.regulation of transcription.bZIP transcription factor family
AT1G48410.1	27.3.36 RNA.regulation of transcription.Argonaute
AT1G31320.1	27.3.37 RNA.regulation of transcription.AS2,Lateral Organ Boundaries Gene Family
AT5G37020.1	27.3.4 RNA.regulation of transcription.ARF, Auxin Response Factor family
AT2G47620.1	27.3.44 RNA.regulation of transcription.Chromatin Remodeling Factors
AT2G25930.1	27.3.47 RNA.regulation of transcription.ELF3
AT4G20970.1	27.3.6 RNA.regulation of transcription.bHLH,Basic Helix-Loop-Helix family
AT5G50915.2	27.3.6 RNA.regulation of transcription.bHLH,Basic Helix-Loop-Helix family
AT5G02810.1	27.3.66 RNA.regulation of transcription.Psudo ARR transcription factor family
AT1G72650.2	27.3.67 RNA.regulation of transcription.putative transcription regulator
AT3G45830.1	27.3.67 RNA.regulation of transcription.putative transcription regulator
AT4G12750.1	27.3.67 RNA.regulation of transcription.putative transcription regulator
AT5G49700.1	27.3.67 RNA.regulation of transcription.putative transcription regulator
AT2G21320.1	27.3.7 RNA.regulation of transcription.C2C2(Zn) CO-like, Constans-like zinc finger family
AT5G67480.2	27.3.72 RNA.regulation of transcription.Transcriptional Adaptor Zinc Bundle (TAZ) domain family
AT4G02220.1	27.3.99 RNA.regulation of transcription.unclassified
AT4G24630.1	27.3.99 RNA.regulation of transcription.unclassified
AT4G27000.1	27.3.99 RNA.regulation of transcription.unclassified
AT4G32720.1	27.3.99 RNA.regulation of transcription.unclassified
AT4G36970.1	27.3.99 RNA.regulation of transcription.unclassified
AT5G37540.1	27.3.99 RNA.regulation of transcription.unclassified
AT5G43100.1	27.3.99 RNA.regulation of transcription.unclassified
AT1G18800.1	28.1 DNA.synthesis/chromatin structure
AT2G19480.2	28.1 DNA.synthesis/chromatin structure
AT2G23840.1	28.1 DNA.synthesis/chromatin structure
AT2G37470.1	28.1.3 DNA.synthesis/chromatin structure.histone
AT3G46780.1	28.3* DNA.plastid nucleoid interacting
AT4G29090.1	28.99 DNA.unspecified
AT2G21520.1	28.99 DNA.unspecified; 34.99 transport.misc
AT4G31180.2	29.1.12 protein.aa activation.aspartate-tRNA ligase
AT3G13490.1	29.1.6 protein.aa activation.lysine-tRNA ligase
AT4G14320.1	29.2.1.2.2.536 protein.synthesis.ribosomal protein.eukaryotic.60S subunit.L36A
AT2G13540.1	29.2.3 protein.synthesis.initiation
AT4G20980.3	29.2.3 protein.synthesis.initiation
AT5G36230.1	29.2.3 protein.synthesis.initiation
AT3G04800.1	29.3.2 protein.targeting.mitochondria
AT5G09420.1	29.3.3 protein.targeting.chloroplast
AT2G14720.2	29.3.4.3 protein.targeting.secretory pathway.vacuole
AT1G30270.1	29.4 protein.postranslational modification
AT1G51690.1	29.4 protein.postranslational modification
AT2G30020.1	29.4 protein.postranslational modification
AT2G32510.1	29.4 protein.postranslational modification
AT2G35050.1	29.4 protein.postranslational modification
AT4G14580.1	29.4 protein.postranslational modification
AT4G30960.1	29.4 protein.postranslational modification
AT4G30960.1	29.4 protein.postranslational modification
AT4G31170.3	29.4 protein.postranslational modification
AT4G33920.1	29.4 protein.postranslational modification
AT5G01820.1	29.4 protein.postranslational modification
AT5G10930.1	29.4 protein.postranslational modification
AT5G27930.2	29.4 protein.postranslational modification
AT5G53000.1	29.4 protein.postranslational modification
AT5G53450.2	29.4 protein.postranslational modification
AT5G59770.1	29.4 protein.postranslational modification
AT5G66880.1	29.4 protein.postranslational modification
AT4G33950.2	29.4 protein.postranslational modification; 29.4.1 protein.postranslational modification.kinase
AT5G65530.1	29.4.1.56 protein.postranslational modification.kinase.receptor like cytoplasmatic kinase VI
AT1G07570.1	29.4.1.57 protein.postranslational modification.kinase.receptor like cytoplasmatic kinase VII
AT2G02800.2	29.4.1.57 protein.postranslational modification.kinase.receptor like cytoplasmatic kinase VII
AT3G59350.3	29.4.1.58 protein.postranslational modification.kinase.receptor like cytoplasmatic kinase VIII
AT5G65500.1	29.4.1.59 protein.postranslational modification.kinase.receptor like cytoplasmatic kinase IX
AT5G53140.1	29.4.5 protein.postranslational modification.phosphatase
AT5G53140.1	29.4.5 protein.postranslational modification.phosphatase
AT1G63690.1	29.5 protein.degradation
AT1G67700.2	29.5 protein.degradation
AT1G71696.2	29.5 protein.degradation
AT5G22860.1	29.5 protein.degradation
AT3G11910.1	29.5.11 protein.degradation.ubiquitin
AT5G03240.3	29.5.11.1 protein.degradation.ubiquitin.ubiquitin
AT3G03060.1	29.5.11.20 protein.degradation.ubiquitin.proteasom
AT4G29040.1	29.5.11.20 protein.degradation.ubiquitin.proteasom
AT1G79380.1	29.5.11.4.2 protein.degradation.ubiquitin.E3.RING
AT2G15580.1	29.5.11.4.2 protein.degradation.ubiquitin.E3.RING
AT2G46160.1	29.5.11.4.2 protein.degradation.ubiquitin.E3.RING
AT1G15670.1	29.5.11.4.3.2 protein.degradation.ubiquitin.E3.SCF.FBOX
AT1G21410.1	29.5.11.4.3.2 protein.degradation.ubiquitin.E3.SCF.FBOX
AT1G27340.1	29.5.11.4.3.2 protein.degradation.ubiquitin.E3.SCF.FBOX
AT5G63520.1	29.5.11.4.3.2 protein.degradation.ubiquitin.E3.SCF.FBOX
AT5G46210.1	29.5.11.4.3.3 protein.degradation.ubiquitin.E3.SCF.cullin
AT5G63160.1	29.5.11.4.5.2 protein.degradation.ubiquitin.E3.BTB/POZ Cullin3.BTB/POZ
AT1G47128.1	29.5.3 protein.degradation.cysteine protease
AT3G22260.1	29.5.3 protein.degradation.cysteine protease
AT3G49340.1	29.5.3 protein.degradation.cysteine protease
AT4G01610.1	29.5.3 protein.degradation.cysteine protease
AT1G11910.1	29.5.4 protein.degradation.aspartate protease
AT1G07200.2	29.5.5 protein.degradation.serine protease
AT1G15000.1	29.5.5 protein.degradation.serine protease
AT4G36195.2	29.5.5 protein.degradation.serine protease
AT5G53350.1	29.5.5 protein.degradation.serine protease
AT2G45240.1	29.5.7 protein.degradation.metalloprotease
AT2G46620.1	29.5.9 protein.degradation.AAA type
AT2G46700.2	29.5.9 protein.degradation.AAA type
AT2G16600.1	29.6 protein.folding
AT2G16600.1	29.6 protein.folding
AT5G16070.1	29.6 protein.folding
AT5G42390.1	29.9* protein.processing
AT4G01970.1	3.1.3 minor CHO metabolism.raffinose family.stachyose synthases
AT2G18700.1	3.2.3 minor CHO metabolism.trehalose.potential TPS/TPP
AT4G27600.1	3.5 minor CHO metabolism.others
AT5G57655.2	3.5.1 minor CHO metabolism.others.Xylose isomerase
AT1G16880.1	3.8.3 minor CHO metabolism.galactose.galactose-1-phosphate uridyl transferases
AT2G30520.3	30.11 signalling.light
AT3G15354.1	30.11 signalling.light
AT3G26740.1	30.11 signalling.light
AT3G26740.1	30.11 signalling.light
AT3G47090.1	30.2.12 signalling.receptor kinases.leucine rich repeat XII
AT3G47570.1	30.2.12 signalling.receptor kinases.leucine rich repeat XII
AT4G04500.1	30.2.17 signalling.receptor kinases.DUF 26
AT4G23180.1	30.2.17 signalling.receptor kinases.DUF 26
AT1G69910.1	30.2.20 signalling.receptor kinases.wheat LRK10 like
AT4G21390.1	30.2.24 signalling.receptor kinases.S-locus glycoprotein like
AT5G51560.1	30.2.4 signalling.receptor kinases.leucine rich repeat IV
AT5G52040.4	30.2.4 signalling.receptor kinases.leucine rich repeat IV
AT1G05990.1	30.3 signalling.calcium
AT1G21550.1	30.3 signalling.calcium
AT1G74690.1	30.3 signalling.calcium
AT3G16490.1	30.3 signalling.calcium
AT3G56690.1	30.3 signalling.calcium
AT4G08170.2	30.4.5 signalling.phosphinositides.inositol-1,3,4-trisphosphate 5/6-kinase
AT1G73500.1	30.6 signalling.MAP kinases
AT1G73500.1	30.6 signalling.MAP kinases
AT3G18040.2	30.6 signalling.MAP kinases
AT4G29810.1	30.6 signalling.MAP kinases
AT5G67070.1	30.8 signalling.misc
AT1G68090.1	31.1 cell.organisation
AT2G28840.1	31.1 cell.organisation
AT3G16120.1	31.1 cell.organisation
AT4G10840.1	31.1 cell.organisation
AT5G55230.1	31.1 cell.organisation
AT1G26550.1	31.3.1 cell.cycle.peptidylprolyl isomerase
AT5G46860.1	31.4 cell.vesicle transport
AT1G01470.1	33.2 development.late embryogenesis abundant
AT1G01470.1	33.2 development.late embryogenesis abundant
AT1G01720.1	33.99 development.unspecified
AT1G13120.1	33.99 development.unspecified
AT1G69490.1	33.99 development.unspecified
AT3G11980.1	33.99 development.unspecified
AT3G45600.1	33.99 development.unspecified
AT4G27410.3	33.99 development.unspecified
AT4G35770.1	33.99 development.unspecified
AT4G36860.1	33.99 development.unspecified
AT4G36920.1	33.99 development.unspecified
AT5G08560.2	33.99 development.unspecified
AT5G40240.1	33.99 development.unspecified
AT5G47060.1	33.99 development.unspecified
AT5G52820.1	33.99 development.unspecified
AT5G62200.1	33.99 development.unspecified
AT5G66240.2	33.99 development.unspecified
AT1G05300.1	34.12 transport.metal
AT1G68100.1	34.12 transport.metal
AT3G46900.1	34.12 transport.metal
AT3G46900.1	34.12 transport.metal
AT5G59030.1	34.12 transport.metal
AT5G45380.1	34.14 transport.unspecified cations
AT1G17840.1	34.16 transport.ABC transporters and multidrug resistance systems
AT2G36380.1	34.16 transport.ABC transporters and multidrug resistance systems
AT3G62700.1	34.16 transport.ABC transporters and multidrug resistance systems
AT4G35100.1	34.19.1 transport.Major Intrinsic Proteins.PIP
AT1G17810.1	34.19.2 transport.Major Intrinsic Proteins.TIP
AT5G13740.1	34.2 transport.sugars
AT2G20780.1	34.2 transporter.sugars
AT2G43330.1	34.2 transporter.sugars
AT4G38250.1	34.3 transport.amino acids
AT5G23810.1	34.3 transport.amino acids
AT2G26690.1	34.4 transport.nitrate
AT3G12520.1	34.6 transport.sulphate
AT3G51895.1	34.6 transport.sulphate
AT1G20860.1	34.7 transport.phosphate
AT2G22500.1	34.9 transport.metabolite transporters at the mitochondrial membrane
AT1G01630.1	34.99 transport.misc
AT2G38120.1	34.99 transport.misc
AT4G28220.1	35 not assigned; 9.2.2 mitochondrial electron transport / ATP synthesis.NADH-DH.type II.external
AT1G03910.1	35.1 not assigned.no ontology
AT1G14870.1	35.1 not assigned.no ontology
AT1G17200.1	35.1 not assigned.no ontology
AT1G17200.1	35.1 not assigned.no ontology
AT1G47480.1	35.1 not assigned.no ontology
AT1G47750.1	35.1 not assigned.no ontology
AT1G48920.1	35.1 not assigned.no ontology
AT1G49320.1	35.1 not assigned.no ontology
AT1G52920.1	35.1 not assigned.no ontology
AT1G53280.1	35.1 not assigned.no ontology
AT1G68370.1	35.1 not assigned.no ontology
AT1G75220.1	35.1 not assigned.no ontology
AT1G75670.2	35.1 not assigned.no ontology
AT1G80950.1	35.1 not assigned.no ontology
AT2G33470.2	35.1 not assigned.no ontology
AT3G05540.1	35.1 not assigned.no ontology
AT3G12050.1	35.1 not assigned.no ontology
AT3G16990.1	35.1 not assigned.no ontology
AT3G24080.2	35.1 not assigned.no ontology
AT3G48690.1	35.1 not assigned.no ontology
AT3G48700.1	35.1 not assigned.no ontology
AT3G50670.2	35.1 not assigned.no ontology
AT3G62860.1	35.1 not assigned.no ontology
AT3G63420.2	35.1 not assigned.no ontology
AT4G14305.1	35.1 not assigned.no ontology
AT4G15440.1	35.1 not assigned.no ontology
AT4G15955.3	35.1 not assigned.no ontology
AT4G30845.1	35.1 not assigned.no ontology
AT4G31290.1	35.1 not assigned.no ontology
AT4G38890.1	35.1 not assigned.no ontology
AT5G01300.1	35.1 not assigned.no ontology
AT5G10460.1	35.1 not assigned.no ontology
AT5G11650.1	35.1 not assigned.no ontology
AT5G14890.1	35.1 not assigned.no ontology
AT5G22460.2	35.1 not assigned.no ontology
AT5G22460.2	35.1 not assigned.no ontology
AT5G40270.1	35.1 not assigned.no ontology
AT5G43745.1	35.1 not assigned.no ontology
AT5G60050.1	35.1 not assigned.no ontology
AT5G65280.1	35.1 not assigned.no ontology
AT1G22610.1	35.1.19 not assigned.no ontology.C2 domain-containing protein
AT2G20990.1	35.1.19 not assigned.no ontology.C2 domain-containing protein
AT4G40080.1	35.1.21 not assigned.no ontology.epsin N-terminal homology (ENTH) domain-containing protein
AT5G10690.1	35.1.5 not assigned.no ontology.pentatricopeptide (PPR) repeat-containing protein
AT1G01500.1	35.2 not assigned.unknown
AT1G10740.2	35.2 not assigned.unknown
AT1G11120.2	35.2 not assigned.unknown
AT1G11380.1	35.2 not assigned.unknown
AT1G13990.1	35.2 not assigned.unknown
AT1G35420.1	35.2 not assigned.unknown
AT1G43245.1	35.2 not assigned.unknown
AT1G47740.2	35.2 not assigned.unknown
AT1G52565.1	35.2 not assigned.unknown
AT1G61240.4	35.2 not assigned.unknown
AT1G79770.1	35.2 not assigned.unknown
AT2G27385.1	35.2 not assigned.unknown
AT2G29510.1	35.2 not assigned.unknown
AT2G37210.1	35.2 not assigned.unknown
AT2G38640.1	35.2 not assigned.unknown
AT2G40980.1	35.2 not assigned.unknown
AT2G43180.2	35.2 not assigned.unknown
AT2G46420.1	35.2 not assigned.unknown
AT3G09050.1	35.2 not assigned.unknown
AT3G15355.1	35.2 not assigned.unknown
AT3G15530.2	35.2 not assigned.unknown
AT3G15530.2	35.2 not assigned.unknown
AT3G24740.2	35.2 not assigned.unknown
AT3G27310.1	35.2 not assigned.unknown
AT3G28670.1	35.2 not assigned.unknown
AT3G48660.1	35.2 not assigned.unknown
AT3G56290.1	35.2 not assigned.unknown
AT3G61800.1	35.2 not assigned.unknown
AT3G63430.1	35.2 not assigned.unknown
AT4G01650.2	35.2 not assigned.unknown
AT4G02210.1	35.2 not assigned.unknown
AT4G02405.1	35.2 not assigned.unknown
AT4G02920.1	35.2 not assigned.unknown
AT4G24220.2	35.2 not assigned.unknown
AT4G26630.2	35.2 not assigned.unknown
AT4G30390.1	35.2 not assigned.unknown
AT4G32340.1	35.2 not assigned.unknown
AT4G36280.1	35.2 not assigned.unknown
AT5G01510.1	35.2 not assigned.unknown
AT5G01750.2	35.2 not assigned.unknown
AT5G15120.1	35.2 not assigned.unknown
AT5G20190.1	35.2 not assigned.unknown
AT5G40800.1	35.2 not assigned.unknown
AT5G40800.1	35.2 not assigned.unknown
AT5G63350.1	35.2 not assigned.unknown
ATMG00030.1	35.2 not assigned.unknown
AT1G76550.1	4.5 glycolysis.pyrophosphate-fructose-6-P phosphotransferase
AT1G54100.2	5.10 fermentation.aldehyde dehydrogenase
AT1G77120.1	5.3 fermentation.ADH
AT2G22780.1	6.3 gluconeogenesis.Malate DH
AT5G35790.1	7.1.1 OPP.oxidative PP.G6PD
AT2G20420.1	8.1.6 TCA / org.transformation.TCA.succinyl-CoA ligase
AT1G19580.1	9.1.1.5 mitochondrial electron transport / ATP synthesis.NADH-DH.carbonic anhydrase
AT5G25450.1	9.5 mitochondrial electron transport / ATP synthesis.cytochrome c reductase
