# Supplementary material for: Comparative transcriptional profiling of orange fruit in response to the biocontrol yeast Kloeckera apiculata and its active compounds
Source: BMC Genomics. 2016 Jan 4;17:17. doi: 10.1186/s12864-015-2333-3 (PMC4698812; doi:10.1186/s12864-015-2333-3)
Supplement: Additional file 3: Table S3. — List of defence-related differentially expressed genes in citrus under K. apiculata treatment. (XLS 115 kb) [file 12864_2015_2333_MOESM3_ESM.xls]

## Sheet: Sheet1
Arabidopsis ID	MAPMANBIN description	Citrus GeneChip ID	foldchange(K.apiculata v CK>=1.3)	foldchange(The extract vs CK>=1.3)	foldchange(Phenylethanol vs CK>=1.3)
AT3G02570.1	10.1.20 cell wall.precursor synthesis.phosphomannose isomerase	Cit.37811.1.S1_s_at	NA	NA	-0.903283	| Symbols: MEE31, PMI1 | MEE31 (MATERNAL EFFECT EMBRYOARREST 31); mannose-6-phosphate isomerase |chr3:543463-545478 REVERSELength = 432					1e-24
AT3G51160.1	10.1.7 cell wall.precursor synthesis.GMD	Cit.12531.1.S1_x_at	0.413907	NA	NA	| Symbols: MUR1, MUR_1, GMD2 | MUR1 (MURUS 1);GDP-mannose 4,6-dehydratase | chr3:19007232-19008353REVERSELength = 373					0
AT2G32540.1	10.2.1 cell wall.cellulose synthesis.cellulose synthase	Cit.12234.1.S1_at	NA	0.397329	NA	| Symbols: ATCSLB04, CSLB04, ATCSLB4 | ATCSLB04;cellulose synthase/ transferase/ transferase,transferring glycosyl groups | chr2:13814686-13818289FORWARDLen	gth =	755			3e-95
AT4G24000.1	10.2.1 cell wall.cellulose synthesis.cellulose synthase	Cit.13744.1.S1_s_at	0.51795	NA	0.73051	| Symbols: ATCSLG2, CSLG2 | ATCSLG2; cellulose synthase/transferase/ transferase, transferring glycosyl groups |chr4:12462142-12465471 FORWARDLength = 722					2e-34
AT4G24000.1	10.2.1 cell wall.cellulose synthesis.cellulose synthase	Cit.9268.1.S1_s_at	0.386578	NA	0.681723	| Symbols: ATCSLG2, CSLG2 | ATCSLG2; cellulose synthase/transferase/ transferase, transferring glycosyl groups |chr4:12462142-12465471 FORWARDLength = 722					e-129
AT2G03210.1	10.3 cell wall.hemicellulose synthesis	Cit.30953.1.S1_at	-0.552695	-0.509697	-0.613628	| Symbols: FUT2, ATFUT2 | FUT2 (FUCOSYLTRANSFERASE 2);fucosyltransferase/ transferase, transferring glycosylgroups | chr2:968335-970018 REVERSELength = 539					5e-76
AT2G03210.1	10.3 cell wall.hemicellulose synthesis	Cit.30953.1.S1_s_at	-0.470253	-0.436047	-0.735659	| Symbols: FUT2, ATFUT2 | FUT2 (FUCOSYLTRANSFERASE 2);fucosyltransferase/ transferase, transferring glycosylgroups | chr2:968335-970018 REVERSELength = 539					5e-76
AT1G04680.1	10.6.3 cell wall.degradation.pectate lyases and polygalacturonases	Cit.17853.1.S1_s_at	NA	-0.513656	NA	| Symbols: | pectate lyase family protein |chr1:1304052-1307780 REVERSELength = 431					0
AT5G04310.1	10.6.3 cell wall.degradation.pectate lyases and polygalacturonases	Cit.24023.1.S1_s_at	NA	0.398983	0.559751	| Symbols: | pectate lyase family protein |chr5:1203356-1207352 REVERSELength = 518					2e-77
AT1G67750.1	10.6.3 cell wall.degradation.pectate lyases and polygalacturonases	Cit.3283.1.S1_s_at	-1.16972	-0.603589	-0.882699	| Symbols: | pectate lyase family protein |chr1:25401660-25403165 FORWARDLength = 408					0
AT3G29030.1	10.7 cell wall.modification	Cit.2093.1.S1_s_at	0.419522	0.708085	0.771937	| Symbols: ATEXPA5, ATEXP5, ATHEXP ALPHA 1.4, EXP5,EXPA5 | EXPA5 (EXPANSIN A5) | chr3:11011538-11013068REVERSELength = 255					e-103
AT1G69530.3	10.7 cell wall.modification	Cit.29327.1.S1_x_at	NA	0.809647	0.754093	| Symbols: ATEXPA1, EXP1, AT-EXP1, ATEXP1, ATHEXP ALPHA1.2 | ATEXPA1 (ARABIDOPSIS THALIANA EXPANSIN A1) |chr1:26142034-26143200 FORWARDLength = 275					1e-40
AT4G38400.1	10.7 cell wall.modification	Cit.39752.1.S1_at	3.9787	0.518846	NA	| Symbols: ATEXLA2, EXPL2, ATEXPL2, ATHEXP BETA 2.2 |ATEXLA2 (ARABIDOPSIS THALIANA EXPANSIN-LIKE A2) |chr4:17978675-17979665 REVERSELength = 265					8e-63
AT2G18660.1	10.7 cell wall.modification	Cit.5956.1.S1_s_at	0.61027	NA	NA	| Symbols: EXLB3 | EXLB3 (EXPANSIN-LIKE B3 PRECURSOR) |chr2:8091032-8091644 REVERSELength = 130					6e-32
AT3G62060.1	10.8.2 cell wall.pectin*esterases.acetyl esterase	Cit.1909.1.S1_at	NA	0.440493	NA	| Symbols: | pectinacetylesterase family protein |chr3:22980123-22982734 FORWARDLength = 419					5e-21
AT5G35360.1	11.1.1 lipid metabolism.FA synthesis and FA elongation.Acetyl CoA Carboxylation	Cit.26354.1.S1_s_at	-0.424445	NA	NA	| Symbols: CAC2 | CAC2; acetyl-CoA carboxylase/ biotincarboxylase | chr5:13584300-13588268 FORWARDLength = 537					2e-37
AT2G26640.1	11.1.10 lipid metabolism.FA synthesis and FA elongation.beta ketoacyl CoA synthase	Cit.16017.1.S1_at	0.717055	NA	-0.635805	| Symbols: KCS11 | KCS11 (3-KETOACYL-COA SYNTHASE 11);acyltransferase/ catalytic/ transferase, transferringacyl groups other than amino-acyl groups |chr2:11	330094	-11331623 FORWARDLength = 509			7e-75
AT1G01120.1	11.1.10 lipid metabolism.FA synthesis and FA elongation.beta ketoacyl CoA synthase	Cit.33173.1.S1_at	1.20894	NA	NA	| Symbols: KCS1 | KCS1 (3-KETOACYL-COA SYNTHASE 1);acyltransferase/ fatty acid elongase | chr1:57392-58978REVERSELength = 528					e-111
AT5G53470.1	11.1.13 lipid metabolism.FA synthesis and FA elongation.acyl-CoA binding protein	Cit.1785.1.S1_at	NA	NA	0.507874	| Symbols: ACBP1, ACBP | ACBP1 (ACYL-COA BINDING PROTEIN1); acyl-CoA binding / lead ion binding |chr5:21710497-21712391 FORWARDLength = 338					5e-37
AT1G54570.1	11.10 lipid metabolism.glycolipid synthesis	Cit.17196.1.S1_at	-0.51227	NA	NA	| Symbols: | esterase/lipase/thioesterase family protein| chr1:20380649-20384953 REVERSELength = 704					3e-80
AT5G20410.1	11.10.1 lipid metabolism.glycolipid synthesis.MGDG synthase	Cit.21988.1.S1_s_at	0.815934	0.638792	NA	| Symbols: MGD2, ATMGD2 | MGD2; 1,2-diacylglycerol3-beta-galactosyltransferase/ UDP-galactosyltransferase/transferase, transferring glycosyl groups |chr5:68	-96765	6898581 FORWARDLength = 468			4e-65
AT4G00550.1	11.10.2 lipid metabolism.glycolipid synthesis.DGDG synthase	Cit.31026.1.S1_at	-0.391226	NA	NA	| Symbols: DGD2 | DGD2; UDP-galactosyltransferase/UDP-glycosyltransferase/ digalactosyldiacylglycerolsynthase/ transferase, transferring glycosyl groups |ch	r4:238	154-240019 REVERSELength = 473			e-152
AT4G00550.1	11.10.2 lipid metabolism.glycolipid synthesis.DGDG synthase	Cit.7437.1.S1_at	NA	NA	-0.398703	| Symbols: DGD2 | DGD2; UDP-galactosyltransferase/UDP-glycosyltransferase/ digalactosyldiacylglycerolsynthase/ transferase, transferring glycosyl groups |ch	r4:238	154-240019 REVERSELength = 473			2e-68
AT4G33030.1	11.10.3 lipid metabolism.glycolipid synthesis.UDP-sulfoquinovose synthase	Cit.15620.1.S1_at	-0.400256	NA	NA	| Symbols: SQD1 | SQD1; UDPsulfoquinovose synthase/sulfotransferase | chr4:15936051-15937566 FORWARDLength = 477					8e-29
AT4G33030.1	11.10.3 lipid metabolism.glycolipid synthesis.UDP-sulfoquinovose synthase	Cit.31612.1.S1_s_at	-0.923425	NA	-0.6309	| Symbols: SQD1 | SQD1; UDPsulfoquinovose synthase/sulfotransferase | chr4:15936051-15937566 FORWARDLength = 477					1e-84
AT1G19800.1	11.15* lipid metabolism.transport	Cit.12537.1.S1_at	NA	-0.413562	NA	| Symbols: TGD1 | TGD1 (TRIGALACTOSYLDIACYLGLYCEROL 1);lipid transporter | chr1:6846812-6847954 FORWARDLength = 350					e-140
AT5G05580.1	11.2.3 lipid metabolism.FA desaturation.omega 3 desaturase	Cit.24296.1.S1_s_at	1.25058	NA	NA	| Symbols: FAD8 | FAD8 (FATTY ACID DESATURASE 8);omega-3 fatty acid desaturase | chr5:1664331-1666345FORWARDLength = 435					1e-35
AT3G57650.1	11.3.1 lipid metabolism.Phospholipid synthesis.1-acylglycerol-3-phosphate O-acyltransferase	Cit.11121.1.S1_s_at	-0.479916	NA	NA	| Symbols: LPAT2 | LPAT2; 1-acylglycerol-3-phosphateO-acyltransferase | chr3:21349751-21352839 FORWARDLength = 389					1e-73
AT4G29890.1	11.3.9 lipid metabolism.Phospholipid synthesis.choline monooxygenase	Cit.18106.1.S1_at	0.504293	NA	NA	| Symbols: | choline monooxygenase, putative (CMO-like)| chr4:14608868-14610905 FORWARDLength = 422					e-151
AT3G10370.1	11.5.3 lipid metabolism.glyceral metabolism.FAD-dependent glycerol-3-phosphate dehydrogenase	Cit.14162.1.S1_at	NA	-0.458868	NA	| Symbols: SDP6 | SDP6 (SUGAR-DEPENDENT 6);glycerol-3-phosphate dehydrogenase | chr3:3216502-3219027FORWARDLength = 629					e-168
AT2G46210.1	11.8.1 lipid metabolism.exotics (steroids, squalene etc).sphingolipids	Cit.23279.1.S1_s_at	2.38335	NA	0.851719	| Symbols: | delta-8 sphingolipid desaturase, putative| chr2:18977542-18978891 FORWARDLength = 449					3e-13
AT1G13580.2	11.8.1 lipid metabolism.exotics (steroids, squalene etc).sphingolipids	Cit.30927.1.S1_s_at	-0.387352	NA	-0.45179	| Symbols: LAG13 | LAG13 (LAG1 LONGEVITY ASSURANCEHOMOLOG 3) | chr1:4645006-4646765 REVERSELength = 308					5e-65
AT4G16820.1	11.9.2 lipid metabolism.lipid degradation.lipases	Cit.15695.1.S1_at	0.551498	NA	NA	| Symbols: | lipase class 3 family protein |chr4:9467563-9469116 FORWARDLength = 517					2e-11
AT4G13550.1	11.9.2.1 lipid metabolism.lipid degradation.lipases.triacylglycerol lipase	Cit.37944.1.S1_at	-0.787782	NA	-0.585317	| Symbols: | triacylglycerol lipase |chr4:7871251-7876160 REVERSELength = 715
AT1G31480.1	11.9.3 lipid metabolism.lipid degradation.lysophospholipases	Cit.39145.1.S1_at	-0.617061	NA	-0.517515	| Symbols: SGR2 | SGR2 (SHOOT GRAVITROPISM 2);phospholipase A1 | chr1:11266225-11271527 FORWARDLength = 933
AT2G42010.1	11.9.3.1 lipid metabolism.lipid degradation.lysophospholipases.phospholipase D	Cit.6097.1.S1_s_at	NA	NA	0.527208	| Symbols: PLDBETA1, PLDBETA | PLDBETA1 (PHOSPHOLIPASE DBETA 1); phospholipase D | chr2:17533018-17537990 REVERSELength = 1083					0
AT5G65110.1	11.9.4.2 lipid metabolism.lipid degradation.beta-oxidation.acyl CoA DH	Cit.11399.1.S1_s_at	NA	NA	-0.420826	| Symbols: ACX2, ATACX2 | ACX2 (ACYL-COA OXIDASE 2);acyl-CoA oxidase | chr5:26009821-26012482 REVERSELength = 692					1e-41
AT3G51840.1	11.9.4.2 lipid metabolism.lipid degradation.beta-oxidation.acyl CoA DH	Cit.13546.1.S1_at	-0.753638	NA	-0.524565	| Symbols: ACX4, ATSCX, ATG6 | ACX4 (ACYL-COA OXIDASE4); acyl-CoA oxidase/ oxidoreductase |chr3:19225653-19229008 REVERSELength = 436					e-104
AT2G22250.3	13.1.1.2.1 amino acid metabolism.synthesis.central amino acid metabolism.aspartate.aspartate aminotransferase	Cit.30939.1.S1_at	-0.585182	NA	NA	| Symbols: ATAAT, AAT, MEE17 | aminotransferase class Iand II family protein | chr2:9458011-9460297 REVERSELength = 475					6e-67
AT2G37500.1	13.1.2.3.2 amino acid metabolism.synthesis.glutamate family.arginine.acetylglutamate kinase	Cit.30004.1.S1_at	-0.717687	NA	-0.417919	| Symbols: | arginine biosynthesis protein ArgJ family| chr2:15739904-15742689 REVERSELength = 468					3e-40
AT5G10920.1	13.1.2.3.23 amino acid metabolism.synthesis.glutamate family.arginine.argininosuccinate lyase	Cit.34713.1.S1_at	-0.615999	NA	-0.454171	| Symbols: | argininosuccinate lyase, putative /arginosuccinase, putative | chr5:3441805-3443892 FORWARDLength = 517					8e-31
AT5G49810.1	13.1.3.4.13 amino acid metabolism.synthesis.aspartate family.methionine.methionine S-methyltransferase	Cit.23785.1.S1_x_at	NA	NA	0.39562	| Symbols: MMT | MMT; S-adenosylmethionine-dependentmethyltransferase | chr5:20239418-20246046 FORWARDLength = 1071					2e-29
AT1G10070.3	13.1.4.1.4 amino acid metabolism.synthesis.branched chain group.common.branched-chain amino acid aminotransferase	Cit.3629.1.S1_s_at	NA	-0.390498	-0.73345	| Symbols: ATBCAT-2 | ATBCAT-2 (ARABIDOPSIS THALIANABRANCHED-CHAIN AMINO ACID TRANSAMINASE 2);branched-chain-amino-acid transaminase/ catalytic |chr1:328867	2-3290	164 FORWARDLength = 318			2e-96
AT3G13110.1	13.1.5.3.2 amino acid metabolism.synthesis.serine-glycine-cysteine group.cysteine.SAT	Cit.5526.1.S1_s_at	-0.548612	NA	-0.531465	| Symbols: ATSERAT2;2, SAT-1, SAT-A, SAT3, SAT-M |ATSERAT2;2 (SERINE ACETYLTRANSFERASE 2;2); serineO-acetyltransferase | chr3:4214939-4216114 REVERSELength	391				e-105
AT3G06350.1	13.1.6.1.10 amino acid metabolism.synthesis.aromatic aa.chorismate.dehydroquinate/shikimate dehydrogenase	Cit.25466.1.S1_at	0.700888	NA	0.47355	| Symbols: EMB3004, MEE32 | MEE32 (MATERNAL EFFECT EMBRYOARREST 32); 3-dehydroquinate dehydratase/ NADP or NADPHbinding / binding / catalytic/ shikimate 5-d	ehydro	genase| chr3:1924536-1927701 REVERSELength = 603			8e-49
AT1G48850.3	13.1.6.1.7 amino acid metabolism.synthesis.aromatic aa.chorismate.chorismate synthase	Cit.6238.1.S1_at	-0.736643	NA	-0.509983	| Symbols: EMB1144 | EMB1144 (embryo defective 1144);chorismate synthase | chr1:18065399-18067956 REVERSELength = 380					7e-88
AT5G10870.1	13.1.6.2.1 amino acid metabolism.synthesis.aromatic aa.phenylalanine and tyrosine.chorismate mutase	Cit.17342.1.S1_at	2.39521	NA	NA	| Symbols: ATCM2 | ATCM2 (chorismate mutase 2);chorismate mutase | chr5:3430691-3432272 REVERSELength = 265					1e-45
AT1G08250.1	13.1.6.3.1 amino acid metabolism.synthesis.aromatic aa.phenylalanine.arogenate dehydratase / prephenate dehydratase	Cit.3393.1.S1_at	0.468001	NA	NA	| Symbols: ADT6 | ADT6 (arogenate dehydratase 6);arogenate dehydratase/ prephenate dehydratase |chr1:2588994-2590235 REVERSELength = 413					e-147
AT3G55870.1	13.1.6.5.1 amino acid metabolism.synthesis.aromatic aa.tryptophan.anthranilate synthase	Cit.5583.1.S1_at	0.731954	NA	0.504451	| Symbols: | anthranilate synthase, alpha subunit,putative | chr3:20731326-20733765 FORWARDLength = 492					e-143
AT5G38530.1	13.1.6.5.5 amino acid metabolism.synthesis.aromatic aa.tryptophan.tryptophan synthase	Cit.26115.1.S1_s_at	-0.380059	NA	-0.394876	| Symbols: | tryptophan synthase-related |chr5:15424097-15426294 FORWARDLength = 506					5e-42
AT1G67280.2	13.2.3.2 amino acid metabolism.degradation.aspartate family.threonine	Cit.9339.1.S1_s_at	-0.5592	-0.444696	NA	| Symbols: | lactoylglutathione lyase, putative /glyoxalase I, putative | chr1:25188563-25190134 REVERSELength = 262					e-118
AT1G79230.1	13.2.5.3 amino acid metabolism.degradation.serine-glycine-cysteine group.cysteine	Cit.37629.1.S1_at	-0.419754	NA	-0.451296	| Symbols: ST1, ATMST1, MST1, ATRDH1, STR1 | MST1(MERCAPTOPYRUVATE SULFURTRANSFERASE 1);3-mercaptopyruvate sulfurtransferase/ sulfurtransferase/thiosulfate	sulfur	transferase | chr1:29800824-29803679FORWARDLength = 379			7e-25
AT1G78955.1	16.1 secondary metabolism.isoprenoids	Cit.16427.1.S1_at	NA	NA	0.44509	| Symbols: CAMS1 | CAMS1 (Camelliol C synthase 1);beta-amyrin synthase | chr1:29689153-29694255 REVERSELength = 769					6e-89
AT4G36810.1	16.1.1.10 secondary metabolism.isoprenoids.mevalonate pathway.geranylgeranyl pyrophosphate synthase	Cit.16303.1.S1_at	0.423064	NA	0.399275	| Symbols: GGPS1 | GGPS1 (GERANYLGERANYL PYROPHOSPHATESYNTHASE 1); farnesyltranstransferase |chr4:17343513-17344628 FORWARDLength = 371					e-102
AT4G36810.1	16.1.1.10 secondary metabolism.isoprenoids.mevalonate pathway.geranylgeranyl pyrophosphate synthase	Cit.16670.1.S1_at	NA	-0.623277	NA	| Symbols: GGPS1 | GGPS1 (GERANYLGERANYL PYROPHOSPHATESYNTHASE 1); farnesyltranstransferase |chr4:17343513-17344628 FORWARDLength = 371					5e-72
AT4G11820.2	16.1.2.2 secondary metabolism.isoprenoids.mevalonate pathway.HMG-CoA synthase	Cit.1280.1.S1_s_at	0.899553	0.40359	1.16111	| Symbols: MVA1 | MVA1; acetyl-CoA C-acetyltransferase/hydroxymethylglutaryl-CoA synthase |chr4:7109124-7111901 REVERSELength = 461					9e-70
AT5G49555.1	16.1.4 secondary metabolism.isoprenoids.carotenoids	Cit.14849.1.S1_at	-0.500445	NA	NA	| Symbols: | amine oxidase-related |chr5:20107411-20110602 REVERSELength = 556					1e-32
AT1G06820.1	16.1.4 secondary metabolism.isoprenoids.carotenoids	Cit.29769.1.S1_s_at	-0.664826	NA	-0.383467	| Symbols: CRTISO, CCR2 | CRTISO (CAROTENOIDISOMERASE); carotenoid isomerase | chr1:2093145-2096220REVERSELength = 595					1e-77
AT1G08550.2	16.1.4.21 secondary metabolism.isoprenoids.carotenoids.violaxanthin de-epoxidase	Cit.30844.1.S1_s_at	NA	-0.503604	-0.47598	| Symbols: NPQ1, AVDE1 | NPQ1 (NON-PHOTOCHEMICALQUENCHING 1); violaxanthin de-epoxidase |chr1:2707462-2709387 FORWARDLength = 462					2e-60
AT3G45130.1	16.1.5 secondary metabolism.isoprenoids.terpenoids	Cit.6742.1.S1_s_at	0.528002	NA	0.661254	| Symbols: LAS1 | LAS1; lanosterol synthase |chr3:16512552-16517522 REVERSELength = 756					9e-90
AT2G02400.1	16.2 secondary metabolism.phenylpropanoids	Cit.12389.1.S1_at	NA	-0.42085	-0.416394	| Symbols: | cinnamoyl-CoA reductase family |chr2:631413-632449 REVERSELength = 318					3e-48
AT3G50740.1	16.2.1 secondary metabolism.phenylpropanoids.lignin biosynthesis	Cit.6322.1.S1_at	NA	NA	0.530771	| Symbols: UGT72E1 | UGT72E1 (UDP-glucosyl transferase72E1); UDP-glycosyltransferase/ coniferyl-alcoholglucosyltransferase/ transferase, transferring glycos	ylgrou	ps | chr3:18855348-18856811 REVERSELength = 487			1e-90
AT4G37980.1	16.2.1.10 secondary metabolism.phenylpropanoids.lignin biosynthesis.CAD	Cit.9171.1.S1_at	0.464281	0.40672	0.442536	| Symbols: ELI3-1, ELI3, ATCAD7, CAD7 | ELI3-1(ELICITOR-ACTIVATED GENE 3-1); binding / catalytic/oxidoreductase/ zinc ion binding |chr4:17852670-17854302 FO	RWARDL	ength = 357			5e-62
AT4G37990.1	16.2.1.10 secondary metabolism.phenylpropanoids.lignin biosynthesis.CAD	Cit.9944.1.S1_at	0.702596	0.817799	0.754437	| Symbols: ELI3-2, ELI3, ATCAD8, CAD-B2 | ELI3-2(ELICITOR-ACTIVATED GENE 3-2); aryl-alcoholdehydrogenase/ mannitol dehydrogenase |chr4:17855964-17857388 FOR	WARDLe	ngth = 359			e-159
AT5G14700.1	16.2.1.7 secondary metabolism.phenylpropanoids.lignin biosynthesis.CCR1	Cit.13313.1.S1_s_at	0.446714	NA	NA	| Symbols: | cinnamoyl-CoA reductase-related |chr5:4740502-4743327 REVERSELength = 368					6e-22
AT1G74920.1	16.4.2.1 secondary metabolism.N misc.betaine.betaine-aldehyde dehydrogenase	Cit.30574.1.S1_s_at	-0.521056	NA	-0.5562	| Symbols: ALDH10A8 | ALDH10A8; 3-chloroallyl aldehydedehydrogenase/ oxidoreductase | chr1:28139175-28142573REVERSELength = 501					2e-67
AT1G34060.1	16.5.99.1 secondary metabolism.sulfur-containing.misc.alliinase	Cit.14959.1.S1_at	-1.01969	NA	-0.953646	| Symbols: | alliinase family protein |chr1:12396561-12398299 REVERSELength = 463					e-117
AT5G05600.1	16.8.1 secondary metabolism.flavonoids.anthocyanins	Cit.5316.1.S1_at	NA	NA	0.536631	| Symbols: | oxidoreductase, 2OG-Fe(II) oxygenase familyprotein | chr5:1672266-1674602 FORWARDLength = 371					7e-67
AT5G39050.1	16.8.1.21 secondary metabolism.flavonoids.anthocyanins.anthocyanin 5-aromatic acyltransferase	Cit.23994.1.S1_s_at	0.596625	-0.490549	NA	| Symbols: | transferase/ transferase, transferringacyl groups other than amino-acyl groups |chr5:15634596-15636005 FORWARDLength = 469					1e-21
AT5G05270.2	16.8.2 secondary metabolism.flavonoids.chalcones	Cit.17011.1.S1_s_at	0.399341	0.390009	0.450968	| Symbols: | chalcone-flavanone isomerase familyprotein | chr5:1563543-1564827 FORWARDLength = 209					6e-12
AT4G10490.1	16.8.3 secondary metabolism.flavonoids.dihydroflavonols	Cit.15355.1.S1_at	0.450856	NA	-0.433061	| Symbols: | oxidoreductase, 2OG-Fe(II) oxygenasefamily protein | chr4:6483900-6485179 FORWARDLength = 348					8e-38
AT4G19230.1	17.1.1.2.1 hormone metabolism.abscisic acid.synthesis-degradation.degradation. 8-hydroxylase	Cit.13424.1.S1_at	2.83197	NA	NA	| Symbols: CYP707A1 | CYP707A1; (+)-abscisic acid8'-hydroxylase/ oxygen binding | chr4:10521524-10523517FORWARDLength = 467					0
AT5G13200.1	17.1.3 hormone metabolism.abscisic acid.induced-regulated-responsive-activated	Cit.10675.1.S1_at	-0.542635	-0.701858	-0.448487	| Symbols: | GRAM domain-containing protein /ABA-responsive protein-related | chr5:4207081-4208079FORWARDLength = 272					e-103
AT5G13200.1	17.1.3 hormone metabolism.abscisic acid.induced-regulated-responsive-activated	Cit.10676.1.S1_at	NA	-0.391742	-0.380968	| Symbols: | GRAM domain-containing protein /ABA-responsive protein-related | chr5:4207081-4208079FORWARDLength = 272					e-103
AT5G13200.1	17.1.3 hormone metabolism.abscisic acid.induced-regulated-responsive-activated	Cit.13166.1.S1_at	0.395331	NA	NA	| Symbols: | GRAM domain-containing protein /ABA-responsive protein-related | chr5:4207081-4208079FORWARDLength = 272					6e-85
AT5G23370.1	17.1.3 hormone metabolism.abscisic acid.induced-regulated-responsive-activated	Cit.34429.1.S1_s_at	1.91422	NA	NA	| Symbols: | GRAM domain-containing protein /ABA-responsive protein-related | chr5:7863542-7864201REVERSELength = 219					4e-33
AT1G24100.1	17.2.1 hormone metabolism.auxin.synthesis-degradation	Cit.37281.1.S1_at	-0.474185	NA	NA	| Symbols: UGT74B1 | UGT74B1 (UDP-glucosyl transferase74B1); UDP-glycosyltransferase/ thiohydroximatebeta-D-glucosyltransferase/ transferase, transferringgl	ycosyl	groups | chr1:8525547-8527010 REVERSELength = 460			8e-32
AT5G65470.1	17.2.3 hormone metabolism.auxin.induced-regulated-responsive-activated	Cit.1068.1.S1_s_at	-0.384019	NA	NA	| Symbols: | unknown protein | chr5:26172432-26174904FORWARDLength = 504					2e-21
AT1G60710.1	17.2.3 hormone metabolism.auxin.induced-regulated-responsive-activated	Cit.9562.1.S1_at	NA	NA	0.497397	| Symbols: ATB2 | ATB2; oxidoreductase |chr1:22355073-22356627 REVERSELength = 345					e-142
AT1G60710.1	17.2.3 hormone metabolism.auxin.induced-regulated-responsive-activated	Cit.9562.1.S1_x_at	NA	NA	0.475419	| Symbols: ATB2 | ATB2; oxidoreductase |chr1:22355073-22356627 REVERSELength = 345					e-142
AT2G07050.1	17.3.1.2.99 hormone metabolism.brassinosteroid.synthesis-degradation.sterols.other	Cit.17455.1.S1_s_at	0.504336	NA	0.845059	| Symbols: CAS1 | CAS1 (cycloartenol synthase 1);cycloartenol synthase | chr2:2924629-2930295 FORWARDLength = 759					2e-43
AT1G28360.1	17.5.2 hormone metabolism.ethylene.signal transduction	Cit.16845.1.S1_at	1.80471	NA	0.470175	| Symbols: ERF12, ATERF12 | ERF12 (ERF DOMAIN PROTEIN12); DNA binding / transcription factor/ transcriptionrepressor | chr1:9951934-9952503 FORWARDLength =	189		>PTCs00036.1 | PUT-155a-Citrus_sinensis-1922 | AP2-EREBP family TF,nucleic acid sequenceLength = 708	0	1e-39
AT5G44210.1	17.5.2 hormone metabolism.ethylene.signal transduction	Cit.17142.1.S1_s_at	2.07574	NA	NA	| Symbols: ERF9, ATERF9, ATERF-9 | ERF9 (ERF DOMAINPROTEIN 9); DNA binding / transcription factor/transcription repressor | chr5:17806742-17807344 FORWARDLe	ngth =	200	>PTCs00070.1 | PUT-155a-Citrus_sinensis-9031 | AP2-EREBP family TF,nucleic acid sequenceLength = 814	0	2e-25
AT3G23240.1	17.5.2 hormone metabolism.ethylene.signal transduction	Cit.18086.1.S1_at	0.480946	NA	NA	| Symbols: ERF1, ATERF1 | ERF1 (ETHYLENE RESPONSEFACTOR 1); DNA binding / transcription activator/transcription factor | chr3:8295705-8296361 FORWARDLength	218		>PTCs00028.1 | PUT-155a-Citrus_sinensis-15161 | AP2-EREBP family TF,nucleic acid sequenceLength = 867	0	6e-33
AT3G23240.1	17.5.2 hormone metabolism.ethylene.signal transduction	Cit.22763.1.S1_s_at	0.591546	NA	NA	| Symbols: ERF1, ATERF1 | ERF1 (ETHYLENE RESPONSEFACTOR 1); DNA binding / transcription activator/transcription factor | chr3:8295705-8296361 FORWARDLength	218		>PTCs00057.1 | PUT-155a-Citrus_sinensis-28302 | AP2-EREBP family TF,nucleic acid sequenceLength = 720	0	3e-33
AT5G51190.1	17.5.2 hormone metabolism.ethylene.signal transduction	Cit.2675.1.S1_s_at	1.79619	NA	NA	| Symbols: | AP2 domain-containing transcriptionfactor, putative | chr5:20800708-20801373 REVERSELength = 221			>PTCs00051.1 | PUT-155a-Citrus_sinensis-25878 | AP2-EREBP family TF,nucleic acid sequenceLength = 971	0	2e-47
AT5G51190.1	17.5.2 hormone metabolism.ethylene.signal transduction	Cit.2677.1.S1_at	2.00249	NA	NA	| Symbols: | AP2 domain-containing transcriptionfactor, putative | chr5:20800708-20801373 REVERSELength = 221			>PTCs00051.1 | PUT-155a-Citrus_sinensis-25878 | AP2-EREBP family TF,nucleic acid sequenceLength = 971	0	2e-47
AT4G31980.1	17.5.2 hormone metabolism.ethylene.signal transduction	Cit.7013.1.S1_at	-0.503281	NA	NA	| Symbols: | unknown protein | chr4:15464905-15469204FORWARDLength = 680					5e-26
AT1G05710.3	17.5.3 hormone metabolism.ethylene.induced-regulated-responsive-activated	Cit.11386.1.S1_s_at	0.606656	NA	NA	| Symbols: | ethylene-responsive protein, putative |chr1:1716198-1717023 FORWARDLength = 149					5e-26
AT3G62550.1	17.5.3 hormone metabolism.ethylene.induced-regulated-responsive-activated	Cit.5117.1.S1_at	1.44031	0.535775	2.13819	| Symbols: | universal stress protein (USP) familyprotein | chr3:23136194-23137074 FORWARDLength = 162					7e-09
AT1G05160.1	17.6.1.4 hormone metabolism.gibberelin.synthesis-degradation.ent-kaurenoic acid hydroxylase/oxygenase	Cit.13587.1.S1_at	-0.381211	NA	NA	| Symbols: CYP88A3, ATKAO1, KAO1 | CYP88A3 (CYTOCHROMEP450 88 A3); ent-kaurenoate oxidase/ oxygen binding |chr1:1487640-1489828 REVERSELength = 490					4e-62
AT5G13220.1	35.2 not assigned.unknown	Cit.11026.1.S1_at	3.81499	NA	NA	| Symbols: JAZ10, TIFY9, JAS1 | JAZ10(JASMONATE-ZIM-DOMAIN PROTEIN 10) | chr5:4219001-4220502FORWARDLength = 197			>PTCs00535.1 | PUT-155a-Citrus_sinensis-25829 | ZIM family TF,nucleic acid sequenceLength = 987	0	2e-32
AT5G13220.4	35.2 not assigned.unknown	Cit.34184.1.S1_s_at	2.96279	NA	NA	| Symbols: | JAZ10 (JASMONATE-ZIM-DOMAIN PROTEIN 10) |chr5:4219001-4220467 FORWARDLength = 167			>PTCs00538.1 | PUT-155a-Citrus_sinensis-25863 | ZIM family TF,nucleic acid sequenceLength = 1242	0	3e-27
AT3G45140.1	17.7.1.2 hormone metabolism.jasmonate.synthesis-degradation.lipoxygenase	Cit.9904.1.S1_s_at	NA	0.442293	0.816288	| Symbols: LOX2, ATLOX2 | LOX2 (LIPOXYGENASE 2);lipoxygenase | chr3:16525437-16529233 FORWARDLength = 896					0
AT5G66430.1	17.8.1 hormone metabolism.salicylic acid.synthesis-degradation	Cit.12979.1.S1_at	0.611094	NA	0.391774	| Symbols: | S-adenosyl-L-methionine:carboxylmethyltransferase family protein | chr5:26525410-26526799REVERSELength = 354					3e-59
AT3G54420.1	20.1 stress.biotic	Cit.15242.1.S1_at	0.858948	NA	NA	| Symbols: ATEP3, ATCHITIV, CHIV | ATEP3; chitinase |chr3:20145935-20147034 FORWARDLength = 273					1e-71
AT4G19800.1	20.1 stress.biotic	Cit.30907.1.S1_at	0.400102	NA	NA	| Symbols: | glycosyl hydrolase family 18 protein |chr4:10760830-10762104 REVERSELength = 398					2e-20
AT4G25780.1	20.1 stress.biotic	Cit.31825.1.S1_at	-0.550061	-0.389279	-0.525502	| Symbols: | pathogenesis-related protein, putative |chr4:13121107-13121679 FORWARDLength = 190					8e-23
AT5G36930.2	20.1 stress.biotic; 20.1.7 stress.biotic.PR-proteins	Cit.31307.1.S1_at	-0.672953	NA	-0.456665	| Symbols: | disease resistance protein (TIR-NBS-LRRclass), putative | chr5:14567771-14571916 REVERSELength = 1191					2e-24
AT2G48070.2	20.1 stress.biotic; 35.2 not assigned.unknown	Cit.37141.1.S1_at	-0.516169	NA	-0.592406	| Symbols: RPH1 | RPH1 (RESISTANCE TO PHYTOPHTHORA 1) |chr2:19662863-19663773 FORWARDLength = 197
AT4G11650.1	20.2 stress.abiotic	Cit.1200.1.S1_at	-0.548687	NA	-0.834408	| Symbols: ATOSM34 | ATOSM34 (osmotin 34) |chr4:7025127-7026113 REVERSELength = 244					2e-91
AT2G37570.1	20.2 stress.abiotic	Cit.7230.1.S1_s_at	0.477018	NA	NA	| Symbols: SLT1 | SLT1 (sodium- and lithium-tolerant 1) |chr2:15761466-15762950 REVERSELength = 494
AT3G14200.1	20.2.1 stress.abiotic.heat	Cit.3020.1.S1_s_at	0.631585	0.425349	0.8462	| Symbols: | DNAJ heat shock N-terminaldomain-containing protein | chr3:4712881-4714361 REVERSELength = 230					5e-10
AT3G08510.3	20.2.1 stress.abiotic.heat	Cit.30635.1.S1_s_at	-0.829185	NA	-0.566775	| Symbols: | ATPLC2 (PHOSPHOLIPASE C 2); phospholipase C| chr3:2582626-2585556 REVERSELength = 552					e-166
AT4G18880.1	20.2.1 stress.abiotic.heat	Cit.30863.1.S1_at	-0.698052	-0.50524	-0.379441	| Symbols: AT-HSFA4A, HSF A4A | AT-HSFA4A; DNA binding/ transcription factor | chr4:10347769-10349051 REVERSELength = 401					7e-58
AT3G07770.1	20.2.1 stress.abiotic.heat	Cit.31059.1.S1_at	-0.660002	NA	NA	| Symbols: | ATP binding | chr3:2479611-2483970 FORWARDLength = 799					3e-61
AT4G11660.1	20.2.1 stress.abiotic.heat	Cit.3345.1.S1_at	-0.648857	NA	NA	| Symbols: AT-HSFB2B, HSFB2B | AT-HSFB2B; transcriptionfactor/ transcription repressor | chr4:7043006-7044227FORWARDLength = 377			>PTCs00293.1 | PUT-155a-Citrus_sinensis-14800 | HSF family TF,nucleic acid sequenceLength = 726	0	2e-76
AT1G77020.1	20.2.1 stress.abiotic.heat	Cit.38338.1.S1_at	-0.6865	-0.458413	-0.561626	| Symbols: | DNAJ heat shock N-terminaldomain-containing protein | chr1:28945056-28946867REVERSELength = 379					2e-32
AT2G29500.1	20.2.1 stress.abiotic.heat	Cit.9457.1.S1_at	NA	0.490945	NA	| Symbols: | 17.6 kDa class I small heat shock protein(HSP17.6B-CI) | chr2:12633279-12633740 REVERSELength = 153					4e-54
AT3G06760.1	20.2.3 stress.abiotic.drought/salt	Cit.30771.1.S1_s_at	1.05837	NA	NA	| Symbols: | INVOLVED IN: response to waterdeprivation; EXPRESSED IN: 24 plant structures;EXPRESSED DURING: 15 growth stages; CONTAINS InterProDOMAIN/s: Dr	ought	induced 19 (InterPro:IPR008598); BESTArabidopsis thaliana protein match is: HRB1(HYPERSENSITIVE TO RED AND BLUE); protein binding(TAIR:AT5G49230.1); Has 133 Blast hits to 133 proteinsin 15 species: Archae - 0; Bacteria - 0; Metazoa - 6;Fungi - 0; Plants - 127; Viruses - 0; Other Eukaryotes -0 (source: NCBI BLink). | chr3:2132971-2134355 FORWARDLength = 224			9e-40
AT2G41430.2	20.2.3 stress.abiotic.drought/salt	Cit.9435.1.S1_s_at	0.386752	NA	NA	| Symbols: ERD15, LSR1, CID1 | ERD15 (EARLY RESPONSIVETO DEHYDRATION 15); protein binding |chr2:17269736-17270314 FORWARDLength = 163					8e-16
AT1G18980.1	20.2.99 stress.abiotic.unspecified	Cit.7578.1.S1_at	0.619536	NA	NA	| Symbols: | germin-like protein, putative |chr1:6557364-6558026 REVERSELength = 220					5e-69
AT5G39120.1	20.2.99 stress.abiotic.unspecified	Cit.8648.1.S1_at	NA	-0.761785	NA	| Symbols: | germin-like protein, putative |chr5:15662705-15663486 REVERSELength = 221					3e-88
AT2G04700.1	21.1 redox.thioredoxin	Cit.11658.1.S1_at	0.670901	NA	0.661841	| Symbols: | ferredoxin thioredoxin reductasecatalytic beta chain family protein |chr2:1646961-1648345 FORWARDLength = 146					8e-59
AT5G61440.1	21.1 redox.thioredoxin	Cit.16020.1.S1_at	-0.713377	NA	NA	| Symbols: ACHT5 | ACHT5 (ATYPICAL CYS HIS RICHTHIOREDOXIN 5) | chr5:24707658-24708684 FORWARDLength = 245					9e-59
AT2G04700.1	21.1 redox.thioredoxin	Cit.17875.1.S1_s_at	NA	NA	0.380352	| Symbols: | ferredoxin thioredoxin reductasecatalytic beta chain family protein |chr2:1646961-1648345 FORWARDLength = 146					1e-58
AT5G16400.1	21.1 redox.thioredoxin	Cit.1832.1.S1_s_at	NA	NA	0.463951	| Symbols: TRXF2, ATF2 | ATF2; enzyme activator |chr5:5363905-5365249 REVERSELength = 185					1e-51
AT1G11530.1	21.1 redox.thioredoxin	Cit.31451.1.S1_s_at	-0.454991	-0.689215	-0.9512	| Symbols: ATCXXS1 | ATCXXS1 (C-terminal cysteineresidue is changed to a serine 1); protein disulfideisomerase | chr1:3874518-3875311 FORWARDLength = 118					5e-36
AT1G63940.2	21.2.1 redox.ascorbate and glutathione.ascorbate	Cit.3318.1.S1_at	-0.436849	NA	NA	| Symbols: MDAR6 | monodehydroascorbate reductase,putative | chr1:23730095-23733534 FORWARDLength = 493					1e-76
AT1G63940.2	21.2.1 redox.ascorbate and glutathione.ascorbate	Cit.3320.1.S1_s_at	-0.553606	NA	NA	| Symbols: MDAR6 | monodehydroascorbate reductase,putative | chr1:23730095-23733534 FORWARDLength = 493					0
AT5G28840.1	21.2.1.1 redox.ascorbate and glutathione.ascorbate.GME	Cit.7984.1.S1_s_at	NA	-0.421855	-0.594693	| Symbols: GME | GME (GDP-D-MANNOSE 3',5'-EPIMERASE);GDP-mannose 3,5-epimerase/ NAD or NADH binding /catalytic | chr5:10862472-10864024 REVERSELength = 377					0
AT3G26060.1	21.5 redox.periredoxins	Cit.4056.1.S1_s_at	NA	NA	-0.447405	| Symbols: ATPRX Q | ATPRX Q; antioxidant/peroxiredoxin | chr3:9524807-9526123 FORWARDLength = 216					3e-52
AT1G08830.2	21.6 redox.dismutases and catalases	Cit.28102.1.S1_s_at	NA	NA	0.638303	| Symbols: CSD1 | CSD1 (COPPER/ZINC SUPEROXIDEDISMUTASE 1); superoxide dismutase |chr1:2827700-2829053 FORWARDLength = 152					5e-24
AT4G35090.2	21.6 redox.dismutases and catalases	Cit.8351.1.S1_s_at	-0.695334	-0.389173	-0.789347	| Symbols: CAT2 | CAT2 (CATALASE 2); catalase |chr4:16701105-16703215 REVERSELength = 474					e-134
AT3G05600.1	26.1 misc.misc2	Cit.27385.1.S1_at	0.774046	NA	0.928912	| Symbols: | epoxide hydrolase, putative |chr3:1623485-1624704 REVERSELength = 331
AT4G37550.1	26.1 misc.misc2	Cit.4715.1.S1_s_at	-0.446578	NA	NA	| Symbols: | formamidase, putative / formamideamidohydrolase, putative | chr4:17643684-17645729FORWARDLength = 452					5e-56
AT3G05600.1	26.1 misc.misc2	Cit.4777.1.S1_at	1.11291	NA	1.19108	| Symbols: | epoxide hydrolase, putative |chr3:1623485-1624704 REVERSELength = 331					7e-50
AT5G06720.1	26.12 misc.peroxidases	Cit.8515.1.S1_s_at	-0.515955	NA	-0.748544	| Symbols: | peroxidase, putative |chr5:2077567-2078857 REVERSELength = 335					7e-98
AT1G71695.1	26.12 misc.peroxidases	Cit.858.1.S1_s_at	0.49961	-0.487642	0.39587	| Symbols: | peroxidase 12 (PER12) (P12) (PRXR6) |chr1:26964359-26966557 FORWARDLength = 358					e-116
AT3G55430.1	26.4 misc.beta 1,3 glucan hydrolases	Cit.10558.1.S1_s_at	0.530196	-0.817601	-0.461619	| Symbols: | glycosyl hydrolase family 17 protein /beta-1,3-glucanase, putative | chr3:20549806-20552004REVERSELength = 449					e-139
AT4G38540.1	26.7 misc.oxidases - copper, flavone etc.	Cit.11918.1.S1_at	NA	-0.551815	-0.886316	| Symbols: | monooxygenase, putative (MO2) |chr4:18023187-18024827 FORWARDLength = 407					2e-08
AT2G43020.1	26.7 misc.oxidases - copper, flavone etc.	Cit.13012.1.S1_s_at	0.535261	NA	NA	| Symbols: ATPAO2 | ATPAO2 (Polyamine oxidase 2); amineoxidase/ electron carrier/ oxidoreductase |chr2:17891945-17894440 FORWARDLength = 490					0
AT1G49670.1	26.7 misc.oxidases - copper, flavone etc.	Cit.26161.1.S1_at	0.60167	NA	0.705819	| Symbols: NQR | NQR; binding / catalytic/oxidoreductase/ zinc ion binding |chr1:18381591-18386021 REVERSELength = 629
AT1G56000.1	26.7 misc.oxidases - copper, flavone etc.	Cit.30006.1.S1_s_at	-0.708675	-0.433665	-0.38446	| Symbols: | amine oxidase-related |chr1:20944149-20946101 FORWARDLength = 384
AT1G65840.1	26.7 misc.oxidases - copper, flavone etc.	Cit.5205.1.S1_at	1.47353	0.430045	1.28627	| Symbols: ATPAO4, PAO4 | ATPAO4 (ARABIDOPSIS THALIANAPOLYAMINE OXIDASE 4); amine oxidase/ polyamine oxidase |chr1:24490173-24492728 FORWARDLength = 497					e-108
