# Supplementary material for: Comparative transcriptional profiling of orange fruit in response to the biocontrol yeast Kloeckera apiculata and its active compounds
Source: BMC Genomics. 2016 Jan 4;17:17. doi: 10.1186/s12864-015-2333-3 (PMC4698812; doi:10.1186/s12864-015-2333-3)
Supplement: Additional file 4: Table S4. — The common or in special up-regulated or down-regulated expressed genes in citrus between K. apiculata, PEA and the extract treatment. (XLS 301 kb) [file 12864_2015_2333_MOESM4_ESM.xls]

## Sheet: K.apiculata with the extract
	foldchange(K.apiculata v CK>=1.3)	foldchange(The extract vs CK>=1.3)	ATIR	e_value	sprot	e_value	TF	e_value
Cit.5267.1.S1_at	-2.45226	-0.462639			>sp|P93258|SODC1_MESCR Superoxide dismutase [Cu-Zn] 1OS=Mesembryanthemum crystallinum GN=SODCC.1 PE=2 SV=1Length = 152	8e-16
Cit.17750.1.S1_x_at	-2.29398	-0.668678
Cit.12630.1.S1_s_at	-2.21624	-0.786586
Cit.21445.1.S1_x_at	-2.17899	-0.684234
Cit.31342.1.S1_at	-1.62198	-0.506742	>AT4G29090.1 | Symbols: | reverse transcriptase, putative /RNA-dependent DNA polymerase, putative |chr4:14333528-14335255 FORWARDLength = 575	3e-26	>sp|P0C2F6|RNHX1_ARATH Putative ribonuclease H protein At1g65750OS=Arabidopsis thaliana GN=At1g65750 PE=3 SV=1Length = 620	2e-07
Cit.32003.1.S1_at	-1.56275	-0.706738
Cit.4931.1.S1_s_at	-1.515	-0.850557	>AT3G11980.1 | Symbols: MS2, FAR2 | MS2 (MALE STERILITY 2); fattyacyl-CoA reductase (alcohol-forming)/ oxidoreductase,acting on the CH-CH group of donors, NAD or NADP asacceptor | chr3:3814484-3816927 FORWARDLength = 616	e-143	>sp|Q08891|FACR2_ARATH Fatty acyl-CoA reductase 2 OS=Arabidopsisthaliana GN=FAR2 PE=2 SV=2Length = 616	e-142
Cit.38337.1.S1_at	-1.50911	-0.538111
Cit.10281.1.S1_s_at	-1.37458	-0.86665	>AT4G30960.1 | Symbols: CIPK6, SIP3, SNRK3.14, ATCIPK6 | SIP3(SOS3-INTERACTING PROTEIN 3); ATP binding / kinase/protein kinase/ protein serine/threonine kinase |chr4:15067400-15068725 FORWARDLength = 441	6e-77	>sp|O65554|CIPK6_ARATH CBL-interacting serine/threonine-proteinkinase 6 OS=Arabidopsis thaliana GN=CIPK6 PE=1 SV=1Length = 441	6e-76
Cit.39625.1.S1_s_at	-1.29686	-0.594603	>AT4G01610.1 | Symbols: | cathepsin B-like cysteine protease,putative | chr4:694857-696937 FORWARDLength = 359	1e-45	>sp|Q4R5M2|CATB_MACFA Cathepsin B OS=Macaca fascicularis GN=CTSBPE=2 SV=1Length = 339	3e-15
Cit.30696.1.S1_s_at	-1.28275	-0.662208
Cit.29725.1.S1_at	-1.27296	-0.62921	>AT3G14690.1 | Symbols: CYP72A15 | CYP72A15; electron carrier/ hemebinding / iron ion binding / monooxygenase/ oxygenbinding | chr3:4937410-4939310 FORWARDLength = 512	3e-66	>sp|Q05047|C72A1_CATRO Secologanin synthase OS=Catharanthus roseusGN=CYP72A1 PE=2 SV=1Length = 524	3e-54
Cit.29859.1.S1_s_at	-1.23817	-0.439191	>AT4G30390.1 | Symbols: | unknown protein | chr4:14862224-14862906REVERSELength = 95	1e-26
Cit.40044.1.S1_s_at	-1.20603	-0.614822	>AT1G01500.1 | Symbols: | unknown protein | chr1:185260-186573FORWARDLength = 327	5e-33
Cit.3283.1.S1_s_at	-1.16972	-0.603589	>AT1G67750.1 | Symbols: | pectate lyase family protein |chr1:25401660-25403165 FORWARDLength = 408	0	>sp|Q9FXD8|PEL5_ARATH Probable pectate lyase 5 OS=Arabidopsis thalianaGN=At1g67750 PE=2 SV=2Length = 408	0
Cit.29927.1.S1_at	-1.14177	-0.590201	>AT5G16070.1 | Symbols: | chaperonin, putative |chr5:5247549-5251050 REVERSELength = 535	e-118	>sp|P80317|TCPZ_MOUSE T-complex protein 1 subunit zeta OS=Musmusculus GN=Cct6a PE=1 SV=3Length = 531	9e-76
Cit.35598.1.S1_s_at	-1.12478	-0.598356	>AT4G39940.1 | Symbols: AKN2 | AKN2 (APS-kinase 2); ATP binding /adenylylsulfate kinase/ kinase/ transferase,transferring phosphorus-containing groups |chr4:18519787-18521276 FORWARDLength = 293	3e-32	>sp|O49204|KAPS_CATRO Adenylyl-sulfate kinase, chloroplasticOS=Catharanthus roseus GN=AKN PE=2 SV=1Length = 312	1e-32
Cit.38734.1.S1_at	-1.0721	-0.416527
Cit.29847.1.S1_at	-1.07203	-0.466981	>AT4G31170.3 | Symbols: | protein kinase family protein |chr4:15153499-15154846 REVERSELength = 412	2e-32
Cit.7476.1.S1_at	-1.06751	-0.48244	>AT5G53350.1 | Symbols: CLPX | CLPX; ATP binding / ATPase/nucleoside-triphosphatase/ nucleotide binding / proteinbinding | chr5:21644060-21647503 FORWARDLength = 579	1e-63	>sp|Q46ID3|CLPX_PROMT ATP-dependent Clp protease ATP-binding subunitclpX OS=Prochlorococcus marinus (strain NATL2A) GN=clpXPE=3 SV=1Length = 451	2e-48
Cit.3406.1.S1_s_at	-1.05708	-0.478025
Cit.17153.1.S1_s_at	-1.01018	-0.451735	>AT2G20420.1 | Symbols: | succinyl-CoA ligase (GDP-forming)beta-chain, mitochondrial, putative / succinyl-CoAsynthetase, beta chain, putative / SCS-beta, putative |chr2:8805574-8807858 FORWARDLength = 421	e-116	>sp|O82662|SUCB_ARATH Succinyl-CoA ligase [GDP-forming] subunitbeta, mitochondrial OS=Arabidopsis thaliana GN=At2g20420PE=1 SV=1Length = 421	e-115
Cit.30261.1.S1_at	-0.982762	-0.540909	>AT4G31390.1 | Symbols: | ABC1 family protein |chr4:15233126-15236764 FORWARDLength = 682	e-176	>sp|Q8RWG1|Y4139_ARATH Uncharacterized aarF domain-containing proteinkinase At4g31390, chloroplastic OS=Arabidopsis thalianaGN=At4g31390 PE=1 SV=1Length = 682	e-175
Cit.20640.1.S1_at	-0.974978	-0.529801			>sp|Q9C7W2|ERF61_ARATH Ethylene-responsive transcription factorERF061 OS=Arabidopsis thaliana GN=ERF061 PE=2 SV=1Length = 335	5e-06
Cit.31435.1.S1_at	-0.971845	-0.681658	>AT5G53140.1 | Symbols: | protein phosphatase 2C, putative / PP2C,putative | chr5:21549228-21552132 FORWARDLength = 420	2e-52	>sp|Q94AT1|P2C76_ARATH Probable protein phosphatase 2C 76OS=Arabidopsis thaliana GN=At5g53140 PE=2 SV=1Length = 420	2e-51
Cit.30570.1.S1_s_at	-0.968696	-0.439729	>AT1G48920.1 | Symbols: ATNUC-L1, PARL1 | ATNUC-L1; nucleic acidbinding / nucleotide binding | chr1:18098186-18101422FORWARDLength = 557	6e-24
Cit.20795.1.S1_x_at	-0.96478	-0.735553
Cit.30049.1.S1_at	-0.963544	-0.607067	>AT3G13490.1 | Symbols: OVA5, ATKRS-2 | OVA5 (OVULE ABORTION 5); ATPbinding / aminoacyl-tRNA ligase/ lysine-tRNA ligase/nucleic acid binding / nucleotide binding |chr3:4395984-4399302 REVERSELength = 602	e-110	>sp|P73443|SYK_SYNY3 Lysyl-tRNA synthetase OS=Synechocystis sp.(strain PCC 6803) GN=lysS PE=3 SV=1Length = 510	1e-71
Cit.39325.1.S1_at	-0.944432	-0.474008	>AT4G28220.1 | Symbols: NDB1 | NDB1 (NAD(P)H dehydrogenase B1); NADHdehydrogenase/ disulfide oxidoreductase |chr4:13993078-13995651 FORWARDLength = 571	1e-38	>sp|Q55CD9|NDH_DICDI Probable NADH dehydrogenase OS=Dictyosteliumdiscoideum GN=DDB_G0270104 PE=3 SV=2Length = 451	9e-17
Cit.30705.1.S1_s_at	-0.943724	-0.522835	>AT1G19580.1 | Symbols: GAMMA CA1 | GAMMA CA1 (GAMMA CARBONICANHYDRASE 1); carbonate dehydratase |chr1:6774937-6777092 FORWARDLength = 275	2e-51	>sp|Q9SX77|UMP6_ARATH Uncharacterized protein At1g47420,mitochondrial OS=Arabidopsis thaliana GN=At1g47420 PE=1SV=1Length = 257	2e-13
Cit.35625.1.S1_s_at	-0.942765	-0.435277	>AT4G26500.1 | Symbols: EMB1374, CPSUFE, ATSUFE, SUFE1 | CPSUFE(CHLOROPLAST SULFUR E); enzyme activator/ transcriptionregulator | chr4:13382456-13383571 REVERSELength = 371	9e-66	>sp|Q84W65|SUFE_ARATH SufE-like protein, chloroplasticOS=Arabidopsis thaliana GN=EMB1374 PE=1 SV=2Length = 371	9e-65
Cit.3344.1.S1_s_at	-0.910213	-0.456377			>sp|Q9T0D3|HFB2B_ARATH Heat stress transcription factor B-2bOS=Arabidopsis thaliana GN=HSFB2B PE=2 SV=1Length = 377	4e-13
Cit.29577.1.S1_s_at	-0.899611	-0.73199	>AT5G63520.1 | Symbols: | FUNCTIONS IN: molecular_function unknown;INVOLVED IN: biological_process unknown; LOCATED IN:cellular_component unknown; EXPRESSED IN: 23 plantstructures; EXPRESSED DURING: 13 growth stages; CONTAINSInterPro DOMAIN/s: Cyclin-like F-box(InterPro:IPR001810), FIST domain, N-terminal(InterPro:IPR013702); Has 96 Blast hits to 96 proteinsin 46 species: Archae - 0; Bacteria - 7…	4e-36	>sp|Q9FMV0|FBL91_ARATH F-box/LRR-repeat protein At5g63520OS=Arabidopsis thaliana GN=At5g63520 PE=2 SV=1Length = 529	4e-35
Cit.18176.1.S1_at	-0.897712	-0.405245	>AT1G13120.1 | Symbols: emb1745 | emb1745 (embryo defective 1745) |chr1:4469334-4472775 REVERSELength = 611	2e-42
Cit.25080.1.S1_s_at	-0.894156	-0.469029	>AT1G68370.1 | Symbols: ARG1 | ARG1 (ALTERED RESPONSE TO GRAVITY 1);cytoskeletal protein binding | chr1:25632046-25634527REVERSELength = 410	4e-54	>sp|Q9ZSY2|DNJ15_ARATH Chaperone protein dnaJ 15 OS=Arabidopsisthaliana GN=ATJ15 PE=1 SV=1Length = 410	4e-53
Cit.19392.1.S1_at	-0.888538	-0.62567	>AT3G24080.2 | Symbols: | KRR1 family protein |chr3:8695191-8697107 REVERSELength = 630	4e-30	>sp|Q09799|KRI1_SCHPO Protein kri1 OS=Schizosaccharomyces pombeGN=kri1 PE=1 SV=1Length = 598	9e-06
Cit.29992.1.S1_at	-0.883859	-0.461388	>AT1G68100.1 | Symbols: IAR1 | IAR1 (IAA-ALANINE RESISTANT 1); metalion transmembrane transporter | chr1:25521325-25524032FORWARDLength = 469	2e-49	>sp|Q9M647|IAR1_ARATH IAA-alanine resistance protein 1 OS=Arabidopsisthaliana GN=IAR1 PE=2 SV=3Length = 469	2e-48
Cit.30530.1.S1_s_at	-0.878712	-0.386002	>AT1G53280.1 | Symbols: | DJ-1 family protein |chr1:19864942-19867341 REVERSELength = 438	4e-59	>sp|Q8UW59|PARK7_CHICK Protein DJ-1 OS=Gallus gallus GN=PARK7 PE=2SV=1Length = 189	7e-22
Cit.31033.1.S1_at	-0.877282	-0.464599	>AT3G12050.1 | Symbols: | Aha1 domain-containing protein |chr3:3839289-3841303 FORWARDLength = 360	5e-42	>sp|Q8N9S3|AHSA2_MOUSE Activator of 90 kDa heat shock protein ATPasehomolog 2 OS=Mus musculus GN=Ahsa2 PE=2 SV=2Length = 331	7e-07
Cit.30812.1.S1_at	-0.873475	-0.535414
Cit.30643.1.S1_s_at	-0.863299	-0.521888
Cit.12697.1.S1_at	-0.851792	-0.606687	>AT1G24620.1 | Symbols: | polcalcin, putative / calcium-bindingpollen allergen, putative | chr1:8723893-8724453 REVERSELength = 186	4e-24	>sp|Q5Z676|CML29_ORYSJ Probable calcium-binding protein CML29OS=Oryza sativa subsp. japonica GN=CML29 PE=2 SV=1Length = 170	3e-28
Cit.2945.1.S1_s_at	-0.843372	-0.530359	>AT1G64390.1 | Symbols: AtGH9C2 | AtGH9C2 (Arabidopsis thalianaglycosyl hydrolase 9C2); carbohydrate binding /catalytic/ hydrolase, hydrolyzing O-glycosyl compounds |chr1:23911329-23914642 FORWARDLength = 620	0	>sp|Q42059|GUN6_ARATH Endoglucanase 6 OS=Arabidopsis thalianaGN=At1g64390 PE=2 SV=2Length = 620	0
Cit.16281.1.S1_at	-0.833313	-0.795381	>AT2G35050.1 | Symbols: | protein kinase family protein |chr2:14769708-14774796 FORWARDLength = 1257	3e-24
Cit.40525.1.S1_at	-0.815654	-0.489478
Cit.29957.1.S1_s_at	-0.81332	-0.496321	>AT2G47620.1 | Symbols: ATSWI3A, CHB1 | ATSWI3A (SWITCH/SUCROSENONFERMENTING 3A); DNA binding | chr2:19532034-19534251FORWARDLength = 512	4e-61	>sp|Q8W475|SWI3A_ARATH SWI/SNF complex subunit SWI3A OS=Arabidopsisthaliana GN=SWI3A PE=1 SV=1Length = 512	4e-60
Cit.8082.1.S1_at	-0.800314	-0.606469	>AT4G10840.1 | Symbols: | kinesin light chain-related |chr4:6656614-6659033 FORWARDLength = 609	e-105	>sp|Q7Z494|NPHP3_HUMAN Nephrocystin-3 OS=Homo sapiens GN=NPHP3 PE=1SV=1Length = 1330	1e-10
Cit.21895.1.S1_at	-0.765225	-0.395247	>AT1G72650.2 | Symbols: TRFL6 | TRFL6 (TRF-LIKE 6); DNA binding /transcription factor | chr1:27350253-27353483 FORWARDLength = 630	4e-26			>PTCs00353.1 | PUT-155a-Citrus_sinensis-20443 | MYB-related familyTF, nucleic acid sequenceLength = 1023	4e-65
Cit.39936.1.S1_s_at	-0.753874	-0.495071	>AT3G59350.3 | Symbols: | serine/threonine protein kinase, putative| chr3:21932930-21934883 FORWARDLength = 408	1e-67	>sp|Q6R2K3|SRF3_ARATH Protein STRUBBELIG-RECEPTOR FAMILY 3OS=Arabidopsis thaliana GN=SRF3 PE=1 SV=1Length = 776	2e-17
Cit.20581.1.S1_s_at	-0.73928	-0.626649			>sp|Q8RWC9|CIPK1_ARATH CBL-interacting serine/threonine-proteinkinase 1 OS=Arabidopsis thaliana GN=CIPK1 PE=1 SV=2Length = 444	2e-14
Cit.25079.1.S1_at	-0.736976	-0.632374	>AT2G40980.1 | Symbols: | LOCATED IN: plasma membrane; EXPRESSEDIN: 22 plant structures; EXPRESSED DURING: 13 growthstages; CONTAINS InterPro DOMAIN/s: Protein kinase-like(InterPro:IPR011009); Has 152 Blast hits to 139 proteinsin 56 species: Archae - 0; Bacteria - 74; Metazoa - 0;Fungi - 0; Plants - 60; Viruses - 0; Other Eukaryotes -18 (source: NCBI BLink). | chr2:17102090-17104443FORWARDLength …	8e-45
Cit.31029.1.S1_at	-0.735552	-0.518868	>AT1G80950.1 | Symbols: | phospholipid/glycerol acyltransferasefamily protein | chr1:30412653-30414935 REVERSELength = 398	7e-26
Cit.22468.1.S1_s_at	-0.715796	-0.425328	>AT5G18670.1 | Symbols: BMY3, BAM9 | BMY3; beta-amylase/ catalytic/cation binding | chr5:6226138-6227999 FORWARDLength = 536	5e-53	>sp|P10537|AMYB_IPOBA Beta-amylase OS=Ipomoea batatas GN=BMY1 PE=1SV=4Length = 499	8e-16
Cit.40261.1.S1_s_at	-0.711527	-0.382899
Cit.7909.1.S1_s_at	-0.710068	-0.401453	>AT2G24490.2 | Symbols: RPA2, ATRPA2, ROR1 | RPA2 (REPLICON PROTEINA2); protein binding | chr2:10398651-10400416 REVERSELength = 279	2e-37	>sp|P26754|RFA2_YEAST Replication factor A protein 2OS=Saccharomyces cerevisiae GN=RFA2 PE=1 SV=1Length = 273	1e-06
Cit.30006.1.S1_s_at	-0.708675	-0.433665	>AT1G56000.1 | Symbols: | amine oxidase-related |chr1:20944149-20946101 FORWARDLength = 384	5e-32
Cit.30863.1.S1_at	-0.698052	-0.50524	>AT4G18880.1 | Symbols: AT-HSFA4A, HSF A4A | AT-HSFA4A; DNA binding/ transcription factor | chr4:10347769-10349051 REVERSELength = 401	7e-59	>sp|O49403|HFA4A_ARATH Heat stress transcription factor A-4aOS=Arabidopsis thaliana GN=HSFA4A PE=2 SV=1Length = 401	7e-58
Cit.8351.1.S1_s_at	-0.695334	-0.389173	>AT4G35090.2 | Symbols: CAT2 | CAT2 (CATALASE 2); catalase |chr4:16701105-16703215 REVERSELength = 474	e-135	>sp|P25819|CATA2_ARATH Catalase-2 OS=Arabidopsis thaliana GN=CAT2PE=1 SV=3Length = 492	e-134
Cit.18042.1.S1_at	-0.691745	-0.471928
Cit.31017.1.S1_at	-0.690133	-0.4239	>AT4G37440.2 | Symbols: | unknown protein | chr4:17601647-17603766FORWARDLength = 444	3e-44
Cit.38338.1.S1_at	-0.6865	-0.458413	>AT1G77020.1 | Symbols: | DNAJ heat shock N-terminaldomain-containing protein | chr1:28945056-28946867REVERSELength = 379	1e-36	>sp|Q8GYX8|DNJ10_ARATH Chaperone protein dnaJ 10 OS=Arabidopsisthaliana GN=ATJ10 PE=2 SV=2Length = 398	2e-32
Cit.19404.1.S1_s_at	-0.675815	-0.396958
Cit.28584.1.S1_at	-0.668454	-0.407361
Cit.36848.1.S1_s_at	-0.660818	-0.621634	>AT5G27930.2 | Symbols: | protein phosphatase 2C, putative / PP2C,putative | chr5:9958199-9960219 REVERSELength = 373	2e-76	>sp|Q0WRB2|P2C73_ARATH Probable protein phosphatase 2C 73OS=Arabidopsis thaliana GN=PPC6-7 PE=2 SV=1Length = 373	2e-75
Cit.15487.1.S1_at	-0.658831	-0.709626	>AT2G46700.2 | Symbols: ATCRK3 | calcium-dependent protein kinase,putative / CDPK, putative | chr2:19182968-19184892REVERSELength = 371	1e-80	>sp|P53681|CRK_DAUCA CDPK-related protein kinase OS=Daucus carotaGN=CRK PE=2 SV=1Length = 602	2e-54
Cit.38564.1.S1_at	-0.655672	-0.495485	>AT4G02210.1 | Symbols: | unknown protein | chr4:974320-975917REVERSELength = 439	2e-47
Cit.32164.1.S1_at	-0.654575	-0.434372	>AT5G09580.1 | Symbols: | unknown protein | chr5:2972639-2974438FORWARDLength = 393	4e-35
Cit.29348.1.S1_s_at	-0.64885	-0.503434	>AT5G03240.3 | Symbols: UBQ3 | UBQ3 (POLYUBIQUITIN 3); proteinbinding | chr5:771976-772896 REVERSELength = 306	5e-87	>sp|P69326|UBIQ_WHEAT Ubiquitin OS=Triticum aestivum PE=3 SV=1Length = 76	1e-35
Cit.7420.1.S1_at	-0.647564	-0.499934	>AT3G14580.1 | Symbols: | pentatricopeptide (PPR) repeat-containingprotein | chr3:4903012-4904229 FORWARDLength = 405	5e-93	>sp|Q9LUD6|PP230_ARATH Pentatricopeptide repeat-containing proteinAt3g14580, mitochondrial OS=Arabidopsis thalianaGN=At3g14580 PE=2 SV=1Length = 405	5e-92
Cit.34641.1.S1_at	-0.641389	-0.455197
Cit.11546.1.S1_at	-0.628184	-0.54399
Cit.3042.1.S1_s_at	-0.609928	-0.4653	>AT1G52565.1 | Symbols: | unknown protein | chr1:19580061-19580511REVERSELength = 129	7e-27
Cit.30707.1.S1_s_at	-0.588564	-0.495418
Cit.37905.1.S1_at	-0.587352	-0.519047
Cit.6798.1.S1_at	-0.582503	-0.469464	>AT1G69830.1 | Symbols: ATAMY3, AMY3 | AMY3 (ALPHA-AMYLASE-LIKE 3);alpha-amylase | chr1:26288518-26293003 REVERSELength = 887	9e-84	>sp|P04750|AMY6_HORVU Alpha-amylase type B isozyme OS=Hordeumvulgare GN=AMY1.6 PE=2 SV=2Length = 429	6e-43
Cit.13990.1.S1_at	-0.580725	-0.432482	>AT1G76880.1 | Symbols: | trihelix DNA-binding protein, putative |chr1:28865594-28867931 FORWARDLength = 603	2e-71			>PTCs00477.1 | PUT-155a-Citrus_sinensis-18348 | Trihelix family TF,nucleic acid sequenceLength = 1241	0
Cit.32846.1.S1_at	-0.569067	-0.394605
Cit.22463.1.S1_s_at	-0.561889	-0.490926	>AT4G27410.3 | Symbols: RD26 | RD26 (RESPONSIVE TO DESICCATION 26);transcription activator/ transcription factor |chr4:13707928-13709013 REVERSELength = 314	1e-50	>sp|Q93VY3|NAC72_ARATH NAC domain-containing protein 72OS=Arabidopsis thaliana GN=NAC072 PE=2 SV=1Length = 297	2e-49	>PTCs00412.1 | PUT-155a-Citrus_sinensis-680 | NAC family TF, nucleicacid sequenceLength = 833	0
Cit.20400.1.S1_s_at	-0.55991	-0.392459
Cit.9339.1.S1_s_at	-0.5592	-0.444696	>AT1G67280.2 | Symbols: | lactoylglutathione lyase, putative /glyoxalase I, putative | chr1:25188563-25190134 REVERSELength = 262	e-147	>sp|Q948T6|LGUL_ORYSJ Lactoylglutathione lyase OS=Oryza sativasubsp. japonica GN=GLX-I PE=1 SV=2Length = 291	e-118
Cit.17567.1.S1_at	-0.558639	-0.426821	>AT5G40800.1 | Symbols: | unknown protein | chr5:16334810-16335628REVERSELength = 272	8e-28
Cit.4540.1.S1_at	-0.554444	-0.399513	>AT5G19180.1 | Symbols: ECR1 | ECR1 (E1 C-terminal related 1); NEDD8activating enzyme/ protein heterodimerization/ smallprotein activating enzyme | chr5:6453375-6455750 FORWARDLength = 454	e-101	>sp|O65041|UBA3_ARATH NEDD8-activating enzyme E1 catalytic subunitOS=Arabidopsis thaliana GN=ECR1 PE=1 SV=2Length = 454	e-100
Cit.30953.1.S1_at	-0.552695	-0.509697	>AT2G03210.1 | Symbols: FUT2, ATFUT2 | FUT2 (FUCOSYLTRANSFERASE 2);fucosyltransferase/ transferase, transferring glycosylgroups | chr2:968335-970018 REVERSELength = 539	5e-77	>sp|Q9XI78|FUT8_ARATH Probable fucosyltransferase 8 OS=Arabidopsisthaliana GN=FUT8 PE=2 SV=1Length = 500	5e-76
Cit.31517.1.S1_at	-0.552652	-0.470502	>AT3G45830.1 | Symbols: | unknown protein | chr3:16841277-16845173FORWARDLength = 1298	6e-47
Cit.31211.1.S1_at	-0.550246	-0.416365
Cit.31825.1.S1_at	-0.550061	-0.389279	>AT4G25780.1 | Symbols: | pathogenesis-related protein, putative |chr4:13121107-13121679 FORWARDLength = 190	4e-31	>sp|P08299|PR1A_TOBAC Pathogenesis-related protein 1A OS=Nicotianatabacum PE=1 SV=1Length = 168	8e-23
Cit.30378.1.S1_at	-0.54423	-0.416948	>AT3G12050.2 | Symbols: | Aha1 domain-containing protein |chr3:3839289-3841303 FORWARDLength = 321	2e-68	>sp|Q55DB6|AHSA_DICDI Activator of 90 kDa heat shock protein ATPasehomolog OS=Dictyostelium discoideum GN=ahsa PE=2 SV=1Length = 383	3e-18
Cit.10675.1.S1_at	-0.542635	-0.701858	>AT5G13200.1 | Symbols: | GRAM domain-containing protein /ABA-responsive protein-related | chr5:4207081-4208079FORWARDLength = 272	e-104	>sp|Q9LYV6|GEML5_ARATH GEM-like protein 5 OS=Arabidopsis thalianaGN=At5g13200 PE=2 SV=1Length = 272	e-103
Cit.40341.1.S1_x_at	-0.541732	-0.526219
Cit.12329.1.S1_at	-0.537008	-0.399977	>AT5G53140.1 | Symbols: | protein phosphatase 2C, putative / PP2C,putative | chr5:21549228-21552132 FORWARDLength = 420	9e-51	>sp|Q94AT1|P2C76_ARATH Probable protein phosphatase 2C 76OS=Arabidopsis thaliana GN=At5g53140 PE=2 SV=1Length = 420	8e-50
Cit.1870.1.S1_s_at	-0.536039	-0.530492			>sp|Q9FYB5|DNJ11_ARATH Chaperone protein dnaJ 11, chloroplasticOS=Arabidopsis thaliana GN=ATJ11 PE=1 SV=2Length = 161	6e-10
Cit.30936.1.S1_s_at	-0.532252	-0.423603	>AT1G18730.1 | Symbols: NDF6 | NDF6 (NDH DEPENDENT FLOW 6) |chr1:6460625-6462107 FORWARDLength = 175	4e-35
Cit.38379.1.S1_at	-0.52396	-0.396633	>AT3G14180.1 | Symbols: | transcription factor |chr3:4707290-4708621 REVERSELength = 443	4e-24
Cit.17479.1.S1_at	-0.517633	-0.420185
Cit.22235.1.S1_at	-0.514044	-0.446615
Cit.2183.1.S1_s_at	-0.512455	-0.414815	>AT2G30520.3 | Symbols: RPT2 | RPT2 (ROOT PHOTOTROPISM 2); proteinbinding | chr2:13002920-13005153 REVERSELength = 545	2e-52	>sp|Q682S0|RPT2_ARATH Root phototropism protein 2 OS=Arabidopsisthaliana GN=RPT2 PE=1 SV=2Length = 593	3e-51
Cit.6916.1.S1_at	-0.498377	-0.513373
Cit.30567.1.S1_at	-0.489941	-0.382035	>AT2G40890.1 | Symbols: CYP98A3 | CYP98A3 (cytochrome P450, family98, subfamily A, polypeptide 3); monooxygenase/p-coumarate 3-hydroxylase | chr2:17058291-17060532REVERSELength = 508	5e-74	>sp|O48922|C98A2_SOYBN Cytochrome P450 98A2 OS=Glycine maxGN=CYP98A2 PE=2 SV=1Length = 509	7e-76
Cit.36604.1.S1_at	-0.488889	-0.507764			>sp|P13940|LEA29_GOSHI Late embryogenesis abundant protein D-29OS=Gossypium hirsutum PE=3 SV=1Length = 302	1e-09
Cit.20909.1.S1_at	-0.470853	-0.53752
Cit.30953.1.S1_s_at	-0.470253	-0.436047	>AT2G03210.1 | Symbols: FUT2, ATFUT2 | FUT2 (FUCOSYLTRANSFERASE 2);fucosyltransferase/ transferase, transferring glycosylgroups | chr2:968335-970018 REVERSELength = 539	5e-77	>sp|Q9XI78|FUT8_ARATH Probable fucosyltransferase 8 OS=Arabidopsisthaliana GN=FUT8 PE=2 SV=1Length = 500	5e-76
Cit.22170.1.S1_s_at	-0.463742	-0.422884			>sp|Q9FKC8|MT799_ARATH Putative S-adenosylmethionine-dependentmethyltransferase At5g37990 OS=Arabidopsis thalianaGN=At5g37990 PE=3 SV=2Length = 362	3e-11
Cit.5626.1.S1_at	-0.460964	-0.684079	>AT4G31390.2 | Symbols: | ABC1 family protein |chr4:15233126-15236764 FORWARDLength = 657	e-107	>sp|Q8RWG1|Y4139_ARATH Uncharacterized aarF domain-containing proteinkinase At4g31390, chloroplastic OS=Arabidopsis thalianaGN=At4g31390 PE=1 SV=1Length = 682	e-106
Cit.31451.1.S1_s_at	-0.454991	-0.689215	>AT1G11530.1 | Symbols: ATCXXS1 | ATCXXS1 (C-terminal cysteineresidue is changed to a serine 1); protein disulfideisomerase | chr1:3874518-3875311 FORWARDLength = 118	5e-37	>sp|Q8LDI5|TRXL4_ARATH Thioredoxin-like 4 OS=Arabidopsis thalianaGN=At1g11530 PE=2 SV=2Length = 118	5e-36
Cit.14322.1.S1_at	-0.446344	-0.390828	>AT4G02405.1 | Symbols: | unknown protein | chr4:1057999-1059671REVERSELength = 333	1e-91	>sp|A0QM57|Y4873_MYCA1 Putative S-adenosyl-L-methionine-dependentmethyltransferase MAV_4873 OS=Mycobacterium avium(strain 104) GN=MAV_4873 PE=3 SV=1Length = 301	1e-16
Cit.5722.1.S1_at	-0.446153	-0.518431	>AT3G48690.1 | Symbols: ATCXE12, CXE12 | CXE12; carboxylesterase |chr3:18037186-18038160 REVERSELength = 324	1e-94	>sp|Q9LYC1|GI1L2_ARATH Probable gibberellin receptor GID1L2OS=Arabidopsis thaliana GN=GID1L2 PE=2 SV=1Length = 358	1e-30
Cit.30654.1.S1_at	-0.437129	-0.388086	>AT1G77120.1 | Symbols: ADH1, ADH, ATADH, ATADH1 | ADH1 (ALCOHOLDEHYDROGENASE 1); alcohol dehydrogenase |chr1:28975509-28977216 FORWARDLength = 379	4e-82	>sp|P48977|ADH_MALDO Alcohol dehydrogenase OS=Malus domestica GN=ADHPE=2 SV=1Length = 380	2e-81
Cit.31123.1.S1_at	-0.429316	-0.40407
Cit.29818.1.S1_at	-0.425646	-0.504591	>AT2G44520.1 | Symbols: COX10 | COX10 (cytochrome c oxidase 10);prenyltransferase/ protoheme IX farnesyltransferase |chr2:18379660-18381731 FORWARDLength = 431	1e-61	>sp|Q8CFY5|COX10_MOUSE Protoheme IX farnesyltransferase,mitochondrial OS=Mus musculus GN=Cox10 PE=2 SV=1Length = 443	1e-27
Cit.30029.1.S1_at	-0.424669	-0.479142	>AT3G28670.1 | Symbols: | oxidoreductase/ zinc ion binding |chr3:10744183-10746983 FORWARDLength = 491	2e-59	>sp|Q4PJX1|ODR4_MOUSE Protein odr-4 homolog OS=Mus musculus GN=Odr4PE=2 SV=2Length = 447	2e-08
Cit.36154.1.S1_s_at	-0.417489	-0.704297
Cit.29449.1.S1_s_at	-0.415368	-0.453551	>AT2G28840.1 | Symbols: | ankyrin repeat family protein |chr2:12378542-12380474 FORWARDLength = 456	4e-76	>sp|Q08DV6|ASB3_BOVIN Ankyrin repeat and SOCS box protein 3 OS=Bostaurus GN=ASB3 PE=2 SV=1Length = 525	7e-17
Cit.36283.1.S1_at	-0.402549	-0.39807	>AT3G14010.3 | Symbols: CID4 | CID4 (CTC-Interacting Domain 4);protein binding | chr3:4637164-4640691 FORWARDLength = 595	2e-58	>sp|Q55DE7|ATX2_DICDI Ataxin-2 homolog OS=Dictyostelium discoideumGN=atxn2 PE=3 SV=1Length = 1103	3e-15
Cit.29396.1.S1_s_at	-0.401482	-0.466137	>AT4G27000.1 | Symbols: ATRBP45C | ATRBP45C; RNA binding |chr4:13554983-13557763 REVERSELength = 415	1e-84	>sp|Q9QZI7|TSAP1_RAT tRNA selenocysteine 1-associated protein 1OS=Rattus norvegicus GN=Trnau1ap PE=1 SV=1Length = 287	2e-34
Cit.13405.1.S1_at	-0.399436	-0.80781			>sp|Q9LKL2|APRR1_ARATH Two-component response regulator-like APRR1OS=Arabidopsis thaliana GN=APRR1 PE=1 SV=1Length = 618	3e-10
Cit.26272.1.S1_s_at	-0.39339	-0.44719
Cit.5775.1.S1_s_at	-0.392897	-0.448216	>AT4G26965.1 | Symbols: | NADH:ubiquinone oxidoreductase familyprotein | chr4:13539717-13542041 FORWARDLength = 184	4e-47
Cit.35569.1.S1_s_at	-0.390984	-0.478688	>AT5G46860.1 | Symbols: VAM3, ATVAM3, SYP22, ATSYP22, SGR3 | VAM3;SNAP receptor | chr5:19012342-19013795 REVERSELength = 268	5e-81	>sp|P93654|SYP22_ARATH Syntaxin-22 OS=Arabidopsis thaliana GN=SYP22PE=1 SV=1Length = 268	5e-80
Cit.14752.1.S1_at	-0.388794	-0.526806	>AT5G21970.1 | Symbols: | ubiquitin thiolesterase |chr5:7262071-7263420 FORWARDLength = 449	4e-95
Cit.21359.1.S1_at	-0.387283	-0.574539
Cit.24864.1.S1_s_at	-0.378818	-0.476816					>PTCs00485.1 | PUT-155a-Citrus_sinensis-9607 | Trihelix family TF,nucleic acid sequenceLength = 837	e-116
Cit.21047.1.S1_s_at	0.386258	0.709686
Cit.2913.1.S1_s_at	0.39801	0.398345	>AT5G02810.1 | Symbols: PRR7, APRR7 | PRR7 (PSEUDO-RESPONSEREGULATOR 7); transcription regulator/ two-componentresponse regulator | chr5:638283-641461 REVERSELength = 727	2e-29	>sp|Q93WK5|APRR7_ARATH Two-component response regulator-like APRR7OS=Arabidopsis thaliana GN=APRR7 PE=2 SV=1Length = 727	3e-28	>PTCs00123.1 | PUT-155a-Citrus_sinensis-4853 | C2C2-CO-like familyTF, nucleic acid sequenceLength = 916	0
Cit.15030.1.S1_at	0.398222	0.383765			>sp|Q9N0E7|MOCOS_BOVIN Molybdenum cofactor sulfurase OS=Bos taurusGN=MOCOS PE=2 SV=2Length = 882	3e-06
Cit.17011.1.S1_s_at	0.399341	0.390009	>AT5G05270.2 | Symbols: | chalcone-flavanone isomerase familyprotein | chr5:1563543-1564827 FORWARDLength = 209	9e-62	>sp|O65333|CFI_ELAUM Chalcone--flavonone isomerase OS=Elaeagnusumbellata GN=CHI PE=2 SV=1Length = 256	6e-12
Cit.11650.1.S1_s_at	0.399553	0.451255	>AT5G22460.2 | Symbols: | esterase/lipase/thioesterase familyprotein | chr5:7443659-7445269 REVERSELength = 340 AT5G22460.2 esterase/lipase/thioesterase family protein; FUNCTIONS IN: catalytic activity; INVOLVED IN: biological_process unknown; LOCATED IN: cell wall, vacuole, plant-type cell wall; EXPRESSED IN: 19 plant structures; EXPRESSED DURING: 12 growth stages; CONTAINS InterPro DOMAIN/s: Al…	2e-93
Cit.33468.1.S1_at	0.404116	0.688045			>sp|Q9SM41|SUI1_SPOST Protein translation factor SUI1 homologOS=Sporobolus stapfianus PE=3 SV=1Length = 115	1e-19
Cit.9213.1.S1_at	0.406663	0.481332	>AT5G48300.1 | Symbols: ADG1, APS1 | ADG1 (ADP GLUCOSEPYROPHOSPHORYLASE 1); glucose-1-phosphateadenylyltransferase | chr5:19570326-19572557 FORWARDLength = 520	0	>sp|P52417|GLGS2_VICFA Glucose-1-phosphate adenylyltransferase smallsubunit 2, chloroplastic OS=Vicia faba GN=AGPP PE=2 SV=1Length = 512	0
Cit.2538.1.S1_at	0.416232	0.409298	>AT2G39970.1 | Symbols: | peroxisomal membrane protein (PMP36) |chr2:16684026-16686392 REVERSELength = 331	6e-42	>sp|O70579|PM34_MOUSE Peroxisomal membrane protein PMP34 OS=Musmusculus GN=Slc25a17 PE=2 SV=1Length = 307	3e-08
Cit.21378.1.S1_at	0.419259	0.431576
Cit.2093.1.S1_s_at	0.419522	0.708085	>AT3G29030.1 | Symbols: ATEXPA5, ATEXP5, ATHEXP ALPHA 1.4, EXP5,EXPA5 | EXPA5 (EXPANSIN A5) | chr3:11011538-11013068REVERSELength = 255	e-104	>sp|Q38864|EXPA5_ARATH Expansin-A5 OS=Arabidopsis thaliana GN=EXPA5PE=2 SV=1Length = 255	e-103
Cit.5624.1.S1_at	0.429225	0.477547	>AT5G40240.1 | Symbols: | nodulin MtN21 family protein |chr5:16082325-16084466 REVERSELength = 368	3e-96	>sp|Q6J163|5NG4_PINTA Auxin-induced protein 5NG4 OS=Pinus taeda PE=2SV=1Length = 410	1e-35
Cit.28073.1.S1_at	0.441793	0.446682	>AT5G55230.1 | Symbols: ATMAP65-1, MAP65-1 | ATMAP65-1(MICROTUBULE-ASSOCIATED PROTEINS 65-1); microtubulebinding | chr5:22402716-22405182 FORWARDLength = 587	3e-50
Cit.5137.1.S1_at	0.451386	0.395513	>AT3G15530.2 | Symbols: | methyltransferase | chr3:5253253-5254193REVERSELength = 288	e-128	>sp|Q74LY0|UBIE_LACJO Menaquinone biosynthesis methyltransferaseubiE OS=Lactobacillus johnsonii GN=ubiE PE=3 SV=1Length = 244	2e-08
Cit.16647.1.S1_at	0.461954	0.62397	>AT3G58790.1 | Symbols: GAUT15 | GAUT15 (Galacturonosyltransferase15); polygalacturonate 4-alpha-galacturonosyltransferase/transferase, transferring glycosyl groups / transferase,transferring hexosyl groups | chr3:21742455-21745972REVERSELength = 540	e-166	>sp|Q9LSG3|QUA1_ARATH Glycosyltransferase QUASIMODO1 OS=Arabidopsisthaliana GN=QUA1 PE=1 SV=1Length = 559	3e-63
Cit.9171.1.S1_at	0.464281	0.40672	>AT4G37980.1 | Symbols: ELI3-1, ELI3, ATCAD7, CAD7 | ELI3-1(ELICITOR-ACTIVATED GENE 3-1); binding / catalytic/oxidoreductase/ zinc ion binding |chr4:17852670-17854302 FORWARDLength = 357	2e-58	>sp|Q9ZRF1|MTDH_FRAAN Probable mannitol dehydrogenase OS=Fragariaananassa GN=CAD PE=2 SV=1Length = 359	5e-62
Cit.20856.1.S1_s_at	0.466685	0.417692
Cit.22893.1.S1_at	0.491096	0.542035
Cit.24467.1.S1_s_at	0.503227	0.384106
Cit.22078.1.S1_at	0.512702	0.407276
Cit.38765.1.S1_at	0.518447	0.430789			>sp|P23902|KASC1_HORVU 3-oxoacyl-[acyl-carrier-protein] synthase I,chloroplastic OS=Hordeum vulgare GN=KAS12 PE=1 SV=1Length = 462	5e-14
Cit.4965.1.S1_at	0.526035	0.513027	>AT3G02100.1 | Symbols: | UDP-glucoronosyl/UDP-glucosyl transferasefamily protein | chr3:368840-370484 REVERSELength = 464	e-105	>sp|Q9SK82|COGT2_ARATH Cytokinin-O-glucosyltransferase 2OS=Arabidopsis thaliana GN=UGT85A1 PE=2 SV=1Length = 489	8e-55
Cit.28150.1.S1_s_at	0.54631	0.43068	>AT1G19300.1 | Symbols: GATL1, PARVUS, GLZ1 | PARVUS (PARVUS);polygalacturonate 4-alpha-galacturonosyltransferase/transferase, transferring glycosyl groups / transferase,transferring hexosyl groups | chr1:6671451-6672506REVERSELength = 351	6e-39
Cit.21331.1.S1_x_at	0.555099	0.416473
Cit.25008.1.S1_at	0.564554	0.653152			>sp|Q9LRR5|DRL21_ARATH Putative disease resistance protein At3g14460OS=Arabidopsis thaliana GN=At3g14460 PE=2 SV=1Length = 1424	1e-13
Cit.6011.1.S1_at	0.566594	0.44961	>AT5G59770.1 | Symbols: | FUNCTIONS IN: molecular_function unknown;INVOLVED IN: biological_process unknown; LOCATED IN:cellular_component unknown; EXPRESSED IN: 22 plantstructures; EXPRESSED DURING: 13 growth stages; CONTAINSInterPro DOMAIN/s: Protein-tyrosine phosphatase-like,PTPLA (InterPro:IPR007482); BEST Arabidopsis thalianaprotein match is: PAS2 (PASTICCINO 2); enoyl-CoAhydratase/ protein t…	7e-25	>sp|Q9QY80|PTPLA_MOUSE Protein-tyrosine phosphatase-like member AOS=Mus musculus GN=Ptpla PE=2 SV=1Length = 281	1e-08
Cit.18480.1.S1_at	0.603263	0.661201
Cit.73.1.S1_s_at	0.608191	0.394113	>AT2G05100.1 | Symbols: LHCB2.1, LHCB2 | LHCB2.1; chlorophyllbinding | chr2:1823449-1824331 REVERSELength = 265	e-132	>sp|P27518|CB21_GOSHI Chlorophyll a-b binding protein 151,chloroplastic OS=Gossypium hirsutum GN=CAB-151 PE=2 SV=2Length = 265	e-134
Cit.8423.1.S1_s_at	0.618071	0.532579
Cit.11672.1.S1_s_at	0.62361	0.499218	>AT5G52040.4 | Symbols: | ATRSP41; RNA binding / nucleic acidbinding / nucleotide binding | chr5:21131881-21133318FORWARDLength = 324	8e-25	>sp|P92966|RSP41_ARATH Arginine/serine-rich-splicing factor RSP41OS=Arabidopsis thaliana GN=RSP41 PE=1 SV=2Length = 356	1e-22
Cit.3020.1.S1_s_at	0.631585	0.425349	>AT3G14200.1 | Symbols: | DNAJ heat shock N-terminaldomain-containing protein | chr3:4712881-4714361 REVERSELength = 230	3e-35	>sp|Q8NHS0|DNJB8_HUMAN DnaJ homolog subfamily B member 8 OS=Homosapiens GN=DNAJB8 PE=1 SV=1Length = 232	5e-10
Cit.11649.1.S1_at	0.647349	0.706418	>AT5G22460.2 | Symbols: | esterase/lipase/thioesterase familyprotein | chr5:7443659-7445269 REVERSELength = 340	6e-48
Cit.17377.1.S1_at	0.671482	0.591253
Cit.3084.1.S1_at	0.676498	0.796622
Cit.9944.1.S1_at	0.702596	0.817799	>AT4G37990.1 | Symbols: ELI3-2, ELI3, ATCAD8, CAD-B2 | ELI3-2(ELICITOR-ACTIVATED GENE 3-2); aryl-alcoholdehydrogenase/ mannitol dehydrogenase |chr4:17855964-17857388 FORWARDLength = 359	e-145	>sp|Q9ZRF1|MTDH_FRAAN Probable mannitol dehydrogenase OS=Fragariaananassa GN=CAD PE=2 SV=1Length = 359	e-159
Cit.19487.1.S1_at	0.710962	0.430261
Cit.17116.1.S1_at	0.722083	0.426365
Cit.23474.1.S1_at	0.741416	0.739098	>AT3G27690.1 | Symbols: LHCB2.4, LHCB2.3, LHCB2 | LHCB2.3;chlorophyll binding | chr3:10256002-10256921 FORWARDLength = 266	1e-40	>sp|P27491|CB27_TOBAC Chlorophyll a-b binding protein 7,chloroplastic OS=Nicotiana tabacum GN=CAB7 PE=3 SV=1Length = 267	1e-44
Cit.9944.1.S1_x_at	0.751588	0.728061	>AT4G37990.1 | Symbols: ELI3-2, ELI3, ATCAD8, CAD-B2 | ELI3-2(ELICITOR-ACTIVATED GENE 3-2); aryl-alcoholdehydrogenase/ mannitol dehydrogenase |chr4:17855964-17857388 FORWARDLength = 359	e-145	>sp|Q9ZRF1|MTDH_FRAAN Probable mannitol dehydrogenase OS=Fragariaananassa GN=CAD PE=2 SV=1Length = 359	e-159
Cit.6407.1.S1_at	0.75473	0.692587	>AT5G59030.1 | Symbols: COPT1 | COPT1 (copper transporter 1); copperion transmembrane transporter | chr5:23833945-23834457REVERSELength = 170	5e-44	>sp|Q39065|COPT1_ARATH Copper transporter 1 OS=Arabidopsis thalianaGN=COPT1 PE=2 SV=2Length = 170	5e-43
Cit.26142.1.S1_s_at	0.755945	0.382518	>AT1G01630.1 | Symbols: | SEC14 cytosolic factor, putative /phosphoglyceride transfer protein, putative |chr1:229206-230675 FORWARDLength = 255	4e-65	>sp|Q55CU8|RSC5_DICDI Random slug protein 5 OS=Dictyosteliumdiscoideum GN=rsc5 PE=2 SV=1Length = 364	2e-14
Cit.465.1.S1_s_at	0.765241	0.509793	>AT5G54770.1 | Symbols: THI1, TZ, THI4 | THI1; proteinhomodimerization | chr5:22246634-22247891 FORWARDLength = 349	e-150	>sp|O23787|THI4_CITSI Thiazole biosynthetic enzyme, chloroplasticOS=Citrus sinensis GN=THI1 PE=2 SV=1Length = 356	e-158
Cit.33490.1.S1_at	0.802805	0.397561	>AT5G59450.1 | Symbols: | scarecrow-like transcription factor 11(SCL11) | chr5:23974808-23976640 FORWARDLength = 610	6e-82	>sp|Q9SNB8|SCL30_ARATH Scarecrow-like protein 30 OS=Arabidopsisthaliana GN=SCL30 PE=2 SV=1Length = 583	6e-81	>PTCs00237.1 | PUT-155a-Citrus_sinensis-28318 | GRAS family TF,nucleic acid sequenceLength = 719	0
Cit.21988.1.S1_s_at	0.815934	0.638792	>AT5G20410.1 | Symbols: MGD2, ATMGD2 | MGD2; 1,2-diacylglycerol3-beta-galactosyltransferase/ UDP-galactosyltransferase/transferase, transferring glycosyl groups |chr5:6896765-6898581 FORWARDLength = 468	4e-66	>sp|O82730|MGDG2_ARATH Monogalactosyldiacylglycerol synthase 2,chloroplastic OS=Arabidopsis thaliana GN=MGD2 PE=1 SV=1Length = 468	4e-65
Cit.6280.1.S1_at	0.820233	0.821393	>AT5G67480.2 | Symbols: BT4 | BT4 (BTB AND TAZ DOMAIN PROTEIN 4);protein binding / transcription regulator |chr5:26931055-26932529 REVERSELength = 383	e-125	>sp|Q6YXY2|HACL1_ORYSJ Probable histone acetyltransferase HAC-like 1OS=Oryza sativa subsp. japonica GN=Os02g0137500 PE=3 SV=2Length = 1668	4e-12
Cit.3107.1.S1_s_at	0.840655	0.544692	>AT4G24220.2 | Symbols: VEP1, AWI31 | VEP1 (VEIN PATTERNING 1);binding / catalytic | chr4:12565219-12566474 FORWARDLength = 387	e-155	>sp|O74913|YJ72_SCHPO Uncharacterized protein C757.02cOS=Schizosaccharomyces pombe GN=SPCC757.02c PE=2 SV=1Length = 405	1e-27
Cit.5237.1.S1_s_at	0.848404	0.446996
Cit.10444.1.S1_at	0.864274	0.502204	>AT4G15440.1 | Symbols: HPL1, CYP74B2 | HPL1 (HYDROPEROXIDE LYASE 1);electron carrier/ heme binding / iron ion binding /monooxygenase | chr4:8835869-8838462 FORWARDLength = 384	e-138	>sp|Q96242|CP74A_ARATH Allene oxide synthase, chloroplasticOS=Arabidopsis thaliana GN=CYP74A PE=1 SV=3Length = 518	e-106
Cit.29591.1.S1_at	0.885646	0.406364
Cit.1280.1.S1_s_at	0.899553	0.40359	>AT4G11820.2 | Symbols: MVA1 | MVA1; acetyl-CoA C-acetyltransferase/hydroxymethylglutaryl-CoA synthase |chr4:7109124-7111901 REVERSELength = 461	9e-71	>sp|P54873|HMCS_ARATH Hydroxymethylglutaryl-CoA synthaseOS=Arabidopsis thaliana GN=HMGS PE=2 SV=2Length = 461	9e-70
Cit.10672.1.S1_s_at	0.969574	0.685903	>AT3G26740.1 | Symbols: CCL | CCL (CCR-LIKE) | chr3:9827868-9828461FORWARDLength = 141	3e-30	>sp|Q03200|LIRP1_ORYSJ Light-regulated protein OS=Oryza sativasubsp. japonica GN=LIR1 PE=2 SV=1Length = 128	2e-21
Cit.17265.1.S1_at	1.01644	0.384616
Cit.4585.1.S1_at	1.05181	0.584055	>AT1G61240.4 | Symbols: | unknown protein | chr1:22582537-22585050FORWARDLength = 425	4e-80
Cit.10492.1.S1_s_at	1.10067	0.381813	>AT3G16370.1 | Symbols: | GDSL-motif lipase/hydrolase family protein| chr3:5556928-5558351 FORWARDLength = 353	e-135	>sp|Q9LU14|APG2_ARATH GDSL esterase/lipase APG OS=Arabidopsis thalianaGN=APG PE=1 SV=1Length = 353	e-134
Cit.24698.1.S1_s_at	1.10775	0.386946
Cit.17915.1.S1_at	1.12583	0.420644	>AT1G45688.1 | Symbols: | unknown protein | chr1:17191502-17192870FORWARDLength = 342	4e-81
Cit.20048.1.S1_s_at	1.13269	0.454733
Cit.33343.1.S1_s_at	1.15628	0.474685
Cit.20906.1.S1_at	1.29472	0.396543
Cit.10673.1.S1_at	1.40448	1.10208	>AT3G26740.1 | Symbols: CCL | CCL (CCR-LIKE) | chr3:9827868-9828461FORWARDLength = 141	4e-29	>sp|Q03200|LIRP1_ORYSJ Light-regulated protein OS=Oryza sativasubsp. japonica GN=LIR1 PE=2 SV=1Length = 128	7e-22
Cit.5117.1.S1_at	1.44031	0.535775	>AT3G62550.1 | Symbols: | universal stress protein (USP) familyprotein | chr3:23136194-23137074 FORWARDLength = 162	2e-45	>sp|Q8LGG8|USPAL_ARATH Universal stress protein A-like proteinOS=Arabidopsis thaliana GN=At3g01520 PE=1 SV=2Length = 175	7e-09
Cit.5205.1.S1_at	1.47353	0.430045	>AT1G65840.1 | Symbols: ATPAO4, PAO4 | ATPAO4 (ARABIDOPSIS THALIANAPOLYAMINE OXIDASE 4); amine oxidase/ polyamine oxidase |chr1:24490173-24492728 FORWARDLength = 497	e-109	>sp|Q8H191|PAO4_ARATH Probable polyamine oxidase 4 OS=Arabidopsisthaliana GN=PAO4 PE=1 SV=1Length = 497	e-108
Cit.16085.1.S1_at	1.60543	0.541857
Cit.14043.1.S1_at	2.50129	0.48708
Cit.39752.1.S1_at	3.9787	0.518846	>AT4G38400.1 | Symbols: ATEXLA2, EXPL2, ATEXPL2, ATHEXP BETA 2.2 |ATEXLA2 (ARABIDOPSIS THALIANA EXPANSIN-LIKE A2) |chr4:17978675-17979665 REVERSELength = 265	8e-64	>sp|Q9SVE5|EXLA2_ARATH Expansin-like A2 OS=Arabidopsis thalianaGN=EXLA2 PE=2 SV=1Length = 265	8e-63
Cit.2690.1.S1_s_at	4.01622	0.402103	>AT4G20820.1 | Symbols: | FAD-binding domain-containing protein |chr4:11150160-11151758 FORWARDLength = 532	e-142	>sp|Q9SVG4|RETOL_ARATH Reticuline oxidase-like protein OS=Arabidopsisthaliana GN=At4g20830 PE=1 SV=2Length = 570	e-117
Cit.9620.1.S1_s_at	5.01688	0.629739

## Sheet: K.apiculata with phenylethanol
	foldchange(K.apiculata v CK>=1.3)	foldchange(Phenylethanol vs CK>=1.3)	ATIR	e_value	sprot	e_value	TF	e_value
Cit.32003.1.S1_at	-1.56275	-1.65361
Cit.30618.1.S1_s_at	-1.26827	-1.46974	>AT5G17300.1 | Symbols: | myb family transcription factor |chr5:5690435-5692435 REVERSELength = 387	2e-38	>sp|Q54IF9|MYBG_DICDI Myb-like protein G OS=Dictyostelium discoideumGN=mybG PE=3 SV=1Length = 423	3e-20	>PTCs00350.1 | PUT-155a-Citrus_sinensis-17183 | MYB-related familyTF, nucleic acid sequenceLength = 885	0
Cit.10281.1.S1_s_at	-1.37458	-1.46256	>AT4G30960.1 | Symbols: CIPK6, SIP3, SNRK3.14, ATCIPK6 | SIP3(SOS3-INTERACTING PROTEIN 3); ATP binding / kinase/protein kinase/ protein serine/threonine kinase |chr4:15067400-15068725 FORWARDLength = 441	6e-77	>sp|O65554|CIPK6_ARATH CBL-interacting serine/threonine-proteinkinase 6 OS=Arabidopsis thaliana GN=CIPK6 PE=1 SV=1Length = 441	6e-76
Cit.30696.1.S1_s_at	-1.28275	-1.26881
Cit.20640.1.S1_at	-0.974978	-1.19967			>sp|Q9C7W2|ERF61_ARATH Ethylene-responsive transcription factorERF061 OS=Arabidopsis thaliana GN=ERF061 PE=2 SV=1Length = 335	5e-06
Cit.22463.1.S1_s_at	-0.561889	-1.19081	>AT4G27410.3 | Symbols: RD26 | RD26 (RESPONSIVE TO DESICCATION 26);transcription activator/ transcription factor |chr4:13707928-13709013 REVERSELength = 314	1e-50	>sp|Q93VY3|NAC72_ARATH NAC domain-containing protein 72OS=Arabidopsis thaliana GN=NAC072 PE=2 SV=1Length = 297	2e-49	>PTCs00412.1 | PUT-155a-Citrus_sinensis-680 | NAC family TF, nucleicacid sequenceLength = 833	0
Cit.38337.1.S1_at	-1.50911	-1.1844
Cit.19404.1.S1_s_at	-0.675815	-1.11864
Cit.40044.1.S1_s_at	-1.20603	-1.09846	>AT1G01500.1 | Symbols: | unknown protein | chr1:185260-186573FORWARDLength = 327	5e-33
Cit.17280.1.S1_at	-0.854538	-1.01887	>AT1G10740.2 | Symbols: | unknown protein | chr1:3568612-3570466REVERSELength = 406	1e-29
Cit.30936.1.S1_s_at	-0.532252	-0.992869	>AT1G18730.1 | Symbols: NDF6 | NDF6 (NDH DEPENDENT FLOW 6) |chr1:6460625-6462107 FORWARDLength = 175	4e-35
Cit.14959.1.S1_at	-1.01969	-0.953646	>AT1G34060.1 | Symbols: | alliinase family protein |chr1:12396561-12398299 REVERSELength = 463	e-152	>sp|P31757|ALLN_ALLCE Alliin lyase OS=Allium cepa PE=1 SV=2Length = 479	e-117
Cit.31451.1.S1_s_at	-0.454991	-0.9512	>AT1G11530.1 | Symbols: ATCXXS1 | ATCXXS1 (C-terminal cysteineresidue is changed to a serine 1); protein disulfideisomerase | chr1:3874518-3875311 FORWARDLength = 118	5e-37	>sp|Q8LDI5|TRXL4_ARATH Thioredoxin-like 4 OS=Arabidopsis thalianaGN=At1g11530 PE=2 SV=2Length = 118	5e-36
Cit.4931.1.S1_s_at	-1.515	-0.933293	>AT3G11980.1 | Symbols: MS2, FAR2 | MS2 (MALE STERILITY 2); fattyacyl-CoA reductase (alcohol-forming)/ oxidoreductase,acting on the CH-CH group of donors, NAD or NADP asacceptor | chr3:3814484-3816927 FORWARDLength = 616	e-143	>sp|Q08891|FACR2_ARATH Fatty acyl-CoA reductase 2 OS=Arabidopsisthaliana GN=FAR2 PE=2 SV=2Length = 616	e-142
Cit.7072.1.S1_at	-1.2003	-0.927334	>AT4G37310.1 | Symbols: CYP81H1 | CYP81H1; electron carrier/ hemebinding / iron ion binding / monooxygenase/ oxygenbinding | chr4:17556152-17558833 REVERSELength = 518	1e-21	>sp|P93147|C81E1_GLYEC Isoflavone 2'-hydroxylase OS=Glycyrrhizaechinata GN=CYP81E1 PE=1 SV=2Length = 499	2e-17
Cit.31435.1.S1_at	-0.971845	-0.911531	>AT5G53140.1 | Symbols: | protein phosphatase 2C, putative / PP2C,putative | chr5:21549228-21552132 FORWARDLength = 420	2e-52	>sp|Q94AT1|P2C76_ARATH Probable protein phosphatase 2C 76OS=Arabidopsis thaliana GN=At5g53140 PE=2 SV=1Length = 420	2e-51
Cit.826.1.S1_s_at	-1.08721	-0.906848	>AT1G30270.1 | Symbols: CIPK23, SnRK3.23, ATCIPK23, LKS1 | CIPK23(CBL-INTERACTING PROTEIN KINASE 23); kinase/ proteinbinding / protein serine/threonine kinase |chr1:10655270-10658524 FORWARDLength = 482	3e-54	>sp|Q6ZLP5|CIPKN_ORYSJ CBL-interacting protein kinase 23 OS=Oryzasativa subsp. japonica GN=CIPK23 PE=2 SV=1Length = 450	6e-54
Cit.31342.1.S1_at	-1.62198	-0.895224	>AT4G29090.1 | Symbols: | reverse transcriptase, putative /RNA-dependent DNA polymerase, putative |chr4:14333528-14335255 FORWARDLength = 575	3e-26	>sp|P0C2F6|RNHX1_ARATH Putative ribonuclease H protein At1g65750OS=Arabidopsis thaliana GN=At1g65750 PE=3 SV=1Length = 620	2e-07
Cit.3042.1.S1_s_at	-0.609928	-0.890734	>AT1G52565.1 | Symbols: | unknown protein | chr1:19580061-19580511REVERSELength = 129	7e-27
Cit.29927.1.S1_at	-1.14177	-0.887998	>AT5G16070.1 | Symbols: | chaperonin, putative |chr5:5247549-5251050 REVERSELength = 535	e-118	>sp|P80317|TCPZ_MOUSE T-complex protein 1 subunit zeta OS=Musmusculus GN=Cct6a PE=1 SV=3Length = 531	9e-76
Cit.19857.1.S1_s_at	-1.07844	-0.883421	>AT1G76550.1 | Symbols: | pyrophosphate--fructose-6-phosphate1-phosphotransferase alpha subunit, putative /pyrophosphate-dependent 6-phosphofructose-1-kinase,putative | chr1:28722900-28726929 REVERSELength = 617	5e-55	>sp|P21342|PFPA_SOLTU Pyrophosphate--fructose 6-phosphate1-phosphotransferase subunit alpha OS=Solanum tuberosumPE=1 SV=1Length = 616	3e-56
Cit.3283.1.S1_s_at	-1.16972	-0.882699	>AT1G67750.1 | Symbols: | pectate lyase family protein |chr1:25401660-25403165 FORWARDLength = 408	0	>sp|Q9FXD8|PEL5_ARATH Probable pectate lyase 5 OS=Arabidopsis thalianaGN=At1g67750 PE=2 SV=2Length = 408	0
Cit.36154.1.S1_s_at	-0.417489	-0.875095
Cit.3344.1.S1_s_at	-0.910213	-0.870814			>sp|Q9T0D3|HFB2B_ARATH Heat stress transcription factor B-2bOS=Arabidopsis thaliana GN=HSFB2B PE=2 SV=1Length = 377	4e-13
Cit.17396.1.S1_at	-0.388642	-0.86502	>AT3G56290.1 | Symbols: | unknown protein | chr3:20878743-20879541REVERSELength = 173	1e-55
Cit.30567.1.S1_at	-0.489941	-0.863963	>AT2G40890.1 | Symbols: CYP98A3 | CYP98A3 (cytochrome P450, family98, subfamily A, polypeptide 3); monooxygenase/p-coumarate 3-hydroxylase | chr2:17058291-17060532REVERSELength = 508	5e-74	>sp|O48922|C98A2_SOYBN Cytochrome P450 98A2 OS=Glycine maxGN=CYP98A2 PE=2 SV=1Length = 509	7e-76
Cit.36643.1.S1_s_at	-0.894964	-0.843535	>AT4G02920.1 | Symbols: | unknown protein | chr4:1292816-1294670FORWARDLength = 418	2e-37
Cit.30612.1.S1_s_at	-0.75532	-0.838853	>AT5G08560.2 | Symbols: | transducin family protein / WD-40 repeatfamily protein | chr5:2771104-2773827 REVERSELength = 589	3e-39
Cit.8082.1.S1_at	-0.800314	-0.834549	>AT4G10840.1 | Symbols: | kinesin light chain-related |chr4:6656614-6659033 FORWARDLength = 609	e-105	>sp|Q7Z494|NPHP3_HUMAN Nephrocystin-3 OS=Homo sapiens GN=NPHP3 PE=1SV=1Length = 1330	1e-10
Cit.1200.1.S1_at	-0.548687	-0.834408	>AT4G11650.1 | Symbols: ATOSM34 | ATOSM34 (osmotin 34) |chr4:7025127-7026113 REVERSELength = 244	2e-78	>sp|P81370|TLP_ACTDE Thaumatin-like protein OS=Actinidia deliciosaGN=tlp PE=1 SV=2Length = 225	2e-91
Cit.21897.1.S1_s_at	-1.02198	-0.834315	>AT4G26630.2 | Symbols: | EXPRESSED IN: 23 plant structures;EXPRESSED DURING: 13 growth stages; CONTAINS InterProDOMAIN/s: DEK, C-terminal (InterPro:IPR014876); BESTArabidopsis thaliana protein match is: unknown protein(TAIR:AT5G55660.1); Has 253164 Blast hits to 95130proteins in 2571 species: Archae - 852; Bacteria -27744; Metazoa - 108483; Fungi - 29060; Plants - 10256;Viruses - 1718; Other Euk…	5e-37	>sp|Q7TNV0|DEK_MOUSE Protein DEK OS=Mus musculus GN=Dek PE=1 SV=1Length = 380	2e-08
Cit.30261.1.S1_at	-0.982762	-0.823345	>AT4G31390.1 | Symbols: | ABC1 family protein |chr4:15233126-15236764 FORWARDLength = 682	e-176	>sp|Q8RWG1|Y4139_ARATH Uncharacterized aarF domain-containing proteinkinase At4g31390, chloroplastic OS=Arabidopsis thalianaGN=At4g31390 PE=1 SV=1Length = 682	e-175
Cit.13377.1.S1_s_at	-0.452649	-0.823091	>AT5G66880.1 | Symbols: SNRK2-3, SNRK2.3, SRK2I | SNRK2.3 (SUCROSENONFERMENTING 1(SNF1)-RELATED PROTEIN KINASE 2.3);kinase/ protein kinase | chr5:26710697-26712732 FORWARDLength = 361	5e-83	>sp|P0C5D6|SAPK3_ORYSJ Serine/threonine-protein kinase SAPK3OS=Oryza sativa subsp. japonica GN=SAPK3 PE=1 SV=1Length = 334	5e-85
Cit.30841.1.S1_s_at	-1.03648	-0.817623	>AT3G18080.1 | Symbols: BGLU44 | BGLU44 (B-S GLUCOSIDASE 44);(R)-amygdalin beta-glucosidase/4-methylumbelliferyl-beta-D-glucopyranosidebeta-glucosidase/ beta-gentiobiose beta-glucosidase/cellobiose glucosidase/ esculin beta-glucosidase/hydrolase, hydrolyzing O-glycosyl compounds |chr3:6191586-6194124 FORWARDLength = 512	3e-90	>sp|P26205|BGLT_TRIRP Cyanogenic beta-glucosidase (Fragment)OS=Trifolium repens GN=LI PE=1 SV=1Length = 425	5e-56
Cit.30336.1.S1_at	-1.17057	-0.80981	>AT3G20500.1 | Symbols: ATPAP18, PAP18 | PAP18 (PURPLE ACIDPHOSPHATASE 18); acid phosphatase/ proteinserine/threonine phosphatase | chr3:7157926-7160244FORWARDLength = 437	9e-91	>sp|Q9LJU7|PPA18_ARATH Purple acid phosphatase 18 OS=Arabidopsisthaliana GN=PAP18 PE=2 SV=1Length = 437	9e-90
Cit.29813.1.S1_at	-1.07811	-0.807449	>AT5G57655.2 | Symbols: | xylose isomerase family protein |chr5:23347030-23349805 FORWARDLength = 477	1e-74	>sp|Q9FKK7|XYLA_ARATH Xylose isomerase OS=Arabidopsis thalianaGN=XYLA PE=2 SV=2Length = 477	1e-73
Cit.31029.1.S1_at	-0.735552	-0.807163	>AT1G80950.1 | Symbols: | phospholipid/glycerol acyltransferasefamily protein | chr1:30412653-30414935 REVERSELength = 398	7e-26
Cit.29577.1.S1_s_at	-0.899611	-0.803819	>AT5G63520.1 | Symbols: | FUNCTIONS IN: molecular_function unknown;INVOLVED IN: biological_process unknown; LOCATED IN:cellular_component unknown; EXPRESSED IN: 23 plantstructures; EXPRESSED DURING: 13 growth stages; CONTAINSInterPro DOMAIN/s: Cyclin-like F-box(InterPro:IPR001810), FIST domain, N-terminal(InterPro:IPR013702); Has 96 Blast hits to 96 proteinsin 46 species: Archae - 0; Bacteria - 7…	4e-36	>sp|Q9FMV0|FBL91_ARATH F-box/LRR-repeat protein At5g63520OS=Arabidopsis thaliana GN=At5g63520 PE=2 SV=1Length = 529	4e-35
Cit.29554.1.S1_s_at	-1.19694	-0.79907	>AT3G50670.2 | Symbols: U1-70K, U1SNRNP | U1-70K (U1 SMALL NUCLEARRIBONUCLEOPROTEIN-70K); RNA binding / nucleotide binding| chr3:18828232-18829492 REVERSELength = 204	2e-68	>sp|Q42404|RU17_ARATH U1 small nuclear ribonucleoprotein 70 kDaOS=Arabidopsis thaliana GN=RNU1 PE=1 SV=1Length = 427	2e-66
Cit.36604.1.S1_at	-0.488889	-0.794504			>sp|P13940|LEA29_GOSHI Late embryogenesis abundant protein D-29OS=Gossypium hirsutum PE=3 SV=1Length = 302	1e-09
Cit.18176.1.S1_at	-0.897712	-0.790569	>AT1G13120.1 | Symbols: emb1745 | emb1745 (embryo defective 1745) |chr1:4469334-4472775 REVERSELength = 611	2e-42
Cit.8351.1.S1_s_at	-0.695334	-0.789347	>AT4G35090.2 | Symbols: CAT2 | CAT2 (CATALASE 2); catalase |chr4:16701105-16703215 REVERSELength = 474	e-135	>sp|P25819|CATA2_ARATH Catalase-2 OS=Arabidopsis thaliana GN=CAT2PE=1 SV=3Length = 492	e-134
Cit.18042.1.S1_at	-0.691745	-0.783302
Cit.29847.1.S1_at	-1.07203	-0.777811	>AT4G31170.3 | Symbols: | protein kinase family protein |chr4:15153499-15154846 REVERSELength = 412	2e-32
Cit.30436.1.S1_s_at	-0.810317	-0.777453	>AT2G21520.1 | Symbols: | transporter | chr2:9215956-9218953FORWARDLength = 633	e-107	>sp|P45816|SEC14_YARLI SEC14 cytosolic factor OS=Yarrowia lipolyticaGN=SEC14 PE=3 SV=2Length = 492	9e-29
Cit.29725.1.S1_at	-1.27296	-0.766435	>AT3G14690.1 | Symbols: CYP72A15 | CYP72A15; electron carrier/ hemebinding / iron ion binding / monooxygenase/ oxygenbinding | chr3:4937410-4939310 FORWARDLength = 512	3e-66	>sp|Q05047|C72A1_CATRO Secologanin synthase OS=Catharanthus roseusGN=CYP72A1 PE=2 SV=1Length = 524	3e-54
Cit.29348.1.S1_s_at	-0.64885	-0.762433	>AT5G03240.3 | Symbols: UBQ3 | UBQ3 (POLYUBIQUITIN 3); proteinbinding | chr5:771976-772896 REVERSELength = 306	5e-87	>sp|P69326|UBIQ_WHEAT Ubiquitin OS=Triticum aestivum PE=3 SV=1Length = 76	1e-35
Cit.8515.1.S1_s_at	-0.515955	-0.748544	>AT5G06720.1 | Symbols: | peroxidase, putative |chr5:2077567-2078857 REVERSELength = 335	3e-95	>sp|Q9LEH3|PER15_IPOBA Peroxidase 15 OS=Ipomoea batatas GN=pod PE=1SV=1Length = 327	7e-98
Cit.36848.1.S1_s_at	-0.660818	-0.737355	>AT5G27930.2 | Symbols: | protein phosphatase 2C, putative / PP2C,putative | chr5:9958199-9960219 REVERSELength = 373	2e-76	>sp|Q0WRB2|P2C73_ARATH Probable protein phosphatase 2C 73OS=Arabidopsis thaliana GN=PPC6-7 PE=2 SV=1Length = 373	2e-75
Cit.30953.1.S1_s_at	-0.470253	-0.735659	>AT2G03210.1 | Symbols: FUT2, ATFUT2 | FUT2 (FUCOSYLTRANSFERASE 2);fucosyltransferase/ transferase, transferring glycosylgroups | chr2:968335-970018 REVERSELength = 539	5e-77	>sp|Q9XI78|FUT8_ARATH Probable fucosyltransferase 8 OS=Arabidopsisthaliana GN=FUT8 PE=2 SV=1Length = 500	5e-76
Cit.11186.1.S1_s_at	-0.686602	-0.72908
Cit.38734.1.S1_at	-1.0721	-0.722289
Cit.13405.1.S1_at	-0.399436	-0.715979			>sp|Q9LKL2|APRR1_ARATH Two-component response regulator-like APRR1OS=Arabidopsis thaliana GN=APRR1 PE=1 SV=1Length = 618	3e-10
Cit.31285.1.S1_at	-0.451738	-0.706809	>AT2G18700.1 | Symbols: ATTPS11, TPS11, ATTPSB | ATTPS11; transferase,transferring glycosyl groups | chr2:8109043-8111799FORWARDLength = 862	2e-51	>sp|Q9ZV48|TPS11_ARATH Probable alpha,alpha-trehalose-phosphatesynthase [UDP-forming] 11 OS=Arabidopsis thalianaGN=TPS11 PE=2 SV=1Length = 862	2e-50
Cit.29598.1.S1_s_at	-0.577015	-0.702998	>AT1G50480.1 | Symbols: THFS | THFS (10-FORMYLTETRAHYDROFOLATESYNTHETASE); ATP binding / copper ion binding /formate-tetrahydrofolate ligase | chr1:18702064-18704687FORWARDLength = 634	4e-91	>sp|Q9SPK5|FTHS_ARATH Formate--tetrahydrofolate ligaseOS=Arabidopsis thaliana GN=THFS PE=2 SV=1Length = 634	4e-90
Cit.40341.1.S1_x_at	-0.541732	-0.694761
Cit.35625.1.S1_s_at	-0.942765	-0.690108	>AT4G26500.1 | Symbols: EMB1374, CPSUFE, ATSUFE, SUFE1 | CPSUFE(CHLOROPLAST SULFUR E); enzyme activator/ transcriptionregulator | chr4:13382456-13383571 REVERSELength = 371	9e-66	>sp|Q84W65|SUFE_ARATH SufE-like protein, chloroplasticOS=Arabidopsis thaliana GN=EMB1374 PE=1 SV=2Length = 371	9e-65
Cit.20581.1.S1_s_at	-0.73928	-0.687837			>sp|Q8RWC9|CIPK1_ARATH CBL-interacting serine/threonine-proteinkinase 1 OS=Arabidopsis thaliana GN=CIPK1 PE=1 SV=2Length = 444	2e-14
Cit.5495.1.S1_at	-0.415017	-0.679385
Cit.25079.1.S1_at	-0.736976	-0.679003	>AT2G40980.1 | Symbols: | LOCATED IN: plasma membrane; EXPRESSEDIN: 22 plant structures; EXPRESSED DURING: 13 growthstages; CONTAINS InterPro DOMAIN/s: Protein kinase-like(InterPro:IPR011009); Has 152 Blast hits to 139 proteinsin 56 species: Archae - 0; Bacteria - 74; Metazoa - 0;Fungi - 0; Plants - 60; Viruses - 0; Other Eukaryotes -18 (source: NCBI BLink). | chr2:17102090-17104443FORWARDLength …	8e-45
Cit.19404.1.S1_at	-0.491705	-0.678921
Cit.25133.1.S1_at	-0.38044	-0.678032	>AT4G27600.1 | Symbols: | pfkB-type carbohydrate kinase familyprotein | chr4:13782753-13785005 REVERSELength = 471	1e-47
Cit.40261.1.S1_s_at	-0.711527	-0.666589
Cit.25080.1.S1_s_at	-0.894156	-0.666284	>AT1G68370.1 | Symbols: ARG1 | ARG1 (ALTERED RESPONSE TO GRAVITY 1);cytoskeletal protein binding | chr1:25632046-25634527REVERSELength = 410	4e-54	>sp|Q9ZSY2|DNJ15_ARATH Chaperone protein dnaJ 15 OS=Arabidopsisthaliana GN=ATJ15 PE=1 SV=1Length = 410	4e-53
Cit.30706.1.S1_s_at	-0.96486	-0.661263	>AT3G21760.1 | Symbols: | UDP-glucoronosyl/UDP-glucosyl transferasefamily protein | chr3:7667099-7668556 FORWARDLength = 485	2e-47	>sp|Q40284|UFOG1_MANES Anthocyanidin 3-O-glucosyltransferase 1OS=Manihot esculenta GN=GT1 PE=2 SV=1Length = 449	2e-44
Cit.35598.1.S1_s_at	-1.12478	-0.6611	>AT4G39940.1 | Symbols: AKN2 | AKN2 (APS-kinase 2); ATP binding /adenylylsulfate kinase/ kinase/ transferase,transferring phosphorus-containing groups |chr4:18519787-18521276 FORWARDLength = 293	3e-32	>sp|O49204|KAPS_CATRO Adenylyl-sulfate kinase, chloroplasticOS=Catharanthus roseus GN=AKN PE=2 SV=1Length = 312	1e-32
Cit.4730.1.S1_at	-0.837351	-0.650848	>AT1G15670.1 | Symbols: | kelch repeat-containing F-box familyprotein | chr1:5390119-5391198 FORWARDLength = 359	1e-49	>sp|O80582|FBK46_ARATH F-box/kelch-repeat protein At2g44130OS=Arabidopsis thaliana GN=At2g44130 PE=2 SV=2Length = 409	2e-46
Cit.5267.1.S1_at	-2.45226	-0.649251			>sp|P93258|SODC1_MESCR Superoxide dismutase [Cu-Zn] 1OS=Mesembryanthemum crystallinum GN=SODCC.1 PE=2 SV=1Length = 152	8e-16
Cit.6798.1.S1_at	-0.582503	-0.647058	>AT1G69830.1 | Symbols: ATAMY3, AMY3 | AMY3 (ALPHA-AMYLASE-LIKE 3);alpha-amylase | chr1:26288518-26293003 REVERSELength = 887	9e-84	>sp|P04750|AMY6_HORVU Alpha-amylase type B isozyme OS=Hordeumvulgare GN=AMY1.6 PE=2 SV=2Length = 429	6e-43
Cit.29250.1.S1_s_at	-0.832299	-0.646177	>AT5G18670.1 | Symbols: BMY3, BAM9 | BMY3; beta-amylase/ catalytic/cation binding | chr5:6226138-6227999 FORWARDLength = 536	2e-33	>sp|P25853|AMYB_ARATH Beta-amylase OS=Arabidopsis thaliana GN=BMY1PE=2 SV=1Length = 498	2e-11
Cit.17153.1.S1_s_at	-1.01018	-0.643405	>AT2G20420.1 | Symbols: | succinyl-CoA ligase (GDP-forming)beta-chain, mitochondrial, putative / succinyl-CoAsynthetase, beta chain, putative / SCS-beta, putative |chr2:8805574-8807858 FORWARDLength = 421	e-116	>sp|O82662|SUCB_ARATH Succinyl-CoA ligase [GDP-forming] subunitbeta, mitochondrial OS=Arabidopsis thaliana GN=At2g20420PE=1 SV=1Length = 421	e-115
Cit.29859.1.S1_s_at	-1.23817	-0.640425	>AT4G30390.1 | Symbols: | unknown protein | chr4:14862224-14862906REVERSELength = 95	1e-26
Cit.29586.1.S1_s_at	-0.771477	-0.638654
Cit.12329.1.S1_at	-0.537008	-0.638547	>AT5G53140.1 | Symbols: | protein phosphatase 2C, putative / PP2C,putative | chr5:21549228-21552132 FORWARDLength = 420	9e-51	>sp|Q94AT1|P2C76_ARATH Probable protein phosphatase 2C 76OS=Arabidopsis thaliana GN=At5g53140 PE=2 SV=1Length = 420	8e-50
Cit.8254.1.S1_at	-0.389534	-0.631826	>ATMG00030.1 | Symbols: ORF107A | hypothetical protein |chrM:11918-12241 FORWARDLength = 107	8e-29	>sp|P93276|M030_ARATH Uncharacterized mitochondrial proteinAtMg00030 OS=Arabidopsis thaliana GN=AtMg00030 PE=4 SV=1Length = 107	8e-28
Cit.19392.1.S1_at	-0.888538	-0.631159	>AT3G24080.2 | Symbols: | KRR1 family protein |chr3:8695191-8697107 REVERSELength = 630	4e-30	>sp|Q09799|KRI1_SCHPO Protein kri1 OS=Schizosaccharomyces pombeGN=kri1 PE=1 SV=1Length = 598	9e-06
Cit.31612.1.S1_s_at	-0.923425	-0.6309	>AT4G33030.1 | Symbols: SQD1 | SQD1; UDPsulfoquinovose synthase/sulfotransferase | chr4:15936051-15937566 FORWARDLength = 477	1e-82	>sp|Q84KI6|SQD1_SPIOL UDP-sulfoquinovose synthase, chloroplasticOS=Spinacia oleracea GN=SQD1 PE=1 SV=1Length = 482	1e-84
Cit.29755.1.S1_at	-0.791582	-0.629763	>AT2G20990.1 | Symbols: SYTA, NTMC2TYPE1.1, ATSYTA, NTMC2T1.1, SYT1| SYTA (SYNAPTOTAGMIN A) | chr2:9014827-9017829 FORWARDLength = 541	5e-98	>sp|Q7ZWU7|EST2B_XENLA Extended synaptotagmin-2-B OS=Xenopus laevisGN=fam62b-B PE=2 SV=1Length = 876	2e-11
Cit.38043.1.S1_at	-0.682941	-0.625892
Cit.22468.1.S1_s_at	-0.715796	-0.623669	>AT5G18670.1 | Symbols: BMY3, BAM9 | BMY3; beta-amylase/ catalytic/cation binding | chr5:6226138-6227999 FORWARDLength = 536	5e-53	>sp|P10537|AMYB_IPOBA Beta-amylase OS=Ipomoea batatas GN=BMY1 PE=1SV=4Length = 499	8e-16
Cit.7476.1.S1_at	-1.06751	-0.618669	>AT5G53350.1 | Symbols: CLPX | CLPX; ATP binding / ATPase/nucleoside-triphosphatase/ nucleotide binding / proteinbinding | chr5:21644060-21647503 FORWARDLength = 579	1e-63	>sp|Q46ID3|CLPX_PROMT ATP-dependent Clp protease ATP-binding subunitclpX OS=Prochlorococcus marinus (strain NATL2A) GN=clpXPE=3 SV=1Length = 451	2e-48
Cit.17813.1.S1_s_at	-0.537669	-0.614923
Cit.30953.1.S1_at	-0.552695	-0.613628	>AT2G03210.1 | Symbols: FUT2, ATFUT2 | FUT2 (FUCOSYLTRANSFERASE 2);fucosyltransferase/ transferase, transferring glycosylgroups | chr2:968335-970018 REVERSELength = 539	5e-77	>sp|Q9XI78|FUT8_ARATH Probable fucosyltransferase 8 OS=Arabidopsisthaliana GN=FUT8 PE=2 SV=1Length = 500	5e-76
Cit.30643.1.S1_s_at	-0.863299	-0.610189
Cit.16281.1.S1_at	-0.833313	-0.606196	>AT2G35050.1 | Symbols: | protein kinase family protein |chr2:14769708-14774796 FORWARDLength = 1257	3e-24
Cit.30049.1.S1_at	-0.963544	-0.600579	>AT3G13490.1 | Symbols: OVA5, ATKRS-2 | OVA5 (OVULE ABORTION 5); ATPbinding / aminoacyl-tRNA ligase/ lysine-tRNA ligase/nucleic acid binding / nucleotide binding |chr3:4395984-4399302 REVERSELength = 602	e-110	>sp|P73443|SYK_SYNY3 Lysyl-tRNA synthetase OS=Synechocystis sp.(strain PCC 6803) GN=lysS PE=3 SV=1Length = 510	1e-71
Cit.31517.1.S1_at	-0.552652	-0.599218	>AT3G45830.1 | Symbols: | unknown protein | chr3:16841277-16845173FORWARDLength = 1298	6e-47
Cit.30323.1.S1_at	-0.995789	-0.597674	>AT3G11910.1 | Symbols: UBP13 | UBP13 (UBIQUITIN-SPECIFIC PROTEASE13); ubiquitin thiolesterase/ ubiquitin-specific protease| chr3:3761758-3770290 REVERSELength = 1115	1e-85	>sp|Q84WU2|UBP13_ARATH Ubiquitin carboxyl-terminal hydrolase 13OS=Arabidopsis thaliana GN=UBP13 PE=1 SV=1Length = 1115	1e-84
Cit.1870.1.S1_s_at	-0.536039	-0.595126			>sp|Q9FYB5|DNJ11_ARATH Chaperone protein dnaJ 11, chloroplasticOS=Arabidopsis thaliana GN=ATJ11 PE=1 SV=2Length = 161	6e-10
Cit.2945.1.S1_s_at	-0.843372	-0.59501	>AT1G64390.1 | Symbols: AtGH9C2 | AtGH9C2 (Arabidopsis thalianaglycosyl hydrolase 9C2); carbohydrate binding /catalytic/ hydrolase, hydrolyzing O-glycosyl compounds |chr1:23911329-23914642 FORWARDLength = 620	0	>sp|Q42059|GUN6_ARATH Endoglucanase 6 OS=Arabidopsis thalianaGN=At1g64390 PE=2 SV=2Length = 620	0
Cit.37141.1.S1_at	-0.516169	-0.592406	>AT2G48070.2 | Symbols: RPH1 | RPH1 (RESISTANCE TO PHYTOPHTHORA 1) |chr2:19662863-19663773 FORWARDLength = 197	2e-32
Cit.37944.1.S1_at	-0.787782	-0.585317	>AT4G13550.1 | Symbols: | triacylglycerol lipase |chr4:7871251-7876160 REVERSELength = 715	4e-36
Cit.30758.1.S1_s_at	-0.854648	-0.580425
Cit.35616.1.S1_s_at	-0.527718	-0.580322	>AT4G38250.1 | Symbols: | amino acid transporter family protein |chr4:17935533-17936843 FORWARDLength = 436	6e-67	>sp|Q10074|YAN9_SCHPO Putative amino acid permease C3H1.09cOS=Schizosaccharomyces pombe GN=SPAC3H1.09c PE=1 SV=1Length = 656	2e-12
Cit.31777.1.S1_at	-0.913854	-0.579982
Cit.21895.1.S1_at	-0.765225	-0.579026	>AT1G72650.2 | Symbols: TRFL6 | TRFL6 (TRF-LIKE 6); DNA binding /transcription factor | chr1:27350253-27353483 FORWARDLength = 630	4e-26			>PTCs00353.1 | PUT-155a-Citrus_sinensis-20443 | MYB-related familyTF, nucleic acid sequenceLength = 1023	4e-65
Cit.14322.1.S1_at	-0.446344	-0.578881	>AT4G02405.1 | Symbols: | unknown protein | chr4:1057999-1059671REVERSELength = 333	1e-91	>sp|A0QM57|Y4873_MYCA1 Putative S-adenosyl-L-methionine-dependentmethyltransferase MAV_4873 OS=Mycobacterium avium(strain 104) GN=MAV_4873 PE=3 SV=1Length = 301	1e-16
Cit.31996.1.S1_at	-0.685272	-0.578317	>AT1G51690.1 | Symbols: ATB ALPHA | ATB ALPHA; nucleotide binding /protein phosphatase type 2A regulator |chr1:19166218-19169974 FORWARDLength = 513	1e-46	>sp|Q38821|2ABA_ARATH Serine/threonine protein phosphatase 2A 55 kDaregulatory subunit B alpha isoform OS=Arabidopsisthaliana GN=PP2AB1 PE=2 SV=2Length = 513	1e-45
Cit.21359.1.S1_at	-0.387283	-0.577957
Cit.30435.1.S1_s_at	-0.836194	-0.57738	>AT4G31970.1 | Symbols: CYP82C2 | CYP82C2; electron carrier/ hemebinding / iron ion binding / monooxygenase/ oxygenbinding | chr4:15462408-15464358 FORWARDLength = 523	1e-38	>sp|O49858|C82A3_SOYBN Cytochrome P450 82A3 OS=Glycine maxGN=CYP82A3 PE=2 SV=1Length = 527	2e-42
Cit.3896.1.S1_at	-0.557326	-0.571948	>AT1G27340.1 | Symbols: | F-box family protein |chr1:9495741-9497857 FORWARDLength = 467	2e-58	>sp|Q9FZK1|FBX6_ARATH F-box only protein 6 OS=Arabidopsis thalianaGN=FBX6 PE=2 SV=1Length = 467	2e-57
Cit.29912.1.S1_at	-0.45042	-0.571041	>AT3G02100.1 | Symbols: | UDP-glucoronosyl/UDP-glucosyl transferasefamily protein | chr3:368840-370484 REVERSELength = 464	8e-55	>sp|Q9SK82|COGT2_ARATH Cytokinin-O-glucosyltransferase 2OS=Arabidopsis thaliana GN=UGT85A1 PE=2 SV=1Length = 489	2e-19
Cit.29444.1.S1_s_at	-0.740039	-0.56914	>AT4G31180.2 | Symbols: | aspartyl-tRNA synthetase, putative /aspartate--tRNA ligase, putative |chr4:15156696-15159362 FORWARDLength = 558	2e-36	>sp|O74407|SYDC_SCHPO Aspartyl-tRNA synthetase, cytoplasmicOS=Schizosaccharomyces pombe GN=dps1 PE=1 SV=1Length = 580	2e-16
Cit.30635.1.S1_s_at	-0.829185	-0.566775	>AT3G08510.3 | Symbols: | ATPLC2 (PHOSPHOLIPASE C 2); phospholipase C| chr3:2582626-2585556 REVERSELength = 552	e-167	>sp|Q39033|PLCD2_ARATH Phosphoinositide phospholipase C 2OS=Arabidopsis thaliana GN=PLC2 PE=1 SV=1Length = 581	e-166
Cit.31970.1.S1_at	-0.607926	-0.566193	>AT4G01650.2 | Symbols: | FUNCTIONS IN: molecular_function unknown;INVOLVED IN: biological_process unknown; LOCATED IN:chloroplast; EXPRESSED IN: 21 plant structures;EXPRESSED DURING: 13 growth stages; CONTAINS InterProDOMAIN/s: Streptomyces cyclase/dehydrase(InterPro:IPR005031); BEST Arabidopsis thaliana proteinmatch is: unknown protein (TAIR:AT5G08720.1); Has 322Blast hits to 309 proteins in 56…	2e-23
Cit.17750.1.S1_x_at	-2.29398	-0.565272
Cit.29818.1.S1_at	-0.425646	-0.56218	>AT2G44520.1 | Symbols: COX10 | COX10 (cytochrome c oxidase 10);prenyltransferase/ protoheme IX farnesyltransferase |chr2:18379660-18381731 FORWARDLength = 431	1e-61	>sp|Q8CFY5|COX10_MOUSE Protoheme IX farnesyltransferase,mitochondrial OS=Mus musculus GN=Cox10 PE=2 SV=1Length = 443	1e-27
Cit.38338.1.S1_at	-0.6865	-0.561626	>AT1G77020.1 | Symbols: | DNAJ heat shock N-terminaldomain-containing protein | chr1:28945056-28946867REVERSELength = 379	1e-36	>sp|Q8GYX8|DNJ10_ARATH Chaperone protein dnaJ 10 OS=Arabidopsisthaliana GN=ATJ10 PE=2 SV=2Length = 398	2e-32
Cit.14877.1.S1_at	-0.702371	-0.560682	>AT1G03910.1 | Symbols: | EXPRESSED IN: 25 plant structures;EXPRESSED DURING: 13 growth stages; CONTAINS InterProDOMAIN/s: Cactin, central region (InterPro:IPR018816);BEST Arabidopsis thaliana protein match is: unknownprotein (TAIR:AT2G36815.2); Has 11516 Blast hits to 6722proteins in 356 species: Archae - 23; Bacteria - 259;Metazoa - 6122; Fungi - 1009; Plants - 493; Viruses -33; Other Eukaryote…	3e-55	>sp|Q9CS00|CS029_MOUSE Uncharacterized protein C19orf29 homologOS=Mus musculus PE=1 SV=2Length = 772	5e-22
Cit.21032.1.S1_at	-0.472598	-0.560471			>sp|Q869R9|MYBJ_DICDI Myb-like protein J OS=Dictyostelium discoideumGN=mybJ PE=3 SV=1Length = 734	2e-06
Cit.30574.1.S1_s_at	-0.521056	-0.5562	>AT1G74920.1 | Symbols: ALDH10A8 | ALDH10A8; 3-chloroallyl aldehydedehydrogenase/ oxidoreductase | chr1:28139175-28142573REVERSELength = 501	2e-68	>sp|Q9S795|BADH1_ARATH Betaine aldehyde dehydrogenase 1,chloroplastic OS=Arabidopsis thaliana GN=ALDH10A8 PE=2SV=1Length = 501	2e-67
Cit.37195.1.S1_s_at	-0.66903	-0.555592	>AT1G16880.1 | Symbols: | uridylyltransferase-related |chr1:5773796-5776125 FORWARDLength = 290	1e-37	>sp|Q0J709|UP12_ORYSJ Unknown protein DS12 from 2D-PAGE of leaf,chloroplastic OS=Oryza sativa subsp. japonicaGN=Os08g0242700 PE=2 SV=2Length = 283	3e-35
Cit.29251.1.S1_s_at	-0.731231	-0.553097	>AT4G02500.1 | Symbols: ATXT2, XXT2, XT2 | XT2(UDP-XYLOSYLTRANSFERASE 2); UDP-xylosyltransferase/transferase/ transferase, transferring glycosyl groups /xyloglucan 6-xylosyltransferase | chr4:1101638-1103345FORWARDLength = 461	1e-43	>sp|O22775|GT2_ARATH Putative glycosyltransferase 2 OS=Arabidopsisthaliana GN=GT2 PE=2 SV=1Length = 461	1e-42
Cit.31211.1.S1_at	-0.550246	-0.552294
Cit.5722.1.S1_at	-0.446153	-0.54967	>AT3G48690.1 | Symbols: ATCXE12, CXE12 | CXE12; carboxylesterase |chr3:18037186-18038160 REVERSELength = 324	1e-94	>sp|Q9LYC1|GI1L2_ARATH Probable gibberellin receptor GID1L2OS=Arabidopsis thaliana GN=GID1L2 PE=2 SV=1Length = 358	1e-30
Cit.21741.1.S1_at	-0.76175	-0.5455	>AT3G61800.1 | Symbols: | FUNCTIONS IN: molecular_function unknown;INVOLVED IN: biological_process unknown; LOCATED IN:cellular_component unknown; EXPRESSED IN: 23 plantstructures; EXPRESSED DURING: 12 growth stages; CONTAINSInterPro DOMAIN/s: Protein of unknown function DUF2043(InterPro:IPR018610), ENTH/VHS (InterPro:IPR008942); Has252 Blast hits to 225 proteins in 76 species: Archae -2; Bacteri…	2e-40	>sp|Q2YD98|K1530_HUMAN Uncharacterized protein KIAA1530 OS=Homosapiens GN=KIAA1530 PE=2 SV=1Length = 709	2e-07
Cit.29396.1.S1_s_at	-0.401482	-0.543731	>AT4G27000.1 | Symbols: ATRBP45C | ATRBP45C; RNA binding |chr4:13554983-13557763 REVERSELength = 415	1e-84	>sp|Q9QZI7|TSAP1_RAT tRNA selenocysteine 1-associated protein 1OS=Rattus norvegicus GN=Trnau1ap PE=1 SV=1Length = 287	2e-34
Cit.32105.1.S1_at	-0.854732	-0.543515	>AT2G45240.1 | Symbols: MAP1A | MAP1A (METHIONINE AMINOPEPTIDASE1A); aminopeptidase/ metalloexopeptidase |chr2:18656059-18658906 FORWARDLength = 398	8e-67	>sp|Q9SLN5|AMP1A_ARATH Methionine aminopeptidase 1A OS=Arabidopsisthaliana GN=MAP1A PE=2 SV=1Length = 398	8e-66
Cit.40525.1.S1_at	-0.815654	-0.542753
Cit.39625.1.S1_s_at	-1.29686	-0.54266	>AT4G01610.1 | Symbols: | cathepsin B-like cysteine protease,putative | chr4:694857-696937 FORWARDLength = 359	1e-45	>sp|Q4R5M2|CATB_MACFA Cathepsin B OS=Macaca fascicularis GN=CTSBPE=2 SV=1Length = 339	3e-15
Cit.39325.1.S1_at	-0.944432	-0.542228	>AT4G28220.1 | Symbols: NDB1 | NDB1 (NAD(P)H dehydrogenase B1); NADHdehydrogenase/ disulfide oxidoreductase |chr4:13993078-13995651 FORWARDLength = 571	1e-38	>sp|Q55CD9|NDH_DICDI Probable NADH dehydrogenase OS=Dictyosteliumdiscoideum GN=DDB_G0270104 PE=3 SV=2Length = 451	9e-17
Cit.5626.1.S1_at	-0.460964	-0.541815	>AT4G31390.2 | Symbols: | ABC1 family protein |chr4:15233126-15236764 FORWARDLength = 657	e-107	>sp|Q8RWG1|Y4139_ARATH Uncharacterized aarF domain-containing proteinkinase At4g31390, chloroplastic OS=Arabidopsis thalianaGN=At4g31390 PE=1 SV=1Length = 682	e-106
Cit.39245.1.S1_at	-0.831117	-0.538898	>AT1G71696.2 | Symbols: SOL1 | SOL1 (SUPPRESSOR OF LLP1 1);carboxypeptidase/ metallocarboxypeptidase/ zinc ionbinding | chr1:26966996-26970364 FORWARDLength = 491	3e-52	>sp|O75976|CBPD_HUMAN Carboxypeptidase D OS=Homo sapiens GN=CPD PE=1SV=2Length = 1380	3e-23
Cit.36081.1.S1_at	-0.48053	-0.53752	>AT4G04500.1 | Symbols: | protein kinase family protein |chr4:2238411-2240767 FORWARDLength = 646	2e-27	>sp|Q9XEC7|CRK37_ARATH Cysteine-rich receptor-like protein kinase 37OS=Arabidopsis thaliana GN=CRK37 PE=2 SV=1Length = 646	2e-26
Cit.30812.1.S1_at	-0.873475	-0.536627
Cit.30705.1.S1_s_at	-0.943724	-0.534991	>AT1G19580.1 | Symbols: GAMMA CA1 | GAMMA CA1 (GAMMA CARBONICANHYDRASE 1); carbonate dehydratase |chr1:6774937-6777092 FORWARDLength = 275	2e-51	>sp|Q9SX77|UMP6_ARATH Uncharacterized protein At1g47420,mitochondrial OS=Arabidopsis thaliana GN=At1g47420 PE=1SV=1Length = 257	2e-13
Cit.22373.1.S1_at	-0.909449	-0.531518
Cit.5526.1.S1_s_at	-0.548612	-0.531465	>AT3G13110.1 | Symbols: ATSERAT2;2, SAT-1, SAT-A, SAT3, SAT-M |ATSERAT2;2 (SERINE ACETYLTRANSFERASE 2;2); serineO-acetyltransferase | chr3:4214939-4216114 REVERSELength = 391	e-106	>sp|Q39218|SAT3_ARATH Serine acetyltransferase 3, mitochondrialOS=Arabidopsis thaliana GN=SAT3 PE=1 SV=3Length = 391	e-105
Cit.39887.1.S1_s_at	-0.97415	-0.531195	>AT2G16570.1 | Symbols: ATASE, ATASE1 | ATASE1 (GLN PHOSPHORIBOSYLPYROPHOSPHATE AMIDOTRANSFERASE 1);amidophosphoribosyltransferase | chr2:7180424-7182124REVERSELength = 566	6e-47	>sp|P52418|PUR1_SOYBN Amidophosphoribosyltransferase, chloroplasticOS=Glycine max GN=PUR1 PE=2 SV=1Length = 569	7e-42
Cit.1510.1.S1_at	-0.60878	-0.53047	>AT4G36860.1 | Symbols: | zinc ion binding | chr4:17358580-17361189REVERSELength = 553	6e-47	>sp|P0C7Q8|Y1927_ARATH LIM and UIM domain-containing At1g19270OS=Arabidopsis thaliana GN=At1g19270 PE=2 SV=1Length = 532	7e-21
Cit.29957.1.S1_s_at	-0.81332	-0.530463	>AT2G47620.1 | Symbols: ATSWI3A, CHB1 | ATSWI3A (SWITCH/SUCROSENONFERMENTING 3A); DNA binding | chr2:19532034-19534251FORWARDLength = 512	4e-61	>sp|Q8W475|SWI3A_ARATH SWI/SNF complex subunit SWI3A OS=Arabidopsisthaliana GN=SWI3A PE=1 SV=1Length = 512	4e-60
Cit.14980.1.S1_s_at	-0.746986	-0.527424
Cit.30868.1.S1_s_at	-0.61423	-0.525609	>AT3G46780.1 | Symbols: PTAC16 | PTAC16 (PLASTID TRANSCRIPTIONALLYACTIVE 16); binding / catalytic | chr3:17228766-17231021FORWARDLength = 510	2e-73
Cit.31825.1.S1_at	-0.550061	-0.525502	>AT4G25780.1 | Symbols: | pathogenesis-related protein, putative |chr4:13121107-13121679 FORWARDLength = 190	4e-31	>sp|P08299|PR1A_TOBAC Pathogenesis-related protein 1A OS=Nicotianatabacum PE=1 SV=1Length = 168	8e-23
Cit.13546.1.S1_at	-0.753638	-0.524565	>AT3G51840.1 | Symbols: ACX4, ATSCX, ATG6 | ACX4 (ACYL-COA OXIDASE4); acyl-CoA oxidase/ oxidoreductase |chr3:19225653-19229008 REVERSELength = 436	e-105	>sp|Q96329|ACOX4_ARATH Acyl-coenzyme A oxidase 4, peroxisomalOS=Arabidopsis thaliana GN=ACX4 PE=1 SV=1Length = 436	e-104
Cit.38599.1.S1_at	-1.0019	-0.51948	>AT1G43245.1 | Symbols: | FUNCTIONS IN: molecular_function unknown;INVOLVED IN: biological_process unknown; CONTAINSInterPro DOMAIN/s: SET (InterPro:IPR001214); Has 432Blast hits to 430 proteins in 119 species: Archae - 0;Bacteria - 0; Metazoa - 212; Fungi - 80; Plants - 47;Viruses - 3; Other Eukaryotes - 90 (source: NCBI BLink).| chr1:16308982-16310883 REVERSELength = 558	2e-35	>sp|Q3ECY6|SDG41_ARATH Protein SET DOMAIN GROUP 41 OS=Arabidopsisthaliana GN=SDG41 PE=2 SV=1Length = 558	2e-34
Cit.39145.1.S1_at	-0.617061	-0.517515	>AT1G31480.1 | Symbols: SGR2 | SGR2 (SHOOT GRAVITROPISM 2);phospholipase A1 | chr1:11266225-11271527 FORWARDLength = 933	6e-35
Cit.33113.1.S1_at	-0.675234	-0.515847	>AT1G51110.1 | Symbols: | plastid-lipid associated protein PAP /fibrillin family protein | chr1:18935380-18937484FORWARDLength = 409	3e-98	>sp|Q8LAP6|PAP12_ARATH Probable plastid-lipid-associated protein 12,chloroplastic OS=Arabidopsis thaliana GN=PAP12 PE=2 SV=1Length = 409	3e-97
Cit.39010.1.S1_at	-0.876597	-0.515194
Cit.13990.1.S1_at	-0.580725	-0.514469	>AT1G76880.1 | Symbols: | trihelix DNA-binding protein, putative |chr1:28865594-28867931 FORWARDLength = 603	2e-71			>PTCs00477.1 | PUT-155a-Citrus_sinensis-18348 | Trihelix family TF,nucleic acid sequenceLength = 1241	0
Cit.17567.1.S1_at	-0.558639	-0.514369	>AT5G40800.1 | Symbols: | unknown protein | chr5:16334810-16335628REVERSELength = 272	8e-28
Cit.17252.1.S1_at	-0.692152	-0.513004	>AT5G46210.1 | Symbols: CUL4, ATCUL4 | CUL4 (CULLIN4); protein binding/ ubiquitin-protein ligase | chr5:18731569-18736653REVERSELength = 792	e-142	>sp|Q13620|CUL4B_HUMAN Cullin-4B OS=Homo sapiens GN=CUL4B PE=1 SV=3Length = 895	5e-82
Cit.6238.1.S1_at	-0.736643	-0.509983	>AT1G48850.3 | Symbols: EMB1144 | EMB1144 (embryo defective 1144);chorismate synthase | chr1:18065399-18067956 REVERSELength = 380	7e-89	>sp|P57720|AROC_ARATH Chorismate synthase, chloroplasticOS=Arabidopsis thaliana GN=EMB1144 PE=2 SV=2Length = 436	7e-88
Cit.4999.1.S1_s_at	-0.806694	-0.508903
Cit.38221.1.S1_at	-0.552981	-0.508841
Cit.845.1.S1_x_at	-1.31277	-0.507382
Cit.30221.1.S1_at	-0.99147	-0.505141	>AT1G03280.1 | Symbols: | transcription initiation factor IIE(TFIIE) alpha subunit family protein / generaltranscription factor TFIIE family protein |chr1:803635-806758 FORWARDLength = 479	1e-91	>sp|Q557M8|T2EA_DICDI General transcription factor IIE subunit 1OS=Dictyostelium discoideum GN=gtf2e1-1 PE=3 SV=1Length = 456	3e-15
Cit.38564.1.S1_at	-0.655672	-0.505113	>AT4G02210.1 | Symbols: | unknown protein | chr4:974320-975917REVERSELength = 439	2e-47
Cit.29807.1.S1_at	-0.394908	-0.503005	>AT2G46420.1 | Symbols: | unknown protein | chr2:19054891-19056830FORWARDLength = 363	e-149
Cit.29811.1.S1_at	-0.674302	-0.500358	>AT4G36195.2 | Symbols: | serine carboxypeptidase S28 familyprotein | chr4:17127202-17129787 FORWARDLength = 477	4e-90	>sp|Q9NQE7|TSSP_HUMAN Thymus-specific serine protease OS=Homosapiens GN=PRSS16 PE=2 SV=2Length = 514	8e-28
Cit.29911.1.S1_at	-1.10587	-0.499964	>AT5G40270.1 | Symbols: | metal-dependent phosphohydrolase HDdomain-containing protein | chr5:16093394-16097093REVERSELength = 473	e-107	>sp|B0G107|SAMH1_DICDI Protein SAMHD1 homolog OS=Dictyosteliumdiscoideum GN=DDB_G0272484 PE=4 SV=1Length = 514	9e-56
Cit.2183.1.S1_s_at	-0.512455	-0.498449	>AT2G30520.3 | Symbols: RPT2 | RPT2 (ROOT PHOTOTROPISM 2); proteinbinding | chr2:13002920-13005153 REVERSELength = 545	2e-52	>sp|Q682S0|RPT2_ARATH Root phototropism protein 2 OS=Arabidopsisthaliana GN=RPT2 PE=1 SV=2Length = 593	3e-51
Cit.5721.1.S1_s_at	-0.541534	-0.497347	>AT3G48700.1 | Symbols: ATCXE13 | ATCXE13 (ARABIDOPSIS THALIANACARBOXYESTERASE 13); hydrolase | chr3:18038825-18039814REVERSELength = 329	1e-66	>sp|Q9LYC1|GI1L2_ARATH Probable gibberellin receptor GID1L2OS=Arabidopsis thaliana GN=GID1L2 PE=2 SV=1Length = 358	2e-26
Cit.38347.1.S1_at	-0.502113	-0.497046
Cit.29548.1.S1_s_at	-0.619612	-0.49563					>PTCs00294.1 | PUT-155a-Citrus_sinensis-15915 | HSF family TF,nucleic acid sequenceLength = 2036	e-124
Cit.25078.1.S1_at	-0.71092	-0.493752	>AT5G10460.1 | Symbols: | haloacid dehalogenase-like hydrolasefamily protein | chr5:3287822-3289844 FORWARDLength = 306	4e-37
Cit.21445.1.S1_x_at	-2.17899	-0.493268
Cit.7040.1.S1_at	-0.499161	-0.492695	>AT4G20980.3 | Symbols: | eukaryotic translation initiation factor3 subunit 7, putative / eIF-3 zeta, putative / eIF3d,putative | chr4:11216997-11218772 FORWARDLength = 591	4e-59	>sp|P56820|EIF3D_ARATH Eukaryotic translation initiation factor 3subunit D OS=Arabidopsis thaliana GN=TIF3D1 PE=2 SV=1Length = 591	4e-58
Cit.29982.1.S1_at	-0.540412	-0.491863	>AT3G11340.1 | Symbols: | UDP-glucoronosyl/UDP-glucosyl transferasefamily protein | chr3:3556728-3558149 FORWARDLength = 447	4e-68	>sp|Q9FIA0|CNGT2_ARATH Cytokinin-N-glucosyltransferase 2OS=Arabidopsis thaliana GN=UGT76C2 PE=1 SV=1Length = 450	3e-60
Cit.30080.1.S1_at	-0.684424	-0.491558	>AT5G60050.1 | Symbols: | PRLI-interacting factor-related |chr5:24183680-24185264 REVERSELength = 499	2e-78
Cit.30206.1.S1_at	-0.546435	-0.491406
Cit.3756.1.S1_s_at	-0.697879	-0.49123	>AT2G14720.2 | Symbols: VSR-2 | VSR-2; calcium ion binding |chr2:6300878-6304156 REVERSELength = 628	e-117	>sp|Q56ZQ3|VSR4_ARATH Vacuolar-sorting receptor 4 OS=Arabidopsisthaliana GN=VSR4 PE=2 SV=2Length = 628	e-116
Cit.31350.1.S1_at	-0.721987	-0.49088	>AT1G71810.1 | Symbols: | ABC1 family protein |chr1:27002602-27007964 REVERSELength = 692	2e-43	>sp|Q94BU1|Y1181_ARATH Uncharacterized aarF domain-containing proteinkinase At1g71810, chloroplastic OS=Arabidopsis thalianaGN=At1g71810 PE=1 SV=1Length = 692	2e-42
Cit.9760.1.S1_s_at	-0.871353	-0.489518
Cit.30029.1.S1_at	-0.424669	-0.485848	>AT3G28670.1 | Symbols: | oxidoreductase/ zinc ion binding |chr3:10744183-10746983 FORWARDLength = 491	2e-59	>sp|Q4PJX1|ODR4_MOUSE Protein odr-4 homolog OS=Mus musculus GN=Odr4PE=2 SV=2Length = 447	2e-08
Cit.5225.1.S1_at	-0.569222	-0.484685	>AT1G52920.1 | Symbols: GCR2, GPCR | GPCR (G PROTEIN COUPLEDRECEPTOR); abscisic acid binding / catalytic |chr1:19709360-19711048 REVERSELength = 410	e-172	>sp|Q9JJK2|LANC2_MOUSE LanC-like protein 2 OS=Mus musculus GN=Lancl2PE=1 SV=1Length = 450	2e-76
Cit.12630.1.S1_s_at	-2.21624	-0.483867
Cit.37905.1.S1_at	-0.587352	-0.483288
Cit.20909.1.S1_at	-0.470853	-0.482015
Cit.12495.1.S1_s_at	-0.420744	-0.48176	>AT2G46620.1 | Symbols: | AAA-type ATPase family protein |chr2:19139071-19140546 REVERSELength = 491	e-104	>sp|Q9P6Q3|BCS1_SCHPO Probable mitochondrial chaperone bcs1OS=Schizosaccharomyces pombe GN=SPAC644.07 PE=2 SV=1Length = 449	6e-17
Cit.6231.1.S1_s_at	-0.485657	-0.479768	>AT4G23180.1 | Symbols: CRK10, RLK4 | CRK10 (CYSTEINE-RICH RLK10); ATPbinding / kinase/ protein kinase/ proteinserine/threonine kinase/ protein tyrosine kinase |chr4:12138171-12140780 FORWARDLength = 669	6e-77	>sp|Q8GYA4|CRK10_ARATH Cysteine-rich receptor-like protein kinase 10OS=Arabidopsis thaliana GN=CRK10 PE=1 SV=2Length = 658	6e-76
Cit.3019.1.S1_s_at	-0.511643	-0.473445	>AT2G22780.1 | Symbols: PMDH1 | PMDH1 (PEROXISOMAL NAD-MALATEDEHYDROGENASE 1); L-malate dehydrogenase/ binding /catalytic/ malate dehydrogenase/ oxidoreductase/oxidoreductase, acting on the CH-OH group of donors, NADor NADP as acceptor | chr2:9689995-9691923 REVERSELength = 354	e-151	>sp|P19446|MDHG_CITLA Malate dehydrogenase, glyoxysomal OS=Citrulluslanatus PE=1 SV=1Length = 356	e-154
Cit.32132.1.S1_at	-0.538777	-0.47298	>AT4G36280.1 | Symbols: | ATP-binding region, ATPase-likedomain-containing protein | chr4:17165513-17169277REVERSELength = 626	2e-56	>sp|Q14149|MORC3_HUMAN MORC family CW-type zinc finger protein 3OS=Homo sapiens GN=MORC3 PE=1 SV=3Length = 939	2e-10
Cit.5968.1.S1_at	-0.837488	-0.471538	>AT2G43330.1 | Symbols: ATINT1, INT1 | INT1 (INOSITOL TRANSPORTER 1);carbohydrate transmembrane transporter/myo-inositol:hydrogen symporter/ sugar:hydrogen symporter| chr2:18001135-18003854 FORWARDLength = 509	2e-45	>sp|Q8VZR6|INT1_ARATH Probable inositol transporter 1 OS=Arabidopsisthaliana GN=INT1 PE=2 SV=1Length = 509	2e-44
Cit.31132.1.S1_at	-0.925926	-0.469219	>AT4G29810.1 | Symbols: ATMKK2, MKK2, MK1 | ATMKK2 (ARABIDOPSISTHALIANA MAP KINASE KINASE 2); MAP kinase kinase/ kinase| chr4:14593299-14595241 REVERSELength = 363	4e-64	>sp|Q9S7U9|M2K2_ARATH Mitogen-activated protein kinase kinase 2OS=Arabidopsis thaliana GN=MKK2 PE=1 SV=2Length = 363	4e-63
Cit.32344.1.S1_at	-0.451976	-0.468741	>AT4G21760.1 | Symbols: BGLU47 | BGLU47 (Beta-glucosidase 47);catalytic/ cation binding / hydrolase, hydrolyzingO-glycosyl compounds | chr4:11561229-11563871 FORWARDLength = 535	5e-64	>sp|P49235|BGLC_MAIZE Beta-glucosidase, chloroplastic OS=Zea maysGN=GLU1 PE=1 SV=1Length = 566	2e-37
Cit.31033.1.S1_at	-0.877282	-0.467824	>AT3G12050.1 | Symbols: | Aha1 domain-containing protein |chr3:3839289-3841303 FORWARDLength = 360	5e-42	>sp|Q8N9S3|AHSA2_MOUSE Activator of 90 kDa heat shock protein ATPasehomolog 2 OS=Mus musculus GN=Ahsa2 PE=2 SV=2Length = 331	7e-07
Cit.22440.1.S1_s_at	-0.547957	-0.462075
Cit.39936.1.S1_s_at	-0.753874	-0.462016	>AT3G59350.3 | Symbols: | serine/threonine protein kinase, putative| chr3:21932930-21934883 FORWARDLength = 408	1e-67	>sp|Q6R2K3|SRF3_ARATH Protein STRUBBELIG-RECEPTOR FAMILY 3OS=Arabidopsis thaliana GN=SRF3 PE=1 SV=1Length = 776	2e-17
Cit.31307.1.S1_at	-0.672953	-0.456665	>AT5G36930.2 | Symbols: | disease resistance protein (TIR-NBS-LRRclass), putative | chr5:14567771-14571916 REVERSELength = 1191	1e-34	>sp|Q40392|TMVRN_NICGU TMV resistance protein N OS=Nicotiana glutinosaGN=N PE=1 SV=1Length = 1144	2e-24
Cit.14674.1.S1_s_at	-0.475031	-0.45536	>AT5G10930.1 | Symbols: CIPK5, SnRK3.24 | CIPK5 (CBL-INTERACTINGPROTEIN KINASE 5); ATP binding / kinase/ protein kinase/protein serine/threonine kinase | chr5:3445569-3446906REVERSELength = 445	6e-50	>sp|Q9LEU7|CIPK5_ARATH CBL-interacting serine/threonine-proteinkinase 5 OS=Arabidopsis thaliana GN=CIPK5 PE=1 SV=1Length = 445	6e-49
Cit.34713.1.S1_at	-0.615999	-0.454171	>AT5G10920.1 | Symbols: | argininosuccinate lyase, putative /arginosuccinase, putative | chr5:3441805-3443892 FORWARDLength = 517	2e-43	>sp|Q5FPK5|ARLY_GLUOX Argininosuccinate lyase OS=Gluconobacteroxydans GN=argH PE=3 SV=1Length = 481	8e-31
Cit.30927.1.S1_s_at	-0.387352	-0.45179	>AT1G13580.2 | Symbols: LAG13 | LAG13 (LAG1 LONGEVITY ASSURANCEHOMOLOG 3) | chr1:4645006-4646765 REVERSELength = 308	5e-66	>sp|Q6NQI8|LAG13_ARATH LAG1 longevity assurance homolog 3OS=Arabidopsis thaliana GN=At1g13580 PE=2 SV=2Length = 308	5e-65
Cit.37629.1.S1_at	-0.419754	-0.451296	>AT1G79230.1 | Symbols: ST1, ATMST1, MST1, ATRDH1, STR1 | MST1(MERCAPTOPYRUVATE SULFURTRANSFERASE 1);3-mercaptopyruvate sulfurtransferase/ sulfurtransferase/thiosulfate sulfurtransferase | chr1:29800824-29803679FORWARDLength = 379	2e-91	>sp|P46635|THTR_CRIGR Thiosulfate sulfurtransferase OS=Cricetulusgriseus GN=TST PE=2 SV=2Length = 297	7e-25
Cit.21289.1.S1_at	-0.383012	-0.450039
Cit.35819.1.S1_at	-0.532262	-0.449393	>AT3G15355.1 | Symbols: UBC25, PFU1 | UBC25 (UBIQUITIN-CONJUGATINGENZYME 25); small conjugating protein ligase |chr3:5183858-5186669 FORWARDLength = 609	4e-37	>sp|Q9LUQ5|UBC25_ARATH Probable ubiquitin carrier protein E2 25OS=Arabidopsis thaliana GN=UBC25 PE=2 SV=1Length = 609	3e-36
Cit.29449.1.S1_s_at	-0.415368	-0.448841	>AT2G28840.1 | Symbols: | ankyrin repeat family protein |chr2:12378542-12380474 FORWARDLength = 456	4e-76	>sp|Q08DV6|ASB3_BOVIN Ankyrin repeat and SOCS box protein 3 OS=Bostaurus GN=ASB3 PE=2 SV=1Length = 525	7e-17
Cit.10675.1.S1_at	-0.542635	-0.448487	>AT5G13200.1 | Symbols: | GRAM domain-containing protein /ABA-responsive protein-related | chr5:4207081-4208079FORWARDLength = 272	e-104	>sp|Q9LYV6|GEML5_ARATH GEM-like protein 5 OS=Arabidopsis thalianaGN=At5g13200 PE=2 SV=1Length = 272	e-103
Cit.38379.1.S1_at	-0.52396	-0.446129	>AT3G14180.1 | Symbols: | transcription factor |chr3:4707290-4708621 REVERSELength = 443	4e-24
Cit.31123.1.S1_at	-0.429316	-0.443783
Cit.10827.1.S1_s_at	-0.455749	-0.443363	>AT1G11910.1 | Symbols: | aspartyl protease family protein |chr1:4017119-4019874 REVERSELength = 506	7e-96	>sp|O04057|ASPR_CUCPE Aspartic proteinase OS=Cucurbita pepo PE=2SV=1Length = 513	3e-99
Cit.32445.1.S1_s_at	-0.669225	-0.442751	>AT1G68090.1 | Symbols: ANNAT5, ANN5 | ANN5; calcium ion binding /calcium-dependent phospholipid binding |chr1:25519442-25520774 REVERSELength = 316	3e-34	>sp|Q9C9X3|ANXD5_ARATH Annexin D5 OS=Arabidopsis thaliana GN=ANN5PE=2 SV=2Length = 316	3e-33
Cit.32550.1.S1_s_at	-0.501023	-0.442247	>AT1G18800.1 | Symbols: NRP2 | NRP2 (NAP1-RELATED PROTEIN 2); DNAbinding / chromatin binding / histone binding |chr1:6481466-6483463 REVERSELength = 256	4e-75	>sp|Q01105|SET_HUMAN Protein SET OS=Homo sapiens GN=SET PE=1 SV=3Length = 290	6e-35
Cit.36745.1.S1_at	-0.486331	-0.437967
Cit.28584.1.S1_at	-0.668454	-0.435545
Cit.30530.1.S1_s_at	-0.878712	-0.431413	>AT1G53280.1 | Symbols: | DJ-1 family protein |chr1:19864942-19867341 REVERSELength = 438	4e-59	>sp|Q8UW59|PARK7_CHICK Protein DJ-1 OS=Gallus gallus GN=PARK7 PE=2SV=1Length = 189	7e-22
Cit.31279.1.S1_at	-0.647341	-0.428205	>AT3G25180.2 | Symbols: CYP82G1 | CYP82G1; electron carrier/ hemebinding / iron ion binding / monooxygenase/ oxygenbinding | chr3:9167889-9169270 REVERSELength = 402	8e-55	>sp|O49859|C82A4_SOYBN Cytochrome P450 82A4 OS=Glycine maxGN=CYP82A4 PE=2 SV=1Length = 525	9e-48
Cit.29469.1.S1_s_at	-0.537652	-0.427028	>AT1G74690.1 | Symbols: IQD31 | IQD31 (IQ-domain 31); calmodulinbinding | chr1:28061498-28063924 REVERSELength = 587	5e-52	>sp|Q8L4D8|IQD31_ARATH Protein IQ-DOMAIN 31 OS=Arabidopsis thalianaGN=IQD31 PE=1 SV=1Length = 587	5e-51
Cit.27999.1.S1_at	-0.407921	-0.426653	>AT2G13540.1 | Symbols: ENS, ABH1, CBP80, ATCBP80 | ABH1 (ABAHYPERSENSITIVE 1); RNA cap binding | chr2:5637053-5642813FORWARDLength = 848	2e-63
Cit.15903.1.S1_at	-0.830488	-0.423983	>AT5G42390.1 | Symbols: | metalloendopeptidase |chr5:16945308-16952647 FORWARDLength = 1265	1e-80	>sp|P45181|PQQL_HAEIN Probable zinc protease pqqL OS=Haemophilusinfluenzae GN=pqqL PE=3 SV=1Length = 926	3e-17
Cit.15487.1.S1_at	-0.658831	-0.422488	>AT2G46700.2 | Symbols: ATCRK3 | calcium-dependent protein kinase,putative / CDPK, putative | chr2:19182968-19184892REVERSELength = 371	1e-80	>sp|P53681|CRK_DAUCA CDPK-related protein kinase OS=Daucus carotaGN=CRK PE=2 SV=1Length = 602	2e-54
Cit.36266.1.S1_s_at	-0.828949	-0.419424			>sp|Q9FN02|PPP7_ARATH Serine/threonine protein phosphatase 7OS=Arabidopsis thaliana GN=PP7 PE=1 SV=1Length = 413	3e-16
Cit.30004.1.S1_at	-0.717687	-0.417919	>AT2G37500.1 | Symbols: | arginine biosynthesis protein ArgJ family| chr2:15739904-15742689 REVERSELength = 468	2e-80	>sp|Q8YVA8|ARGJ1_ANASP Arginine biosynthesis bifunctional proteinargJ 1 OS=Anabaena sp. (strain PCC 7120) GN=argJ1 PE=3SV=1Length = 413	3e-40
Cit.16536.1.S1_at	-0.461619	-0.416826	>AT3G62700.1 | Symbols: ATMRP10 | ATMRP10; ATPase, coupled totransmembrane movement of substances |chr3:23190428-23195727 REVERSELength = 1539	8e-58	>sp|Q9LZJ5|AB14C_ARATH ABC transporter C family member 14OS=Arabidopsis thaliana GN=ABCC14 PE=1 SV=1Length = 1539	7e-57
Cit.29578.1.S1_at	-0.476758	-0.4156	>AT1G21410.1 | Symbols: SKP2A | SKP2A | chr1:7497479-7499386 FORWARDLength = 360	6e-84	>sp|O49286|FBL5_ARATH F-box/LRR-repeat protein 5 OS=Arabidopsisthaliana GN=FBL5 PE=2 SV=1Length = 360	2e-82
Cit.13467.1.S1_s_at	-0.455575	-0.41276	>AT1G73040.1 | Symbols: | jacalin lectin family protein |chr1:27475159-27475777 REVERSELength = 176	5e-65	>sp|P82859|LECA_CASCR Agglutinin OS=Castanea crenata PE=1 SV=1Length = 309	2e-30
Cit.29992.1.S1_at	-0.883859	-0.411985	>AT1G68100.1 | Symbols: IAR1 | IAR1 (IAA-ALANINE RESISTANT 1); metalion transmembrane transporter | chr1:25521325-25524032FORWARDLength = 469	2e-49	>sp|Q9M647|IAR1_ARATH IAA-alanine resistance protein 1 OS=Arabidopsisthaliana GN=IAR1 PE=2 SV=3Length = 469	2e-48
Cit.32405.1.S1_at	-0.839111	-0.411782	>AT2G43180.2 | Symbols: | catalytic | chr2:17953832-17955774REVERSELength = 451	3e-39	>sp|P11435|CPPM_STRHY Carboxyvinyl-carboxyphosphonatephosphorylmutase OS=Streptomyces hygroscopicus GN=bcpAPE=1 SV=3Length = 295	2e-13
Cit.39887.1.S1_at	-1.02385	-0.40527	>AT2G16570.1 | Symbols: ATASE, ATASE1 | ATASE1 (GLN PHOSPHORIBOSYLPYROPHOSPHATE AMIDOTRANSFERASE 1);amidophosphoribosyltransferase | chr2:7180424-7182124REVERSELength = 566	6e-47	>sp|P52418|PUR1_SOYBN Amidophosphoribosyltransferase, chloroplasticOS=Glycine max GN=PUR1 PE=2 SV=1Length = 569	7e-42
Cit.20471.1.S1_s_at	-0.389335	-0.402657
Cit.11840.1.S1_s_at	-0.386386	-0.40182	>AT4G33920.1 | Symbols: | protein phosphatase 2C family protein /PP2C family protein | chr4:16260876-16262703 FORWARDLength = 380	3e-93	>sp|O81760|P2C63_ARATH Probable protein phosphatase 2C 63OS=Arabidopsis thaliana GN=At4g33920 PE=1 SV=1Length = 380	3e-92
Cit.4095.1.S1_s_at	-0.419119	-0.400438	>AT1G67700.2 | Symbols: | unknown protein | chr1:25374295-25375810FORWARDLength = 231	7e-78
Cit.17371.1.S1_at	-0.563108	-0.398375
Cit.13931.1.S1_s_at	-0.422973	-0.397438	>AT5G35790.1 | Symbols: G6PD1 | G6PD1 (GLUCOSE-6-PHOSPHATEDEHYDROGENASE 1); glucose-6-phosphate dehydrogenase |chr5:13956879-13959686 REVERSELength = 576	3e-87	>sp|Q43839|G6PDC_SOLTU Glucose-6-phosphate 1-dehydrogenase,chloroplastic OS=Solanum tuberosum PE=1 SV=1Length = 577	2e-91
Cit.13890.1.S1_at	-0.751093	-0.396083	>AT2G19480.2 | Symbols: NFA02, NFA2 | NAP1;2 (NUCLEOSOME ASSEMBLYPROTEIN 1;2); DNA binding / binding |chr2:8438601-8441040 FORWARDLength = 373	3e-46	>sp|O59797|YCO6_SCHPO Putative nucleosome assembly protein C364.06OS=Schizosaccharomyces pombe GN=SPCC364.06 PE=1 SV=1Length = 393	7e-19
Cit.32609.1.S1_at	-0.784967	-0.395433
Cit.26115.1.S1_s_at	-0.380059	-0.394876	>AT5G38530.1 | Symbols: | tryptophan synthase-related |chr5:15424097-15426294 FORWARDLength = 506	6e-69	>sp|O67409|TRPB2_AQUAE Tryptophan synthase beta chain 2 OS=Aquifexaeolicus GN=trpB2 PE=3 SV=1Length = 434	5e-42
Cit.17567.1.S1_s_at	-0.485154	-0.39318	>AT5G40800.1 | Symbols: | unknown protein | chr5:16334810-16335628REVERSELength = 272	8e-28
Cit.15245.1.S1_at	-0.396827	-0.392427	>AT2G26690.1 | Symbols: | nitrate transporter (NTP2) |chr2:11347347-11350916 REVERSELength = 577	e-113	>sp|Q05085|CHL1_ARATH Nitrate/chlorate transporter OS=Arabidopsisthaliana GN=CHL1 PE=2 SV=1Length = 590	6e-73
Cit.4371.1.S1_s_at	-0.406745	-0.391654	>AT5G53000.1 | Symbols: TAP46 | TAP46 (2A phosphatase associatedprotein of 46 kD); protein phosphatase type 2A regulator| chr5:21485654-21487869 REVERSELength = 405	e-137	>sp|Q8LDQ4|TAP46_ARATH PP2A regulatory subunit TAP46 OS=Arabidopsisthaliana GN=TAP46 PE=1 SV=2Length = 405	e-136
Cit.5085.1.S1_at	-0.389597	-0.391217	>AT5G63350.1 | Symbols: | unknown protein | chr5:25380216-25381124REVERSELength = 302	3e-68
Cit.30654.1.S1_at	-0.437129	-0.389319	>AT1G77120.1 | Symbols: ADH1, ADH, ATADH, ATADH1 | ADH1 (ALCOHOLDEHYDROGENASE 1); alcohol dehydrogenase |chr1:28975509-28977216 FORWARDLength = 379	4e-82	>sp|P48977|ADH_MALDO Alcohol dehydrogenase OS=Malus domestica GN=ADHPE=2 SV=1Length = 380	2e-81
Cit.35569.1.S1_s_at	-0.390984	-0.387545	>AT5G46860.1 | Symbols: VAM3, ATVAM3, SYP22, ATSYP22, SGR3 | VAM3;SNAP receptor | chr5:19012342-19013795 REVERSELength = 268	5e-81	>sp|P93654|SYP22_ARATH Syntaxin-22 OS=Arabidopsis thaliana GN=SYP22PE=1 SV=1Length = 268	5e-80
Cit.31140.1.S1_at	-0.703388	-0.387038	>AT5G09420.1 | Symbols: ATTOC64-V, MTOM64 | ATTOC64-V (ARABIDOPSISTHALIANA TRANSLOCON AT THE OUTER MEMBRANE OFCHLOROPLASTS 64-V); amidase/ binding / carbon-nitrogenligase, with glutamine as amido-N-donor |chr5:2928316-2931750 FORWARDLength = 603	7e-67	>sp|Q9JTZ5|GATA_NEIMA Glutamyl-tRNA(Gln) amidotransferase subunit AOS=Neisseria meningitidis serogroup A GN=gatA PE=3 SV=1Length = 481	8e-22
Cit.14915.1.S1_at	-0.612524	-0.386092	>AT1G49320.1 | Symbols: | BURP domain-containing protein |chr1:18246441-18247817 FORWARDLength = 280	2e-59	>sp|B9G9L9|BURPH_ORYSJ BURP domain-containing protein 17 OS=Oryzasativa subsp. japonica GN=BURP17 PE=2 SV=1Length = 585	1e-45
Cit.31627.1.S1_s_at	-0.554086	-0.38531	>AT5G36230.1 | Symbols: | eIF4-gamma/eIF5/eIF2-epsilondomain-containing protein | chr5:14273519-14276773FORWARDLength = 411	e-117	>sp|Q6PD83|BZW1A_DANRE Basic leucine zipper and W2 domain-containingprotein 1-A OS=Danio rerio GN=bzw1a PE=2 SV=1Length = 419	3e-31
Cit.30084.1.S1_at	-0.424812	-0.384755	>AT5G41410.1 | Symbols: BEL1 | BEL1 (BELL 1); DNA binding / proteinbinding / transcription factor | chr5:16580424-16583770FORWARDLength = 611	9e-79	>sp|Q38897|BEL1_ARATH Homeobox protein BEL1 homolog OS=Arabidopsisthaliana GN=BEL1 PE=1 SV=2Length = 611	9e-78	>PTCs00268.1 | PUT-155a-Citrus_sinensis-4817 | HB family TF, nucleicacid sequenceLength = 1426	0
Cit.30006.1.S1_s_at	-0.708675	-0.38446	>AT1G56000.1 | Symbols: | amine oxidase-related |chr1:20944149-20946101 FORWARDLength = 384	5e-32
Cit.26540.1.S1_at	-0.500568	-0.38391	>AT2G45550.1 | Symbols: CYP76C4 | CYP76C4; electron carrier/ hemebinding / iron ion binding / monooxygenase/ oxygenbinding | chr2:18773541-18775654 REVERSELength = 511	2e-70	>sp|O64635|C76C4_ARATH Cytochrome P450 76C4 OS=Arabidopsis thalianaGN=CYP76C4 PE=2 SV=1Length = 511	2e-69
Cit.30683.1.S1_at	-0.45122	-0.383614			>sp|Q9ASX2|TRNH1_ARATH Putative tropinone reductase homologAt1g07440 OS=Arabidopsis thaliana GN=At1g07440 PE=1 SV=1Length = 266	1e-10
Cit.29769.1.S1_s_at	-0.664826	-0.383467	>AT1G06820.1 | Symbols: CRTISO, CCR2 | CRTISO (CAROTENOIDISOMERASE); carotenoid isomerase | chr1:2093145-2096220REVERSELength = 595	4e-77	>sp|Q8S4R4|CRTSO_SOLLC Carotenoid isomerase, chloroplasticOS=Solanum lycopersicum GN=CRTISO PE=2 SV=1Length = 615	1e-77
Cit.31092.1.S1_at	-0.440497	-0.383283	>AT5G23070.1 | Symbols: | thymidine kinase, putative |chr5:7741979-7742827 FORWARDLength = 282	7e-37	>sp|O81263|KITH_ORYSJ Thymidine kinase OS=Oryza sativa subsp.japonica GN=TK PE=2 SV=2Length = 271	4e-34
Cit.38671.1.S1_at	-0.451546	-0.380809
Cit.20795.1.S1_x_at	-0.96478	-0.380228
Cit.394.1.S1_at	-0.65765	-0.380201	>AT5G01300.1 | Symbols: | phosphatidylethanolamine-binding familyprotein | chr5:121643-122448 REVERSELength = 162	2e-63	>sp|O26373|Y273_METTH UPF0098 protein MTH_273 OS=Methanobacteriumthermoautotrophicum GN=MTH_273 PE=3 SV=1Length = 151	3e-21
Cit.30863.1.S1_at	-0.698052	-0.379441	>AT4G18880.1 | Symbols: AT-HSFA4A, HSF A4A | AT-HSFA4A; DNA binding/ transcription factor | chr4:10347769-10349051 REVERSELength = 401	7e-59	>sp|O49403|HFA4A_ARATH Heat stress transcription factor A-4aOS=Arabidopsis thaliana GN=HSFA4A PE=2 SV=1Length = 401	7e-58
Cit.29406.1.S1_s_at	-0.671604	-0.379404					>PTCs00351.1 | PUT-155a-Citrus_sinensis-17544 | MYB-related family TF,nucleic acid sequenceLength = 1473	0
Cit.30848.1.S1_at	-0.615724	-0.379303	>AT3G24740.2 | Symbols: | FUNCTIONS IN: molecular_function unknown;INVOLVED IN: biological_process unknown; LOCATED IN:cellular_component unknown; EXPRESSED IN: 24 plantstructures; EXPRESSED DURING: 15 growth stages; CONTAINSInterPro DOMAIN/s: Protein of unknown function DUF1644(InterPro:IPR012866); BEST Arabidopsis thaliana proteinmatch is: zinc ion binding (TAIR:AT3G25910.1); Has 135Blast hits …	1e-64
Cit.30570.1.S1_s_at	-0.968696	-0.379223	>AT1G48920.1 | Symbols: ATNUC-L1, PARL1 | ATNUC-L1; nucleic acidbinding / nucleotide binding | chr1:18098186-18101422FORWARDLength = 557	6e-24
Cit.17116.1.S1_at	0.722083	0.380887
Cit.29443.1.S1_s_at	1.62221	0.381882	>AT4G31290.1 | Symbols: | ChaC-like family protein |chr4:15186851-15188278 FORWARDLength = 227	5e-95	>sp|Q4KMJ1|CHAC2_DANRE Cation transport regulator-like protein 2OS=Danio rerio GN=chac2 PE=2 SV=1Length = 182	8e-29
Cit.11314.1.S1_at	0.478449	0.384041	>AT4G32340.1 | Symbols: | EXPRESSED IN: 22 plant structures;EXPRESSED DURING: 13 growth stages; BEST Arabidopsisthaliana protein match is: binding (TAIR:AT1G80130.1);Has 2680 Blast hits to 1282 proteins in 184 species:Archae - 2; Bacteria - 433; Metazoa - 1247; Fungi - 71;Plants - 657; Viruses - 13; Other Eukaryotes - 257(source: NCBI BLink). | chr4:15612741-15614219 REVERSELength = 238	2e-34
Cit.18604.1.S1_at	0.5405	0.384458
Cit.5132.1.S1_at	0.708333	0.389425	>AT1G17200.1 | Symbols: | integral membrane family protein |chr1:5878493-5879871 FORWARDLength = 204	4e-57	>sp|Q8W4Z5|U497_GOSHI UPF0497 membrane protein f16 OS=Gossypiumhirsutum GN=F16 PE=2 SV=1Length = 207	2e-67
Cit.19309.1.S1_at	0.638253	0.389969
Cit.12979.1.S1_at	0.611094	0.391774	>AT5G66430.1 | Symbols: | S-adenosyl-L-methionine:carboxylmethyltransferase family protein | chr5:26525410-26526799REVERSELength = 354	2e-62	>sp|Q9SBK6|JMT_BRARP Jasmonate O-methyltransferase OS=Brassica rapasubsp. pekinensis GN=JMT PE=1 SV=1Length = 392	3e-59
Cit.21139.1.S1_s_at	0.490783	0.391869
Cit.858.1.S1_s_at	0.49961	0.39587	>AT1G71695.1 | Symbols: | peroxidase 12 (PER12) (P12) (PRXR6) |chr1:26964359-26966557 FORWARDLength = 358	e-117	>sp|Q96520|PER12_ARATH Peroxidase 12 OS=Arabidopsis thaliana GN=PER12PE=1 SV=1Length = 358	e-116
Cit.13694.1.S1_at	1.18801	0.395935	>AT2G21320.1 | Symbols: | zinc finger (B-box type) family protein |chr2:9126502-9127652 FORWARDLength = 172	1e-27	>sp|Q96288|STO_ARATH Salt tolerance protein OS=Arabidopsis thalianaGN=STO PE=1 SV=1Length = 248	4e-18
Cit.7368.1.S1_at	0.426916	0.398331
Cit.16303.1.S1_at	0.423064	0.399275	>AT4G36810.1 | Symbols: GGPS1 | GGPS1 (GERANYLGERANYL PYROPHOSPHATESYNTHASE 1); farnesyltranstransferase |chr4:17343513-17344628 FORWARDLength = 371	e-102	>sp|Q94ID7|GGPPS_HEVBR Geranylgeranyl pyrophosphate synthetase,chloroplastic OS=Hevea brasiliensis GN=GGPS PE=1 SV=1Length = 370	e-102
Cit.3807.1.S1_at	0.519671	0.40093	>AT2G38640.1 | Symbols: | unknown protein | chr2:16157725-16158474REVERSELength = 196	5e-52	>sp|Q9LZX1|Y5175_ARATH UPF0706 protein At5g01750 OS=Arabidopsisthaliana GN=At5g01750 PE=1 SV=1Length = 217	6e-15
Cit.19405.1.S1_s_at	0.464366	0.401266
Cit.14822.1.S1_s_at	1.14393	0.403671	>AT1G07570.1 | Symbols: APK1A, APK1 | APK1A; kinase/ proteinserine/threonine kinase | chr1:2331369-2333210 REVERSELength = 410	7e-91	>sp|Q06548|APK1A_ARATH Protein kinase APK1A, chloroplasticOS=Arabidopsis thaliana GN=APK1A PE=2 SV=1Length = 410	7e-90
Cit.1376.1.S1_s_at	0.523466	0.40442	>AT4G08150.1 | Symbols: KNAT1, BP, BP1 | KNAT1 (KNOTTED-LIKE FROMARABIDOPSIS THALIANA); transcription factor |chr4:5147969-5150610 REVERSELength = 398	e-112	>sp|O04135|KNAP2_MALDO Homeobox protein knotted-1-like 2 OS=Malusdomestica PE=2 SV=1Length = 397	e-123
Cit.12005.1.S1_at	1.16163	0.41645	>AT2G36380.1 | Symbols: PDR6, ATPDR6 | PDR6; ATPase, coupled totransmembrane movement of substances |chr2:15257583-15263627 FORWARDLength = 1453	4e-72	>sp|Q7PC87|AB34G_ARATH ABC transporter G family member 34OS=Arabidopsis thaliana GN=ABCG34 PE=2 SV=1Length = 1453	4e-71
Cit.2712.1.S1_s_at	0.855946	0.419408	>AT5G67070.1 | Symbols: RALFL34 | RALFL34 (ralf-like 34); signaltransducer | chr5:26768120-26768509 FORWARDLength = 129	7e-29
Cit.4475.1.S1_x_at	0.430883	0.420365	>AT5G14890.1 | Symbols: | NHL repeat-containing protein |chr5:4818056-4821534 FORWARDLength = 754	1e-21
Cit.3643.1.S1_at	0.420348	0.421126	>AT1G22650.1 | Symbols: | beta-fructofuranosidase, putative /invertase, putative / saccharase, putative /beta-fructosidase, putative | chr1:8013529-8015647REVERSELength = 534	2e-80
Cit.29724.1.S1_at	1.0005	0.421523	>AT1G11380.1 | Symbols: | unknown protein | chr1:3832695-3833921FORWARDLength = 254	2e-75
Cit.8012.1.S1_s_at	0.659731	0.425004	>AT2G37470.1 | Symbols: | histone H2B, putative |chr2:15736832-15737248 FORWARDLength = 138	3e-46	>sp|Q9ZUS0|H2B4_ARATH Histone H2B.4 OS=Arabidopsis thalianaGN=At2g37470 PE=1 SV=3Length = 138	3e-45
Cit.5765.1.S1_at	0.743328	0.427282	>AT4G14580.1 | Symbols: CIPK4, SnRK3.3 | CIPK4 (CBL-interactingprotein kinase 4); ATP binding / kinase/ protein kinase/protein serine/threonine kinase | chr4:8367887-8369167REVERSELength = 426	e-111	>sp|Q9SUL7|CIPK4_ARATH CBL-interacting serine/threonine-proteinkinase 4 OS=Arabidopsis thaliana GN=CIPK4 PE=1 SV=1Length = 426	e-110
Cit.12750.1.S1_at	0.427626	0.429118	>AT3G28910.1 | Symbols: ATMYB30, MYB30 | MYB30 (MYB DOMAIN PROTEIN30); DNA binding / transcription factor |chr3:10911443-10912856 FORWARDLength = 323	4e-92	>sp|P81392|MYB06_ANTMA Myb-related protein 306 OS=Antirrhinum majusGN=MYB306 PE=2 SV=1Length = 316	1e-94	>PTCs00374.1 | PUT-155a-Citrus_sinensis-13785 | MYB family TF, nucleicacid sequenceLength = 1361	0
Cit.13133.1.S1_at	1.20754	0.42925	>AT2G02800.2 | Symbols: APK2B | APK2B (PROTEIN KINASE 2B); ATP binding/ kinase/ protein kinase/ protein serine/threonine kinase| chr2:796889-799250 REVERSELength = 426	e-171	>sp|P46573|APK1B_ARATH Protein kinase APK1B, chloroplasticOS=Arabidopsis thaliana GN=APK1B PE=2 SV=2Length = 412	e-131
Cit.3767.1.S1_at	0.748106	0.431061	>AT2G38120.1 | Symbols: AUX1, WAV5, PIR1, MAP1 | AUX1 (AUXIN RESISTANT1); amino acid transmembrane transporter/ auxin binding /auxin influx transmembrane transporter/ transporter |chr2:15973493-15976792 FORWARDLength = 485	0	>sp|Q9FEL7|LAX2_MEDTR Auxin transporter-like protein 2 OS=Medicagotruncatula GN=LAX2 PE=2 SV=1Length = 484	0
Cit.12731.1.S1_at	0.444939	0.441916
Cit.9171.1.S1_at	0.464281	0.442536	>AT4G37980.1 | Symbols: ELI3-1, ELI3, ATCAD7, CAD7 | ELI3-1(ELICITOR-ACTIVATED GENE 3-1); binding / catalytic/oxidoreductase/ zinc ion binding |chr4:17852670-17854302 FORWARDLength = 357	2e-58	>sp|Q9ZRF1|MTDH_FRAAN Probable mannitol dehydrogenase OS=Fragariaananassa GN=CAD PE=2 SV=1Length = 359	5e-62
Cit.20906.1.S1_x_at	1.06363	0.442847
Cit.27781.1.S1_at	0.616233	0.444898
Cit.26939.1.S1_at	0.605708	0.450668	>AT1G65950.1 | Symbols: | ABC1 family protein |chr1:24546860-24551119 REVERSELength = 551	2e-46	>sp|Q5M7P6|ADCK1_XENTR Uncharacterized aarF domain-containingprotein kinase 1 OS=Xenopus tropicalis GN=adck1 PE=2SV=1Length = 523	2e-08
Cit.17011.1.S1_s_at	0.399341	0.450968	>AT5G05270.2 | Symbols: | chalcone-flavanone isomerase familyprotein | chr5:1563543-1564827 FORWARDLength = 209	9e-62	>sp|O65333|CFI_ELAUM Chalcone--flavonone isomerase OS=Elaeagnusumbellata GN=CHI PE=2 SV=1Length = 256	6e-12
Cit.11426.1.S1_s_at	0.792936	0.45378	>AT5G25450.1 | Symbols: | ubiquinol-cytochrome C reductase complex14 kDa protein, putative | chr5:8857036-8857849 FORWARDLength = 122	7e-46	>sp|P48502|QCR7_SOLTU Cytochrome b-c1 complex subunit 7 OS=Solanumtuberosum PE=1 SV=1Length = 123	4e-44
Cit.24698.1.S1_s_at	1.10775	0.458224
Cit.28846.1.S1_s_at	1.05514	0.459647	>AT5G53450.2 | Symbols: ORG1 | ORG1 (OBP3-responsive gene 1); ATPbinding / kinase/ protein kinase | chr5:21689444-21692242FORWARDLength = 590	1e-93
Cit.4517.1.S1_at	0.4604	0.462998	>AT3G63420.2 | Symbols: AGG1, ATAGG1 | AGG1 (ArabidopsisGgamma-subunit 1); GTP binding | chr3:23417383-23418405FORWARDLength = 98	2e-21
Cit.6292.1.S1_s_at	0.623737	0.465687
Cit.28009.1.S1_at	0.466465	0.467722	>AT1G20860.1 | Symbols: | phosphate transporter family protein |chr1:7254007-7258677 REVERSELength = 534	2e-57	>sp|Q9SYQ1|PHT18_ARATH Probable inorganic phosphate transporter 1-8OS=Arabidopsis thaliana GN=PHT1-8 PE=2 SV=2Length = 534	2e-56
Cit.16845.1.S1_at	1.80471	0.470175	>AT1G28360.1 | Symbols: ERF12, ATERF12 | ERF12 (ERF DOMAIN PROTEIN12); DNA binding / transcription factor/ transcriptionrepressor | chr1:9951934-9952503 FORWARDLength = 189	1e-40	>sp|Q94ID6|ERF81_ARATH Ethylene-responsive transcription factor 12OS=Arabidopsis thaliana GN=ERF12 PE=2 SV=1Length = 189	1e-39	>PTCs00036.1 | PUT-155a-Citrus_sinensis-1922 | AP2-EREBP family TF,nucleic acid sequenceLength = 708	0
Cit.25466.1.S1_at	0.700888	0.47355	>AT3G06350.1 | Symbols: EMB3004, MEE32 | MEE32 (MATERNAL EFFECT EMBRYOARREST 32); 3-dehydroquinate dehydratase/ NADP or NADPHbinding / binding / catalytic/ shikimate 5-dehydrogenase| chr3:1924536-1927701 REVERSELength = 603	8e-50	>sp|Q9SQT8|DHQSD_ARATH Bifunctional 3-dehydroquinatedehydratase/shikimate dehydrogenase, chloroplasticOS=Arabidopsis thaliana GN=EMB3004 PE=1 SV=1Length = 603	8e-49
Cit.16428.1.S1_at	0.416591	0.475424	>AT2G42990.1 | Symbols: | GDSL-motif lipase/hydrolase family protein| chr2:17879056-17880200 FORWARDLength = 350	e-122	>sp|Q67ZI9|GDL48_ARATH GDSL esterase/lipase At2g42990 OS=Arabidopsisthaliana GN=At2g42990 PE=2 SV=1Length = 350	e-121
Cit.18268.1.S1_at	0.582559	0.475823	>AT2G46160.1 | Symbols: | zinc finger (C3HC4-type RING finger)family protein | chr2:18963109-18963753 FORWARDLength = 214	4e-38	>sp|O82353|ATL2M_ARATH RING-H2 finger protein ATL2M OS=Arabidopsisthaliana GN=ATL2M PE=2 SV=1Length = 214	4e-37
Cit.29717.1.S1_s_at	0.713277	0.476866	>AT1G17200.1 | Symbols: | integral membrane family protein |chr1:5878493-5879871 FORWARDLength = 204	5e-25	>sp|Q8W4Z5|U497_GOSHI UPF0497 membrane protein f16 OS=Gossypiumhirsutum GN=F16 PE=2 SV=1Length = 207	6e-32
Cit.5162.1.S1_s_at	0.451863	0.48052	>AT1G15000.1 | Symbols: scpl50 | scpl50 (serine carboxypeptidase-like50); serine-type carboxypeptidase | chr1:5168613-5169947FORWARDLength = 444	e-120	>sp|Q9M9Q6|SCP50_ARATH Serine carboxypeptidase-like 50 OS=Arabidopsisthaliana GN=SCPL50 PE=2 SV=1Length = 444	e-119
Cit.27372.1.S1_at	0.399943	0.486526
Cit.21331.1.S1_x_at	0.555099	0.48754
Cit.10743.1.S1_s_at	0.51398	0.489388	>AT4G36920.1 | Symbols: AP2, FLO2, FL1 | AP2 (APETALA 2);transcription factor | chr4:17400998-17403140 FORWARDLength = 432	3e-58	>sp|P47927|AP2_ARATH Floral homeotic protein APETALA 2OS=Arabidopsis thaliana GN=AP2 PE=1 SV=1Length = 432	4e-57	>PTCs00053.1 | PUT-155a-Citrus_sinensis-26925 | AP2-EREBP family TF,nucleic acid sequenceLength = 1968	0
Cit.2690.1.S1_s_at	4.01622	0.492585	>AT4G20820.1 | Symbols: | FAD-binding domain-containing protein |chr4:11150160-11151758 FORWARDLength = 532	e-142	>sp|Q9SVG4|RETOL_ARATH Reticuline oxidase-like protein OS=Arabidopsisthaliana GN=At4g20830 PE=1 SV=2Length = 570	e-117
Cit.21047.1.S1_s_at	0.386258	0.493452
Cit.28073.1.S1_at	0.441793	0.495423	>AT5G55230.1 | Symbols: ATMAP65-1, MAP65-1 | ATMAP65-1(MICROTUBULE-ASSOCIATED PROTEINS 65-1); microtubulebinding | chr5:22402716-22405182 FORWARDLength = 587	3e-50
Cit.5568.1.S1_s_at	0.390696	0.495697	>AT5G24910.1 | Symbols: CYP714A1 | CYP714A1; electron carrier/ hemebinding / iron ion binding / monooxygenase/ oxygenbinding | chr5:8567674-8570260 REVERSELength = 532	0	>sp|Q05047|C72A1_CATRO Secologanin synthase OS=Catharanthus roseusGN=CYP72A1 PE=2 SV=1Length = 524	3e-68
Cit.16154.1.S1_at	0.399549	0.497805	>AT3G47090.1 | Symbols: | leucine-rich repeat transmembrane proteinkinase, putative | chr3:17341512-17344645 REVERSELength = 1009	8e-21	>sp|O22476|BRI1_ARATH Protein BRASSINOSTEROID INSENSITIVE 1OS=Arabidopsis thaliana GN=BRI1 PE=1 SV=1Length = 1196	2e-13
Cit.21378.1.S1_at	0.419259	0.498072
Cit.13040.1.S1_s_at	3.24322	0.501703
Cit.5583.1.S1_at	0.731954	0.504451	>AT3G55870.1 | Symbols: | anthranilate synthase, alpha subunit,putative | chr3:20731326-20733765 FORWARDLength = 492	e-146	>sp|P32068|TRPE_ARATH Anthranilate synthase component I-1,chloroplastic OS=Arabidopsis thaliana GN=ASA1 PE=2 SV=1Length = 595	e-143
Cit.24601.1.S1_s_at	0.410432	0.506896
Cit.17349.1.S1_at	0.814827	0.51155	>AT1G17810.1 | Symbols: BETA-TIP | BETA-TIP (BETA-TONOPLASTINTRINSIC PROTEIN); water channel | chr1:6130209-6131442FORWARDLength = 267	e-103	>sp|O22588|TIP32_ARATH Probable aquaporin TIP3-2 OS=Arabidopsisthaliana GN=TIP3-2 PE=2 SV=1Length = 267	e-102
Cit.31404.1.S1_s_at	0.415592	0.51284
Cit.5237.1.S1_s_at	0.848404	0.523283
Cit.29625.1.S1_at	3.11244	0.525116	>AT2G30020.1 | Symbols: | protein phosphatase 2C, putative / PP2C,putative | chr2:12814437-12815904 FORWARDLength = 396	3e-38	>sp|O80871|P2C25_ARATH Probable protein phosphatase 2C 25OS=Arabidopsis thaliana GN=At2g30020 PE=1 SV=1Length = 396	3e-37
Cit.25008.1.S1_at	0.564554	0.533682			>sp|Q9LRR5|DRL21_ARATH Putative disease resistance protein At3g14460OS=Arabidopsis thaliana GN=At3g14460 PE=2 SV=1Length = 1424	1e-13
Cit.25223.1.S1_at	0.53885	0.545538	>AT1G73500.1 | Symbols: ATMKK9, MKK9 | MKK9 (MAP KINASE KINASE 9);MAP kinase kinase/ kinase/ protein kinase activator |chr1:27639419-27640351 REVERSELength = 310	8e-27	>sp|Q8RXG3|M2K5_ARATH Mitogen-activated protein kinase kinase 5OS=Arabidopsis thaliana GN=MKK5 PE=1 SV=2Length = 348	2e-22
Cit.28150.1.S1_s_at	0.54631	0.5476	>AT1G19300.1 | Symbols: GATL1, PARVUS, GLZ1 | PARVUS (PARVUS);polygalacturonate 4-alpha-galacturonosyltransferase/transferase, transferring glycosyl groups / transferase,transferring hexosyl groups | chr1:6671451-6672506REVERSELength = 351	6e-39
Cit.19487.1.S1_at	0.710962	0.552354
Cit.2911.1.S1_at	0.768415	0.556357	>AT5G15120.1 | Symbols: | unknown protein | chr5:4898814-4900351FORWARDLength = 293	4e-44	>sp|Q6PDY2|AEDO_MOUSE 2-aminoethanethiol dioxygenase OS=Mus musculusGN=Ado PE=1 SV=2Length = 256	9e-13
Cit.34221.1.S1_at	0.819614	0.558328	>AT5G13740.1 | Symbols: ZIF1 | ZIF1 (ZINC INDUCED FACILITATOR 1);carbohydrate transmembrane transporter/ sugar:hydrogensymporter/ tetracycline:hydrogen antiporter |chr5:4432689-4436483 FORWARDLength = 486	6e-32
Cit.12635.1.S1_s_at	0.44538	0.559181	>AT2G33470.2 | Symbols: GLTP1 | GLTP1 (glycolipid transfer protein1); glycolipid binding / glycolipid transporter |chr2:14176599-14177950 REVERSELength = 202	2e-90	>sp|Q5U3N0|PKHA8_DANRE Pleckstrin homology domain-containing familyA member 8 OS=Danio rerio GN=plekha8 PE=2 SV=1Length = 549	8e-19
Cit.25656.1.S1_at	0.408895	0.563834	>AT2G15580.1 | Symbols: | zinc finger (C3HC4-type RING finger)family protein | chr2:6797687-6798815 FORWARDLength = 196	2e-28	>sp|Q5XIL0|RN167_RAT E3 ubiquitin-protein ligase RNF167 OS=Rattusnorvegicus GN=Rnf167 PE=2 SV=1Length = 349	5e-09
Cit.5795.1.S1_at	0.5687	0.56896	>AT3G12520.1 | Symbols: SULTR4;2 | SULTR4;2; sulfate transmembranetransporter | chr3:3967976-3971891 REVERSELength = 677	4e-73	>sp|Q8GYH8|SUT42_ARATH Probable sulfate transporter 4.2OS=Arabidopsis thaliana GN=SULTR4;2 PE=2 SV=2Length = 677	4e-72
Cit.17307.1.S1_at	1.63439	0.57984	>AT4G14305.1 | Symbols: | FUNCTIONS IN: molecular_function unknown;INVOLVED IN: biological_process unknown; LOCATED IN:integral to membrane; CONTAINS InterPro DOMAIN/s:Mpv17/PMP22 (InterPro:IPR007248); BEST Arabidopsisthaliana protein match is: PMP22 (TAIR:AT4G04470.1); Has957 Blast hits to 957 proteins in 126 species: Archae -0; Bacteria - 0; Metazoa - 456; Fungi - 286; Plants -164; Viruses - 0;…	1e-66	>sp|Q9ZS51|PMP22_ARATH Peroxisomal membrane protein PMP22OS=Arabidopsis thaliana GN=PMP22 PE=1 SV=1Length = 190	9e-43
Cit.22893.1.S1_at	0.491096	0.581435
Cit.24996.1.S1_at	0.396076	0.590722	>AT2G23840.1 | Symbols: | HNH endonuclease domain-containingprotein | chr2:10153982-10155600 REVERSELength = 284	2e-58
Cit.20906.1.S1_at	1.29472	0.594759
Cit.20743.1.S1_at	0.8935	0.595812	>AT5G65500.1 | Symbols: | ATP binding / kinase/ protein kinase/protein serine/threonine kinase/ protein tyrosinekinase/ ubiquitin-protein ligase |chr5:26181093-26183997 REVERSELength = 791	3e-34	>sp|Q9FGD7|PUB50_ARATH Putative U-box domain-containing protein 50OS=Arabidopsis thaliana GN=PUB50 PE=3 SV=1Length = 765	4e-33
Cit.14156.1.S1_s_at	1.41832	0.597555	>AT1G73500.1 | Symbols: ATMKK9, MKK9 | MKK9 (MAP KINASE KINASE 9);MAP kinase kinase/ kinase/ protein kinase activator |chr1:27639419-27640351 REVERSELength = 310	e-107	>sp|O80397|M2K4_ARATH Mitogen-activated protein kinase kinase 4OS=Arabidopsis thaliana GN=MKK4 PE=1 SV=1Length = 366	3e-72
Cit.29173.1.S1_s_at	0.382865	0.598242
Cit.22980.1.S1_s_at	0.710932	0.598414	>AT1G77760.1 | Symbols: NIA1, GNR1, NR1 | NIA1 (NITRATE REDUCTASE 1);nitrate reductase | chr1:29236005-29239367 REVERSELength = 917	2e-49	>sp|P17569|NIA_CUCMA Nitrate reductase [NADH] OS=Cucurbita maxima PE=2SV=1Length = 918	8e-53
Cit.20856.1.S1_s_at	0.466685	0.600419
Cit.17265.1.S1_at	1.01644	0.600542
Cit.2704.1.S1_s_at	0.445401	0.601005	>AT2G04570.1 | Symbols: | GDSL-motif lipase/hydrolase family protein| chr2:1594747-1596129 FORWARDLength = 350	e-135	>sp|Q9SJB4|GDL34_ARATH GDSL esterase/lipase At2g04570 OS=Arabidopsisthaliana GN=At2g04570 PE=2 SV=1Length = 350	e-134
Cit.25727.1.S1_s_at	0.483229	0.610232	>AT3G63430.1 | Symbols: | unknown protein | chr3:23420414-23422201FORWARDLength = 540	1e-40
Cit.29067.1.S1_at	0.546273	0.615863
Cit.16567.1.S1_at	0.65625	0.622347	>AT1G79770.1 | Symbols: | unknown protein | chr1:30014371-30014874FORWARDLength = 167	4e-43
Cit.28814.1.S1_s_at	0.406132	0.626675
Cit.9213.1.S1_at	0.406663	0.630438	>AT5G48300.1 | Symbols: ADG1, APS1 | ADG1 (ADP GLUCOSEPYROPHOSPHORYLASE 1); glucose-1-phosphateadenylyltransferase | chr5:19570326-19572557 FORWARDLength = 520	0	>sp|P52417|GLGS2_VICFA Glucose-1-phosphate adenylyltransferase smallsubunit 2, chloroplastic OS=Vicia faba GN=AGPP PE=2 SV=1Length = 512	0
Cit.30920.1.S1_s_at	0.981225	0.630982	>AT3G46900.1 | Symbols: COPT2 | COPT2; copper ion transmembranetransporter/ high affinity copper ion transmembranetransporter | chr3:17268887-17269363 FORWARDLength = 158	4e-22	>sp|Q39065|COPT1_ARATH Copper transporter 1 OS=Arabidopsis thalianaGN=COPT1 PE=2 SV=2Length = 170	2e-19
Cit.14043.1.S1_at	2.50129	0.63491
Cit.33343.1.S1_s_at	1.15628	0.652338
Cit.22386.1.S1_s_at	0.437416	0.654601	>AT3G05540.1 | Symbols: | INVOLVED IN: biological_process unknown;LOCATED IN: cytoplasm; CONTAINS InterPro DOMAIN/s:Translationally controlled tumour protein(InterPro:IPR018105), Translationally controlledtumour-associated TCTP (InterPro:IPR001983),Mss4/translationally controlled tumour-associated TCTP(InterPro:IPR011323), Translationally controlled tumourprotein, conserved site (InterPro:IPR0181…	1e-60	>sp|Q5J907|TCTP_ELAGV Translationally-controlled tumor proteinhomolog OS=Elaeis guineensis var. tenera GN=TCTP PE=2SV=1Length = 168	1e-69
Cit.31081.1.S1_at	0.41617	0.654735
Cit.1143.1.S1_s_at	0.78444	0.659828	>AT5G47060.1 | Symbols: | senescence-associated protein-related |chr5:19116843-19117639 FORWARDLength = 177	2e-25
Cit.6742.1.S1_s_at	0.528002	0.661254	>AT3G45130.1 | Symbols: LAS1 | LAS1; lanosterol synthase |chr3:16512552-16517522 REVERSELength = 756	9e-91	>sp|Q1G1A4|LAS1_ARATH Lanosterol synthase OS=Arabidopsis thalianaGN=LAS1 PE=2 SV=1Length = 756	9e-90
Cit.11658.1.S1_at	0.670901	0.661841	>AT2G04700.1 | Symbols: | ferredoxin thioredoxin reductasecatalytic beta chain family protein |chr2:1646961-1648345 FORWARDLength = 146	5e-59	>sp|O49856|FTRC_SOYBN Ferredoxin-thioredoxin reductase catalyticchain, chloroplastic OS=Glycine max GN=FTRC PE=2 SV=1Length = 144	8e-59
Cit.23474.1.S1_at	0.741416	0.665687	>AT3G27690.1 | Symbols: LHCB2.4, LHCB2.3, LHCB2 | LHCB2.3;chlorophyll binding | chr3:10256002-10256921 FORWARDLength = 266	1e-40	>sp|P27491|CB27_TOBAC Chlorophyll a-b binding protein 7,chloroplastic OS=Nicotiana tabacum GN=CAB7 PE=3 SV=1Length = 267	1e-44
Cit.6741.1.S1_at	0.461066	0.668782	>AT4G12750.1 | Symbols: | sequence-specific DNA binding /transcription factor | chr4:7498009-7503643 REVERSELength = 1137	1e-40
Cit.16059.1.S1_at	0.390239	0.675752
Cit.9268.1.S1_s_at	0.386578	0.681723	>AT4G24000.1 | Symbols: ATCSLG2, CSLG2 | ATCSLG2; cellulose synthase/transferase/ transferase, transferring glycosyl groups |chr4:12462142-12465471 FORWARDLength = 722	e-130	>sp|Q8VYR4|CSLG2_ARATH Cellulose synthase-like protein G2OS=Arabidopsis thaliana GN=CSLG2 PE=2 SV=1Length = 722	e-129
Cit.5137.1.S1_at	0.451386	0.693415	>AT3G15530.2 | Symbols: | methyltransferase | chr3:5253253-5254193REVERSELength = 288	e-128	>sp|Q74LY0|UBIE_LACJO Menaquinone biosynthesis methyltransferaseubiE OS=Lactobacillus johnsonii GN=ubiE PE=3 SV=1Length = 244	2e-08
Cit.73.1.S1_s_at	0.608191	0.693726	>AT2G05100.1 | Symbols: LHCB2.1, LHCB2 | LHCB2.1; chlorophyllbinding | chr2:1823449-1824331 REVERSELength = 265	e-132	>sp|P27518|CB21_GOSHI Chlorophyll a-b binding protein 151,chloroplastic OS=Gossypium hirsutum GN=CAB-151 PE=2 SV=2Length = 265	e-134
Cit.23727.1.S1_at	0.410145	0.696921	>AT2G20780.1 | Symbols: | mannitol transporter, putative |chr2:8947496-8949170 REVERSELength = 526	7e-60	>sp|Q0WUU6|PLT4_ARATH Probable polyol transporter 4 OS=Arabidopsisthaliana GN=PLT4 PE=2 SV=1Length = 526	7e-59
Cit.9944.1.S1_x_at	0.751588	0.69777	>AT4G37990.1 | Symbols: ELI3-2, ELI3, ATCAD8, CAD-B2 | ELI3-2(ELICITOR-ACTIVATED GENE 3-2); aryl-alcoholdehydrogenase/ mannitol dehydrogenase |chr4:17855964-17857388 FORWARDLength = 359	e-145	>sp|Q9ZRF1|MTDH_FRAAN Probable mannitol dehydrogenase OS=Fragariaananassa GN=CAD PE=2 SV=1Length = 359	e-159
Cit.20801.1.S1_at	0.487934	0.69794
Cit.18569.1.S1_at	1.23224	0.704924
Cit.26161.1.S1_at	0.60167	0.705819	>AT1G49670.1 | Symbols: NQR | NQR; binding / catalytic/oxidoreductase/ zinc ion binding |chr1:18381591-18386021 REVERSELength = 629	7e-21
Cit.17377.1.S1_at	0.671482	0.706728
Cit.14573.1.S1_at	0.929998	0.713204	>AT3G46900.1 | Symbols: COPT2 | COPT2; copper ion transmembranetransporter/ high affinity copper ion transmembranetransporter | chr3:17268887-17269363 FORWARDLength = 158	1e-28	>sp|Q39065|COPT1_ARATH Copper transporter 1 OS=Arabidopsis thalianaGN=COPT1 PE=2 SV=2Length = 170	5e-27
Cit.18480.1.S1_at	0.603263	0.715034
Cit.13744.1.S1_s_at	0.51795	0.73051	>AT4G24000.1 | Symbols: ATCSLG2, CSLG2 | ATCSLG2; cellulose synthase/transferase/ transferase, transferring glycosyl groups |chr4:12462142-12465471 FORWARDLength = 722	2e-32	>sp|Q0DXZ1|CSLE2_ORYSJ Cellulose synthase-like protein E2 OS=Oryzasativa subsp. japonica GN=CSLE2 PE=2 SV=1Length = 745	2e-34
Cit.9944.1.S1_at	0.702596	0.754437	>AT4G37990.1 | Symbols: ELI3-2, ELI3, ATCAD8, CAD-B2 | ELI3-2(ELICITOR-ACTIVATED GENE 3-2); aryl-alcoholdehydrogenase/ mannitol dehydrogenase |chr4:17855964-17857388 FORWARDLength = 359	e-145	>sp|Q9ZRF1|MTDH_FRAAN Probable mannitol dehydrogenase OS=Fragariaananassa GN=CAD PE=2 SV=1Length = 359	e-159
Cit.26142.1.S1_s_at	0.755945	0.761772	>AT1G01630.1 | Symbols: | SEC14 cytosolic factor, putative /phosphoglyceride transfer protein, putative |chr1:229206-230675 FORWARDLength = 255	4e-65	>sp|Q55CU8|RSC5_DICDI Random slug protein 5 OS=Dictyosteliumdiscoideum GN=rsc5 PE=2 SV=1Length = 364	2e-14
Cit.11650.1.S1_s_at	0.399553	0.767073	>AT5G22460.2 | Symbols: | esterase/lipase/thioesterase familyprotein | chr5:7443659-7445269 REVERSELength = 340 AT5G22460.2 esterase/lipase/thioesterase family protein; FUNCTIONS IN: catalytic activity; INVOLVED IN: biological_process unknown; LOCATED IN: cell wall, vacuole, plant-type cell wall; EXPRESSED IN: 19 plant structures; EXPRESSED DURING: 12 growth stages; CONTAINS InterPro DOMAIN/s: Al…	2e-93
Cit.4965.1.S1_at	0.526035	0.767287	>AT3G02100.1 | Symbols: | UDP-glucoronosyl/UDP-glucosyl transferasefamily protein | chr3:368840-370484 REVERSELength = 464	e-105	>sp|Q9SK82|COGT2_ARATH Cytokinin-O-glucosyltransferase 2OS=Arabidopsis thaliana GN=UGT85A1 PE=2 SV=1Length = 489	8e-55
Cit.2093.1.S1_s_at	0.419522	0.771937	>AT3G29030.1 | Symbols: ATEXPA5, ATEXP5, ATHEXP ALPHA 1.4, EXP5,EXPA5 | EXPA5 (EXPANSIN A5) | chr3:11011538-11013068REVERSELength = 255	e-104	>sp|Q38864|EXPA5_ARATH Expansin-A5 OS=Arabidopsis thaliana GN=EXPA5PE=2 SV=1Length = 255	e-103
Cit.6011.1.S1_at	0.566594	0.776852	>AT5G59770.1 | Symbols: | FUNCTIONS IN: molecular_function unknown;INVOLVED IN: biological_process unknown; LOCATED IN:cellular_component unknown; EXPRESSED IN: 22 plantstructures; EXPRESSED DURING: 13 growth stages; CONTAINSInterPro DOMAIN/s: Protein-tyrosine phosphatase-like,PTPLA (InterPro:IPR007482); BEST Arabidopsis thalianaprotein match is: PAS2 (PASTICCINO 2); enoyl-CoAhydratase/ protein t…	7e-25	>sp|Q9QY80|PTPLA_MOUSE Protein-tyrosine phosphatase-like member AOS=Mus musculus GN=Ptpla PE=2 SV=1Length = 281	1e-08
Cit.25342.1.S1_at	0.765113	0.786898	>AT5G65530.1 | Symbols: | protein kinase, putative |chr5:26190844-26192826 REVERSELength = 456	3e-80	>sp|Q9LQQ8|RLCK7_ARATH Probable serine/threonine-protein kinaseRLCKVII OS=Arabidopsis thaliana GN=At1g07870 PE=2 SV=1Length = 423	2e-32
Cit.23824.1.S1_at	0.540148	0.794904	>AT5G45380.1 | Symbols: ATDUR3, DUR3 | sodium:solute symporter familyprotein | chr5:18391337-18395696 FORWARDLength = 694	4e-59	>sp|O94469|DUR31_SCHPO Probable urea active transporter 1OS=Schizosaccharomyces pombe GN=dur3-1 PE=2 SV=1Length = 664	7e-09
Cit.10334.1.S1_s_at	0.938468	0.795538	>AT1G77760.1 | Symbols: NIA1, GNR1, NR1 | NIA1 (NITRATE REDUCTASE 1);nitrate reductase | chr1:29236005-29239367 REVERSELength = 917	e-105	>sp|P17569|NIA_CUCMA Nitrate reductase [NADH] OS=Cucurbita maxima PE=2SV=1Length = 918	e-110
Cit.17455.1.S1_s_at	0.504336	0.845059	>AT2G07050.1 | Symbols: CAS1 | CAS1 (cycloartenol synthase 1);cycloartenol synthase | chr2:2924629-2930295 FORWARDLength = 759	2e-44	>sp|P38605|CAS1_ARATH Cycloartenol synthase OS=Arabidopsis thalianaGN=CAS1 PE=1 SV=2Length = 759	2e-43
Cit.3020.1.S1_s_at	0.631585	0.8462	>AT3G14200.1 | Symbols: | DNAJ heat shock N-terminaldomain-containing protein | chr3:4712881-4714361 REVERSELength = 230	3e-35	>sp|Q8NHS0|DNJB8_HUMAN DnaJ homolog subfamily B member 8 OS=Homosapiens GN=DNAJB8 PE=1 SV=1Length = 232	5e-10
Cit.16059.1.S1_s_at	0.439906	0.84997
Cit.23279.1.S1_s_at	2.38335	0.851719	>AT2G46210.1 | Symbols: | delta-8 sphingolipid desaturase, putative| chr2:18977542-18978891 FORWARDLength = 449	2e-81	>sp|Q4R749|FADS2_MACFA Fatty acid desaturase 2 OS=Macacafascicularis GN=FADS2 PE=2 SV=1Length = 444	3e-13
Cit.20664.1.S1_at	0.447326	0.86024
Cit.2913.1.S1_s_at	0.39801	0.868228	>AT5G02810.1 | Symbols: PRR7, APRR7 | PRR7 (PSEUDO-RESPONSEREGULATOR 7); transcription regulator/ two-componentresponse regulator | chr5:638283-641461 REVERSELength = 727	2e-29	>sp|Q93WK5|APRR7_ARATH Two-component response regulator-like APRR7OS=Arabidopsis thaliana GN=APRR7 PE=2 SV=1Length = 727	3e-28	>PTCs00123.1 | PUT-155a-Citrus_sinensis-4853 | C2C2-CO-like familyTF, nucleic acid sequenceLength = 916	0
Cit.29907.1.S1_at	0.802471	0.871447
Cit.12361.1.S1_s_at	0.551256	0.887341	>AT5G65280.1 | Symbols: GCL1 | GCL1 (GCR2-LIKE 1); catalytic |chr5:26086129-26088069 REVERSELength = 433	e-161	>sp|Q9JJK2|LANC2_MOUSE LanC-like protein 2 OS=Mus musculus GN=Lancl2PE=1 SV=1Length = 450	5e-52
Cit.28127.1.S1_at	0.966577	0.891334	>AT3G47570.1 | Symbols: | leucine-rich repeat transmembrane proteinkinase, putative | chr3:17527611-17530748 FORWARDLength = 1010	1e-53	>sp|Q9LZM4|WAKLQ_ARATH Putative wall-associated receptor kinase-like20 OS=Arabidopsis thaliana GN=WAKL20 PE=3 SV=1Length = 657	9e-25
Cit.30157.1.S1_at	0.434671	0.911804
Cit.4778.1.S1_s_at	0.669846	0.915554	>AT4G15955.3 | Symbols: | epoxide hydrolase-related |chr4:9043872-9045544 REVERSELength = 304	9e-82	>sp|P34913|HYES_HUMAN Epoxide hydrolase 2 OS=Homo sapiens GN=EPHX2PE=1 SV=2Length = 555	2e-30
Cit.27385.1.S1_at	0.774046	0.928912	>AT3G05600.1 | Symbols: | epoxide hydrolase, putative |chr3:1623485-1624704 REVERSELength = 331	3e-29
Cit.17709.1.S1_s_at	1.10067	0.947733			>sp|Q09MJ5|PSBK_CITSI Photosystem II reaction center protein KOS=Citrus sinensis GN=psbK PE=3 SV=1Length = 61	1e-19
Cit.4585.1.S1_at	1.05181	0.964725	>AT1G61240.4 | Symbols: | unknown protein | chr1:22582537-22585050FORWARDLength = 425	4e-80
Cit.8544.1.S1_x_at	0.44049	0.982729	>AT2G16600.1 | Symbols: ROC3 | ROC3; peptidyl-prolyl cis-transisomerase | chr2:7200862-7201383 FORWARDLength = 173	2e-73	>sp|Q39613|CYPH_CATRO Peptidyl-prolyl cis-trans isomeraseOS=Catharanthus roseus GN=PCKR1 PE=2 SV=1Length = 172	8e-76
Cit.18381.1.S1_at	0.58924	1.00563	>AT4G33950.2 | Symbols: OST1, SNRK2-6, SRK2E, SNRK2.6, P44 | OST1(OPEN STOMATA 1); calcium-dependent proteinserine/threonine kinase/ kinase/ protein kinase |chr4:16272819-16274657 FORWARDLength = 314	4e-54	>sp|Q940H6|SRK2E_ARATH Serine/threonine-protein kinase SRK2EOS=Arabidopsis thaliana GN=SRK2E PE=1 SV=1Length = 362	4e-53
Cit.8544.1.S1_at	0.450031	1.03898	>AT2G16600.1 | Symbols: ROC3 | ROC3; peptidyl-prolyl cis-transisomerase | chr2:7200862-7201383 FORWARDLength = 173	2e-73	>sp|Q39613|CYPH_CATRO Peptidyl-prolyl cis-trans isomeraseOS=Catharanthus roseus GN=PCKR1 PE=2 SV=1Length = 172	8e-76
Cit.9620.1.S1_s_at	5.01688	1.04138
Cit.11672.1.S1_s_at	0.62361	1.05069	>AT5G52040.4 | Symbols: | ATRSP41; RNA binding / nucleic acidbinding / nucleotide binding | chr5:21131881-21133318FORWARDLength = 324	8e-25	>sp|P92966|RSP41_ARATH Arginine/serine-rich-splicing factor RSP41OS=Arabidopsis thaliana GN=RSP41 PE=1 SV=2Length = 356	1e-22
Cit.6280.1.S1_at	0.820233	1.07579	>AT5G67480.2 | Symbols: BT4 | BT4 (BTB AND TAZ DOMAIN PROTEIN 4);protein binding / transcription regulator |chr5:26931055-26932529 REVERSELength = 383	e-125	>sp|Q6YXY2|HACL1_ORYSJ Probable histone acetyltransferase HAC-like 1OS=Oryza sativa subsp. japonica GN=Os02g0137500 PE=3 SV=2Length = 1668	4e-12
Cit.11649.1.S1_at	0.647349	1.08342	>AT5G22460.2 | Symbols: | esterase/lipase/thioesterase familyprotein | chr5:7443659-7445269 REVERSELength = 340	6e-48
Cit.16085.1.S1_at	1.60543	1.12961
Cit.10492.1.S1_s_at	1.10067	1.13806	>AT3G16370.1 | Symbols: | GDSL-motif lipase/hydrolase family protein| chr3:5556928-5558351 FORWARDLength = 353	e-135	>sp|Q9LU14|APG2_ARATH GDSL esterase/lipase APG OS=Arabidopsis thalianaGN=APG PE=1 SV=1Length = 353	e-134
Cit.19399.1.S1_at	0.569469	1.15013			>sp|Q93Y94|RPOT1_NICSY DNA-directed RNA polymerase 1, mitochondrialOS=Nicotiana sylvestris GN=RPOT1 PE=2 SV=1Length = 1002	6e-06
Cit.1280.1.S1_s_at	0.899553	1.16111	>AT4G11820.2 | Symbols: MVA1 | MVA1; acetyl-CoA C-acetyltransferase/hydroxymethylglutaryl-CoA synthase |chr4:7109124-7111901 REVERSELength = 461	9e-71	>sp|P54873|HMCS_ARATH Hydroxymethylglutaryl-CoA synthaseOS=Arabidopsis thaliana GN=HMGS PE=2 SV=2Length = 461	9e-70
Cit.10444.1.S1_at	0.864274	1.16405	>AT4G15440.1 | Symbols: HPL1, CYP74B2 | HPL1 (HYDROPEROXIDE LYASE 1);electron carrier/ heme binding / iron ion binding /monooxygenase | chr4:8835869-8838462 FORWARDLength = 384	e-138	>sp|Q96242|CP74A_ARATH Allene oxide synthase, chloroplasticOS=Arabidopsis thaliana GN=CYP74A PE=1 SV=3Length = 518	e-106
Cit.3084.1.S1_at	0.676498	1.17032
Cit.3107.1.S1_s_at	0.840655	1.17653	>AT4G24220.2 | Symbols: VEP1, AWI31 | VEP1 (VEIN PATTERNING 1);binding / catalytic | chr4:12565219-12566474 FORWARDLength = 387	e-155	>sp|O74913|YJ72_SCHPO Uncharacterized protein C757.02cOS=Schizosaccharomyces pombe GN=SPCC757.02c PE=2 SV=1Length = 405	1e-27
Cit.2542.1.S1_s_at	0.611181	1.18033	>AT5G63160.1 | Symbols: BT1 | BT1 (BTB AND TAZ DOMAIN PROTEIN 1);protein binding / transcription regulator |chr5:25333485-25335399 REVERSELength = 365	2e-54	>sp|Q9FWQ5|HAC12_ARATH Histone acetyltransferase HAC12 OS=Arabidopsisthaliana GN=HAC12 PE=2 SV=2Length = 1706	1e-10
Cit.4777.1.S1_at	1.11291	1.19108	>AT3G05600.1 | Symbols: | epoxide hydrolase, putative |chr3:1623485-1624704 REVERSELength = 331	e-121	>sp|Q6Q2C2|HYES_PIG Epoxide hydrolase 2 OS=Sus scrofa GN=EPHX2 PE=2SV=1Length = 555	7e-50
Cit.6407.1.S1_at	0.75473	1.19202	>AT5G59030.1 | Symbols: COPT1 | COPT1 (copper transporter 1); copperion transmembrane transporter | chr5:23833945-23834457REVERSELength = 170	5e-44	>sp|Q39065|COPT1_ARATH Copper transporter 1 OS=Arabidopsis thalianaGN=COPT1 PE=2 SV=2Length = 170	5e-43
Cit.5624.1.S1_at	0.429225	1.24885	>AT5G40240.1 | Symbols: | nodulin MtN21 family protein |chr5:16082325-16084466 REVERSELength = 368	3e-96	>sp|Q6J163|5NG4_PINTA Auxin-induced protein 5NG4 OS=Pinus taeda PE=2SV=1Length = 410	1e-35
Cit.16647.1.S1_at	0.461954	1.2497	>AT3G58790.1 | Symbols: GAUT15 | GAUT15 (Galacturonosyltransferase15); polygalacturonate 4-alpha-galacturonosyltransferase/transferase, transferring glycosyl groups / transferase,transferring hexosyl groups | chr3:21742455-21745972REVERSELength = 540	e-166	>sp|Q9LSG3|QUA1_ARATH Glycosyltransferase QUASIMODO1 OS=Arabidopsisthaliana GN=QUA1 PE=1 SV=1Length = 559	3e-63
Cit.5205.1.S1_at	1.47353	1.28627	>AT1G65840.1 | Symbols: ATPAO4, PAO4 | ATPAO4 (ARABIDOPSIS THALIANAPOLYAMINE OXIDASE 4); amine oxidase/ polyamine oxidase |chr1:24490173-24492728 FORWARDLength = 497	e-109	>sp|Q8H191|PAO4_ARATH Probable polyamine oxidase 4 OS=Arabidopsisthaliana GN=PAO4 PE=1 SV=1Length = 497	e-108
Cit.20048.1.S1_s_at	1.13269	1.33857
Cit.465.1.S1_s_at	0.765241	1.64725	>AT5G54770.1 | Symbols: THI1, TZ, THI4 | THI1; proteinhomodimerization | chr5:22246634-22247891 FORWARDLength = 349	e-150	>sp|O23787|THI4_CITSI Thiazole biosynthetic enzyme, chloroplasticOS=Citrus sinensis GN=THI1 PE=2 SV=1Length = 356	e-158
Cit.5117.1.S1_at	1.44031	2.13819	>AT3G62550.1 | Symbols: | universal stress protein (USP) familyprotein | chr3:23136194-23137074 FORWARDLength = 162	2e-45	>sp|Q8LGG8|USPAL_ARATH Universal stress protein A-like proteinOS=Arabidopsis thaliana GN=At3g01520 PE=1 SV=2Length = 175	7e-09
Cit.10672.1.S1_s_at	0.969574	2.50259	>AT3G26740.1 | Symbols: CCL | CCL (CCR-LIKE) | chr3:9827868-9828461FORWARDLength = 141	3e-30	>sp|Q03200|LIRP1_ORYSJ Light-regulated protein OS=Oryza sativasubsp. japonica GN=LIR1 PE=2 SV=1Length = 128	2e-21
Cit.10673.1.S1_at	1.40448	2.83031	>AT3G26740.1 | Symbols: CCL | CCL (CCR-LIKE) | chr3:9827868-9828461FORWARDLength = 141	4e-29	>sp|Q03200|LIRP1_ORYSJ Light-regulated protein OS=Oryza sativasubsp. japonica GN=LIR1 PE=2 SV=1Length = 128	7e-22

## Sheet: The extract with phenylethanol
	foldchange(The extract vs CK>=1.3)	foldchange(Phenylethanol vs CK>=1.3)	ATIR	e_value	sprot	e_value	TF	e_value
Cit.10281.1.S1_s_at	-0.86665	-1.46256	>AT4G30960.1 | Symbols: CIPK6, SIP3, SNRK3.14, ATCIPK6 | SIP3(SOS3-INTERACTING PROTEIN 3); ATP binding / kinase/protein kinase/ protein serine/threonine kinase |chr4:15067400-15068725 FORWARDLength = 441	6e-77	>sp|O65554|CIPK6_ARATH CBL-interacting serine/threonine-proteinkinase 6 OS=Arabidopsis thaliana GN=CIPK6 PE=1 SV=1Length = 441	6e-76
Cit.4931.1.S1_s_at	-0.850557	-0.933293	>AT3G11980.1 | Symbols: MS2, FAR2 | MS2 (MALE STERILITY 2); fattyacyl-CoA reductase (alcohol-forming)/ oxidoreductase,acting on the CH-CH group of donors, NAD or NADP asacceptor | chr3:3814484-3816927 FORWARDLength = 616	e-143	>sp|Q08891|FACR2_ARATH Fatty acyl-CoA reductase 2 OS=Arabidopsisthaliana GN=FAR2 PE=2 SV=2Length = 616	e-142
Cit.20194.1.S1_at	-0.847561	-0.727702
Cit.10558.1.S1_s_at	-0.817601	-0.461619	>AT3G55430.1 | Symbols: | glycosyl hydrolase family 17 protein /beta-1,3-glucanase, putative | chr3:20549806-20552004REVERSELength = 449	e-137	>sp|P52409|E13B_WHEAT Glucan endo-1,3-beta-glucosidase OS=Triticumaestivum GN=GLC1 PE=2 SV=1Length = 461	e-139
Cit.13405.1.S1_at	-0.80781	-0.715979			>sp|Q9LKL2|APRR1_ARATH Two-component response regulator-like APRR1OS=Arabidopsis thaliana GN=APRR1 PE=1 SV=1Length = 618	3e-10
Cit.16281.1.S1_at	-0.795381	-0.606196	>AT2G35050.1 | Symbols: | protein kinase family protein |chr2:14769708-14774796 FORWARDLength = 1257	3e-24
Cit.12630.1.S1_s_at	-0.786586	-0.483867
Cit.13671.1.S1_s_at	-0.776521	-0.522356	>AT3G51895.1 | Symbols: SULTR3;1, AST12 | SULTR3;1 (SULFATETRANSPORTER 3;1); secondary active sulfate transmembranetransporter/ sulfate transmembrane transporter/transporter | chr3:19251503-19255677 REVERSELength = 658	4e-90	>sp|Q9SV13|SUT31_ARATH Sulfate transporter 3.1 OS=Arabidopsis thalianaGN=SULTR3;1 PE=2 SV=1Length = 658	4e-89
Cit.20795.1.S1_x_at	-0.735553	-0.380228
Cit.29577.1.S1_s_at	-0.73199	-0.803819	>AT5G63520.1 | Symbols: | FUNCTIONS IN: molecular_function unknown;INVOLVED IN: biological_process unknown; LOCATED IN:cellular_component unknown; EXPRESSED IN: 23 plantstructures; EXPRESSED DURING: 13 growth stages; CONTAINSInterPro DOMAIN/s: Cyclin-like F-box(InterPro:IPR001810), FIST domain, N-terminal(InterPro:IPR013702); Has 96 Blast hits to 96 proteinsin 46 species: Archae - 0; Bacteria - 7…	4e-36	>sp|Q9FMV0|FBL91_ARATH F-box/LRR-repeat protein At5g63520OS=Arabidopsis thaliana GN=At5g63520 PE=2 SV=1Length = 529	4e-35
Cit.15487.1.S1_at	-0.709626	-0.422488	>AT2G46700.2 | Symbols: ATCRK3 | calcium-dependent protein kinase,putative / CDPK, putative | chr2:19182968-19184892REVERSELength = 371	1e-80	>sp|P53681|CRK_DAUCA CDPK-related protein kinase OS=Daucus carotaGN=CRK PE=2 SV=1Length = 602	2e-54
Cit.32003.1.S1_at	-0.706738	-1.65361
Cit.36154.1.S1_s_at	-0.704297	-0.875095
Cit.29338.1.S1_x_at	-0.702082	-0.51074			>sp|P11432|ELI_PEA Early light-induced protein, chloroplasticOS=Pisum sativum PE=2 SV=1Length = 196	4e-11
Cit.10675.1.S1_at	-0.701858	-0.448487	>AT5G13200.1 | Symbols: | GRAM domain-containing protein /ABA-responsive protein-related | chr5:4207081-4208079FORWARDLength = 272	e-104	>sp|Q9LYV6|GEML5_ARATH GEM-like protein 5 OS=Arabidopsis thalianaGN=At5g13200 PE=2 SV=1Length = 272	e-103
Cit.4816.1.S1_s_at	-0.693579	-0.623698	>AT5G12890.1 | Symbols: | UDP-glucoronosyl/UDP-glucosyl transferasefamily protein | chr5:4069658-4071124 REVERSELength = 488	e-102	>sp|Q9ZQ95|FOGT1_ARATH Flavonol-3-O-glycoside-7-O-glucosyltransferase1 OS=Arabidopsis thaliana GN=UGT73C6 PE=2 SV=1Length = 495	9e-54
Cit.31451.1.S1_s_at	-0.689215	-0.9512	>AT1G11530.1 | Symbols: ATCXXS1 | ATCXXS1 (C-terminal cysteineresidue is changed to a serine 1); protein disulfideisomerase | chr1:3874518-3875311 FORWARDLength = 118	5e-37	>sp|Q8LDI5|TRXL4_ARATH Thioredoxin-like 4 OS=Arabidopsis thalianaGN=At1g11530 PE=2 SV=2Length = 118	5e-36
Cit.21445.1.S1_x_at	-0.684234	-0.493268
Cit.5626.1.S1_at	-0.684079	-0.541815	>AT4G31390.2 | Symbols: | ABC1 family protein |chr4:15233126-15236764 FORWARDLength = 657	e-107	>sp|Q8RWG1|Y4139_ARATH Uncharacterized aarF domain-containing proteinkinase At4g31390, chloroplastic OS=Arabidopsis thalianaGN=At4g31390 PE=1 SV=1Length = 682	e-106
Cit.31435.1.S1_at	-0.681658	-0.911531	>AT5G53140.1 | Symbols: | protein phosphatase 2C, putative / PP2C,putative | chr5:21549228-21552132 FORWARDLength = 420	2e-52	>sp|Q94AT1|P2C76_ARATH Probable protein phosphatase 2C 76OS=Arabidopsis thaliana GN=At5g53140 PE=2 SV=1Length = 420	2e-51
Cit.17750.1.S1_x_at	-0.668678	-0.565272
Cit.26060.1.S1_at	-0.664959	-0.770899			>sp|P11432|ELI_PEA Early light-induced protein, chloroplasticOS=Pisum sativum PE=2 SV=1Length = 196	2e-09
Cit.30696.1.S1_s_at	-0.662208	-1.26881
Cit.30622.1.S1_s_at	-0.649231	-0.974916
Cit.25079.1.S1_at	-0.632374	-0.679003	>AT2G40980.1 | Symbols: | LOCATED IN: plasma membrane; EXPRESSEDIN: 22 plant structures; EXPRESSED DURING: 13 growthstages; CONTAINS InterPro DOMAIN/s: Protein kinase-like(InterPro:IPR011009); Has 152 Blast hits to 139 proteinsin 56 species: Archae - 0; Bacteria - 74; Metazoa - 0;Fungi - 0; Plants - 60; Viruses - 0; Other Eukaryotes -18 (source: NCBI BLink). | chr2:17102090-17104443FORWARDLength …	8e-45
Cit.29725.1.S1_at	-0.62921	-0.766435	>AT3G14690.1 | Symbols: CYP72A15 | CYP72A15; electron carrier/ hemebinding / iron ion binding / monooxygenase/ oxygenbinding | chr3:4937410-4939310 FORWARDLength = 512	3e-66	>sp|Q05047|C72A1_CATRO Secologanin synthase OS=Catharanthus roseusGN=CYP72A1 PE=2 SV=1Length = 524	3e-54
Cit.11993.1.S1_at	-0.628573	-0.485149	>AT2G46270.2 | Symbols: GBF3 | GBF3 (G-BOX BINDING FACTOR 3);sequence-specific DNA binding / transcription factor |chr2:19000859-19002901 FORWARDLength = 359	2e-22	>sp|Q99089|CPRF1_PETCR Common plant regulatory factor 1OS=Petroselinum crispum GN=CPRF1 PE=2 SV=1Length = 411	3e-27
Cit.20581.1.S1_s_at	-0.626649	-0.687837			>sp|Q8RWC9|CIPK1_ARATH CBL-interacting serine/threonine-proteinkinase 1 OS=Arabidopsis thaliana GN=CIPK1 PE=1 SV=2Length = 444	2e-14
Cit.19392.1.S1_at	-0.62567	-0.631159	>AT3G24080.2 | Symbols: | KRR1 family protein |chr3:8695191-8697107 REVERSELength = 630	4e-30	>sp|Q09799|KRI1_SCHPO Protein kri1 OS=Schizosaccharomyces pombeGN=kri1 PE=1 SV=1Length = 598	9e-06
Cit.36848.1.S1_s_at	-0.621634	-0.737355	>AT5G27930.2 | Symbols: | protein phosphatase 2C, putative / PP2C,putative | chr5:9958199-9960219 REVERSELength = 373	2e-76	>sp|Q0WRB2|P2C73_ARATH Probable protein phosphatase 2C 73OS=Arabidopsis thaliana GN=PPC6-7 PE=2 SV=1Length = 373	2e-75
Cit.40044.1.S1_s_at	-0.614822	-1.09846	>AT1G01500.1 | Symbols: | unknown protein | chr1:185260-186573FORWARDLength = 327	5e-33
Cit.30049.1.S1_at	-0.607067	-0.600579	>AT3G13490.1 | Symbols: OVA5, ATKRS-2 | OVA5 (OVULE ABORTION 5); ATPbinding / aminoacyl-tRNA ligase/ lysine-tRNA ligase/nucleic acid binding / nucleotide binding |chr3:4395984-4399302 REVERSELength = 602	e-110	>sp|P73443|SYK_SYNY3 Lysyl-tRNA synthetase OS=Synechocystis sp.(strain PCC 6803) GN=lysS PE=3 SV=1Length = 510	1e-71
Cit.8082.1.S1_at	-0.606469	-0.834549	>AT4G10840.1 | Symbols: | kinesin light chain-related |chr4:6656614-6659033 FORWARDLength = 609	e-105	>sp|Q7Z494|NPHP3_HUMAN Nephrocystin-3 OS=Homo sapiens GN=NPHP3 PE=1SV=1Length = 1330	1e-10
Cit.35566.1.S1_s_at	-0.603885	-0.729583	>AT1G05990.1 | Symbols: | calcium-binding protein, putative |chr1:1818588-1819040 FORWARDLength = 150	7e-32	>sp|Q9LNE7|CML7_ARATH Calmodulin-like protein 7 OS=Arabidopsisthaliana GN=CML7 PE=2 SV=1Length = 150	7e-31
Cit.3283.1.S1_s_at	-0.603589	-0.882699	>AT1G67750.1 | Symbols: | pectate lyase family protein |chr1:25401660-25403165 FORWARDLength = 408	0	>sp|Q9FXD8|PEL5_ARATH Probable pectate lyase 5 OS=Arabidopsis thalianaGN=At1g67750 PE=2 SV=2Length = 408	0
Cit.35598.1.S1_s_at	-0.598356	-0.6611	>AT4G39940.1 | Symbols: AKN2 | AKN2 (APS-kinase 2); ATP binding /adenylylsulfate kinase/ kinase/ transferase,transferring phosphorus-containing groups |chr4:18519787-18521276 FORWARDLength = 293	3e-32	>sp|O49204|KAPS_CATRO Adenylyl-sulfate kinase, chloroplasticOS=Catharanthus roseus GN=AKN PE=2 SV=1Length = 312	1e-32
Cit.39625.1.S1_s_at	-0.594603	-0.54266	>AT4G01610.1 | Symbols: | cathepsin B-like cysteine protease,putative | chr4:694857-696937 FORWARDLength = 359	1e-45	>sp|Q4R5M2|CATB_MACFA Cathepsin B OS=Macaca fascicularis GN=CTSBPE=2 SV=1Length = 339	3e-15
Cit.29927.1.S1_at	-0.590201	-0.887998	>AT5G16070.1 | Symbols: | chaperonin, putative |chr5:5247549-5251050 REVERSELength = 535	e-118	>sp|P80317|TCPZ_MOUSE T-complex protein 1 subunit zeta OS=Musmusculus GN=Cct6a PE=1 SV=3Length = 531	9e-76
Cit.29962.1.S1_at	-0.57872	-0.386863	>AT4G24630.1 | Symbols: | receptor/ zinc ion binding |chr4:12714919-12717111 FORWARDLength = 407	1e-72	>sp|Q9SB58|ZDH19_ARATH Probable S-acyltransferase At4g24630OS=Arabidopsis thaliana GN=At4g24630 PE=1 SV=2Length = 407	1e-71
Cit.33855.1.S1_at	-0.576543	-0.416718	>AT3G15354.1 | Symbols: SPA3 | SPA3 (SPA1-RELATED 3); protein binding/ signal transducer | chr3:5169327-5172480 REVERSELength = 837	3e-36	>sp|Q94BM7|SPA4_ARATH Protein SPA1-RELATED 4 OS=Arabidopsis thalianaGN=SPA4 PE=1 SV=1Length = 794	3e-35
Cit.21359.1.S1_at	-0.574539	-0.577957
Cit.10907.1.S1_at	-0.563176	-0.562477	>AT2G22500.1 | Symbols: UCP5, ATPUMP5, DIC1 | UCP5 (UNCOUPLING PROTEIN5); binding | chr2:9563531-9564472 REVERSELength = 313	e-118	>sp|Q54PY7|M2OM_DICDI Probable mitochondrial 2-oxoglutarate/malatecarrier protein OS=Dictyostelium discoideum GN=ucpC PE=3SV=1Length = 318	7e-57
Cit.11918.1.S1_at	-0.551815	-0.886316	>AT4G38540.1 | Symbols: | monooxygenase, putative (MO2) |chr4:18023187-18024827 FORWARDLength = 407	4e-71	>sp|Q40412|ABA2_NICPL Zeaxanthin epoxidase, chloroplastic OS=Nicotianaplumbaginifolia GN=ABA2 PE=1 SV=1Length = 663	2e-08
Cit.30261.1.S1_at	-0.540909	-0.823345	>AT4G31390.1 | Symbols: | ABC1 family protein |chr4:15233126-15236764 FORWARDLength = 682	e-176	>sp|Q8RWG1|Y4139_ARATH Uncharacterized aarF domain-containing proteinkinase At4g31390, chloroplastic OS=Arabidopsis thalianaGN=At4g31390 PE=1 SV=1Length = 682	e-175
Cit.38337.1.S1_at	-0.538111	-1.1844
Cit.20909.1.S1_at	-0.53752	-0.482015
Cit.30812.1.S1_at	-0.535414	-0.536627
Cit.9029.1.S1_s_at	-0.53363	-0.801261
Cit.1870.1.S1_s_at	-0.530492	-0.595126			>sp|Q9FYB5|DNJ11_ARATH Chaperone protein dnaJ 11, chloroplasticOS=Arabidopsis thaliana GN=ATJ11 PE=1 SV=2Length = 161	6e-10
Cit.2945.1.S1_s_at	-0.530359	-0.59501	>AT1G64390.1 | Symbols: AtGH9C2 | AtGH9C2 (Arabidopsis thalianaglycosyl hydrolase 9C2); carbohydrate binding /catalytic/ hydrolase, hydrolyzing O-glycosyl compounds |chr1:23911329-23914642 FORWARDLength = 620	0	>sp|Q42059|GUN6_ARATH Endoglucanase 6 OS=Arabidopsis thalianaGN=At1g64390 PE=2 SV=2Length = 620	0
Cit.20640.1.S1_at	-0.529801	-1.19967			>sp|Q9C7W2|ERF61_ARATH Ethylene-responsive transcription factorERF061 OS=Arabidopsis thaliana GN=ERF061 PE=2 SV=1Length = 335	5e-06
Cit.3520.1.S1_at	-0.529631	-0.585761	>AT1G21550.1 | Symbols: | calcium-binding protein, putative |chr1:7553317-7553784 REVERSELength = 155	2e-31	>sp|Q9LPK5|CML44_ARATH Probable calcium-binding protein CML44OS=Arabidopsis thaliana GN=CML44 PE=1 SV=2Length = 155	3e-30
Cit.40341.1.S1_x_at	-0.526219	-0.694761
Cit.30705.1.S1_s_at	-0.522835	-0.534991	>AT1G19580.1 | Symbols: GAMMA CA1 | GAMMA CA1 (GAMMA CARBONICANHYDRASE 1); carbonate dehydratase |chr1:6774937-6777092 FORWARDLength = 275	2e-51	>sp|Q9SX77|UMP6_ARATH Uncharacterized protein At1g47420,mitochondrial OS=Arabidopsis thaliana GN=At1g47420 PE=1SV=1Length = 257	2e-13
Cit.30643.1.S1_s_at	-0.521888	-0.610189
Cit.17118.1.S1_at	-0.519709	-0.583983
Cit.37905.1.S1_at	-0.519047	-0.483288
Cit.31029.1.S1_at	-0.518868	-0.807163	>AT1G80950.1 | Symbols: | phospholipid/glycerol acyltransferasefamily protein | chr1:30412653-30414935 REVERSELength = 398	7e-26
Cit.5722.1.S1_at	-0.518431	-0.54967	>AT3G48690.1 | Symbols: ATCXE12, CXE12 | CXE12; carboxylesterase |chr3:18037186-18038160 REVERSELength = 324	1e-94	>sp|Q9LYC1|GI1L2_ARATH Probable gibberellin receptor GID1L2OS=Arabidopsis thaliana GN=GID1L2 PE=2 SV=1Length = 358	1e-30
Cit.25200.1.S1_at	-0.516755	-0.435451	>AT5G62200.1 | Symbols: | embryo-specific protein-related |chr5:24984463-24985674 REVERSELength = 190	6e-46
Cit.9653.1.S1_at	-0.513022	-0.48833	>AT1G54100.2 | Symbols: ALDH7B4 | ALDH7B4 (Aldehyde Dehydrogenase7B4); 3-chloroallyl aldehyde dehydrogenase/oxidoreductase | chr1:20195435-20198853 REVERSELength = 508	1e-57	>sp|Q9ZPB7|AL7A1_MALDO Aldehyde dehydrogenase family 7 member A1OS=Malus domestica PE=1 SV=3Length = 508	3e-57
Cit.30953.1.S1_at	-0.509697	-0.613628	>AT2G03210.1 | Symbols: FUT2, ATFUT2 | FUT2 (FUCOSYLTRANSFERASE 2);fucosyltransferase/ transferase, transferring glycosylgroups | chr2:968335-970018 REVERSELength = 539	5e-77	>sp|Q9XI78|FUT8_ARATH Probable fucosyltransferase 8 OS=Arabidopsisthaliana GN=FUT8 PE=2 SV=1Length = 500	5e-76
Cit.36604.1.S1_at	-0.507764	-0.794504			>sp|P13940|LEA29_GOSHI Late embryogenesis abundant protein D-29OS=Gossypium hirsutum PE=3 SV=1Length = 302	1e-09
Cit.31342.1.S1_at	-0.506742	-0.895224	>AT4G29090.1 | Symbols: | reverse transcriptase, putative /RNA-dependent DNA polymerase, putative |chr4:14333528-14335255 FORWARDLength = 575	3e-26	>sp|P0C2F6|RNHX1_ARATH Putative ribonuclease H protein At1g65750OS=Arabidopsis thaliana GN=At1g65750 PE=3 SV=1Length = 620	2e-07
Cit.30863.1.S1_at	-0.50524	-0.379441	>AT4G18880.1 | Symbols: AT-HSFA4A, HSF A4A | AT-HSFA4A; DNA binding/ transcription factor | chr4:10347769-10349051 REVERSELength = 401	7e-59	>sp|O49403|HFA4A_ARATH Heat stress transcription factor A-4aOS=Arabidopsis thaliana GN=HSFA4A PE=2 SV=1Length = 401	7e-58
Cit.29818.1.S1_at	-0.504591	-0.56218	>AT2G44520.1 | Symbols: COX10 | COX10 (cytochrome c oxidase 10);prenyltransferase/ protoheme IX farnesyltransferase |chr2:18379660-18381731 FORWARDLength = 431	1e-61	>sp|Q8CFY5|COX10_MOUSE Protoheme IX farnesyltransferase,mitochondrial OS=Mus musculus GN=Cox10 PE=2 SV=1Length = 443	1e-27
Cit.30844.1.S1_s_at	-0.503604	-0.47598	>AT1G08550.2 | Symbols: NPQ1, AVDE1 | NPQ1 (NON-PHOTOCHEMICALQUENCHING 1); violaxanthin de-epoxidase |chr1:2707462-2709387 FORWARDLength = 462	3e-59	>sp|Q9SM43|VDE_SPIOL Violaxanthin de-epoxidase, chloroplasticOS=Spinacia oleracea GN=VDE1 PE=1 SV=2Length = 472	2e-60
Cit.29348.1.S1_s_at	-0.503434	-0.762433	>AT5G03240.3 | Symbols: UBQ3 | UBQ3 (POLYUBIQUITIN 3); proteinbinding | chr5:771976-772896 REVERSELength = 306	5e-87	>sp|P69326|UBIQ_WHEAT Ubiquitin OS=Triticum aestivum PE=3 SV=1Length = 76	1e-35
Cit.29957.1.S1_s_at	-0.496321	-0.530463	>AT2G47620.1 | Symbols: ATSWI3A, CHB1 | ATSWI3A (SWITCH/SUCROSENONFERMENTING 3A); DNA binding | chr2:19532034-19534251FORWARDLength = 512	4e-61	>sp|Q8W475|SWI3A_ARATH SWI/SNF complex subunit SWI3A OS=Arabidopsisthaliana GN=SWI3A PE=1 SV=1Length = 512	4e-60
Cit.38564.1.S1_at	-0.495485	-0.505113	>AT4G02210.1 | Symbols: | unknown protein | chr4:974320-975917REVERSELength = 439	2e-47
Cit.39936.1.S1_s_at	-0.495071	-0.462016	>AT3G59350.3 | Symbols: | serine/threonine protein kinase, putative| chr3:21932930-21934883 FORWARDLength = 408	1e-67	>sp|Q6R2K3|SRF3_ARATH Protein STRUBBELIG-RECEPTOR FAMILY 3OS=Arabidopsis thaliana GN=SRF3 PE=1 SV=1Length = 776	2e-17
Cit.22463.1.S1_s_at	-0.490926	-1.19081	>AT4G27410.3 | Symbols: RD26 | RD26 (RESPONSIVE TO DESICCATION 26);transcription activator/ transcription factor |chr4:13707928-13709013 REVERSELength = 314	1e-50	>sp|Q93VY3|NAC72_ARATH NAC domain-containing protein 72OS=Arabidopsis thaliana GN=NAC072 PE=2 SV=1Length = 297	2e-49	>PTCs00412.1 | PUT-155a-Citrus_sinensis-680 | NAC family TF, nucleicacid sequenceLength = 833	0
Cit.40525.1.S1_at	-0.489478	-0.542753
Cit.7476.1.S1_at	-0.48244	-0.618669	>AT5G53350.1 | Symbols: CLPX | CLPX; ATP binding / ATPase/nucleoside-triphosphatase/ nucleotide binding / proteinbinding | chr5:21644060-21647503 FORWARDLength = 579	1e-63	>sp|Q46ID3|CLPX_PROMT ATP-dependent Clp protease ATP-binding subunitclpX OS=Prochlorococcus marinus (strain NATL2A) GN=clpXPE=3 SV=1Length = 451	2e-48
Cit.4634.1.S1_s_at	-0.48072	-0.466325	>AT3G22260.1 | Symbols: | OTU-like cysteine protease family protein| chr3:7871489-7873393 FORWARDLength = 240	2e-95	>sp|Q54P70|Y4757_DICDI OTU domain-containing protein DDB_G0284757OS=Dictyostelium discoideum GN=DDB_G0284757 PE=4 SV=2Length = 766	3e-18
Cit.17258.1.S1_at	-0.479492	-0.605567
Cit.30029.1.S1_at	-0.479142	-0.485848	>AT3G28670.1 | Symbols: | oxidoreductase/ zinc ion binding |chr3:10744183-10746983 FORWARDLength = 491	2e-59	>sp|Q4PJX1|ODR4_MOUSE Protein odr-4 homolog OS=Mus musculus GN=Odr4PE=2 SV=2Length = 447	2e-08
Cit.35569.1.S1_s_at	-0.478688	-0.387545	>AT5G46860.1 | Symbols: VAM3, ATVAM3, SYP22, ATSYP22, SGR3 | VAM3;SNAP receptor | chr5:19012342-19013795 REVERSELength = 268	5e-81	>sp|P93654|SYP22_ARATH Syntaxin-22 OS=Arabidopsis thaliana GN=SYP22PE=1 SV=1Length = 268	5e-80
Cit.39325.1.S1_at	-0.474008	-0.542228	>AT4G28220.1 | Symbols: NDB1 | NDB1 (NAD(P)H dehydrogenase B1); NADHdehydrogenase/ disulfide oxidoreductase |chr4:13993078-13995651 FORWARDLength = 571	1e-38	>sp|Q55CD9|NDH_DICDI Probable NADH dehydrogenase OS=Dictyosteliumdiscoideum GN=DDB_G0270104 PE=3 SV=2Length = 451	9e-17
Cit.18042.1.S1_at	-0.471928	-0.783302
Cit.31517.1.S1_at	-0.470502	-0.599218	>AT3G45830.1 | Symbols: | unknown protein | chr3:16841277-16845173FORWARDLength = 1298	6e-47
Cit.6798.1.S1_at	-0.469464	-0.647058	>AT1G69830.1 | Symbols: ATAMY3, AMY3 | AMY3 (ALPHA-AMYLASE-LIKE 3);alpha-amylase | chr1:26288518-26293003 REVERSELength = 887	9e-84	>sp|P04750|AMY6_HORVU Alpha-amylase type B isozyme OS=Hordeumvulgare GN=AMY1.6 PE=2 SV=2Length = 429	6e-43
Cit.25080.1.S1_s_at	-0.469029	-0.666284	>AT1G68370.1 | Symbols: ARG1 | ARG1 (ALTERED RESPONSE TO GRAVITY 1);cytoskeletal protein binding | chr1:25632046-25634527REVERSELength = 410	4e-54	>sp|Q9ZSY2|DNJ15_ARATH Chaperone protein dnaJ 15 OS=Arabidopsisthaliana GN=ATJ15 PE=1 SV=1Length = 410	4e-53
Cit.29847.1.S1_at	-0.466981	-0.777811	>AT4G31170.3 | Symbols: | protein kinase family protein |chr4:15153499-15154846 REVERSELength = 412	2e-32
Cit.29396.1.S1_s_at	-0.466137	-0.543731	>AT4G27000.1 | Symbols: ATRBP45C | ATRBP45C; RNA binding |chr4:13554983-13557763 REVERSELength = 415	1e-84	>sp|Q9QZI7|TSAP1_RAT tRNA selenocysteine 1-associated protein 1OS=Rattus norvegicus GN=Trnau1ap PE=1 SV=1Length = 287	2e-34
Cit.3042.1.S1_s_at	-0.4653	-0.890734	>AT1G52565.1 | Symbols: | unknown protein | chr1:19580061-19580511REVERSELength = 129	7e-27
Cit.31033.1.S1_at	-0.464599	-0.467824	>AT3G12050.1 | Symbols: | Aha1 domain-containing protein |chr3:3839289-3841303 FORWARDLength = 360	5e-42	>sp|Q8N9S3|AHSA2_MOUSE Activator of 90 kDa heat shock protein ATPasehomolog 2 OS=Mus musculus GN=Ahsa2 PE=2 SV=2Length = 331	7e-07
Cit.5267.1.S1_at	-0.462639	-0.649251			>sp|P93258|SODC1_MESCR Superoxide dismutase [Cu-Zn] 1OS=Mesembryanthemum crystallinum GN=SODCC.1 PE=2 SV=1Length = 152	8e-16
Cit.29992.1.S1_at	-0.461388	-0.411985	>AT1G68100.1 | Symbols: IAR1 | IAR1 (IAA-ALANINE RESISTANT 1); metalion transmembrane transporter | chr1:25521325-25524032FORWARDLength = 469	2e-49	>sp|Q9M647|IAR1_ARATH IAA-alanine resistance protein 1 OS=Arabidopsisthaliana GN=IAR1 PE=2 SV=3Length = 469	2e-48
Cit.38338.1.S1_at	-0.458413	-0.561626	>AT1G77020.1 | Symbols: | DNAJ heat shock N-terminaldomain-containing protein | chr1:28945056-28946867REVERSELength = 379	1e-36	>sp|Q8GYX8|DNJ10_ARATH Chaperone protein dnaJ 10 OS=Arabidopsisthaliana GN=ATJ10 PE=2 SV=2Length = 398	2e-32
Cit.3344.1.S1_s_at	-0.456377	-0.870814			>sp|Q9T0D3|HFB2B_ARATH Heat stress transcription factor B-2bOS=Arabidopsis thaliana GN=HSFB2B PE=2 SV=1Length = 377	4e-13
Cit.18607.1.S1_s_at	-0.454742	-0.411814
Cit.29449.1.S1_s_at	-0.453551	-0.448841	>AT2G28840.1 | Symbols: | ankyrin repeat family protein |chr2:12378542-12380474 FORWARDLength = 456	4e-76	>sp|Q08DV6|ASB3_BOVIN Ankyrin repeat and SOCS box protein 3 OS=Bostaurus GN=ASB3 PE=2 SV=1Length = 525	7e-17
Cit.17153.1.S1_s_at	-0.451735	-0.643405	>AT2G20420.1 | Symbols: | succinyl-CoA ligase (GDP-forming)beta-chain, mitochondrial, putative / succinyl-CoAsynthetase, beta chain, putative / SCS-beta, putative |chr2:8805574-8807858 FORWARDLength = 421	e-116	>sp|O82662|SUCB_ARATH Succinyl-CoA ligase [GDP-forming] subunitbeta, mitochondrial OS=Arabidopsis thaliana GN=At2g20420PE=1 SV=1Length = 421	e-115
Cit.23002.1.S1_x_at	-0.446212	-0.660954
Cit.30570.1.S1_s_at	-0.439729	-0.379223	>AT1G48920.1 | Symbols: ATNUC-L1, PARL1 | ATNUC-L1; nucleic acidbinding / nucleotide binding | chr1:18098186-18101422FORWARDLength = 557	6e-24
Cit.29859.1.S1_s_at	-0.439191	-0.640425	>AT4G30390.1 | Symbols: | unknown protein | chr4:14862224-14862906REVERSELength = 95	1e-26
Cit.30953.1.S1_s_at	-0.436047	-0.735659	>AT2G03210.1 | Symbols: FUT2, ATFUT2 | FUT2 (FUCOSYLTRANSFERASE 2);fucosyltransferase/ transferase, transferring glycosylgroups | chr2:968335-970018 REVERSELength = 539	5e-77	>sp|Q9XI78|FUT8_ARATH Probable fucosyltransferase 8 OS=Arabidopsisthaliana GN=FUT8 PE=2 SV=1Length = 500	5e-76
Cit.35625.1.S1_s_at	-0.435277	-0.690108	>AT4G26500.1 | Symbols: EMB1374, CPSUFE, ATSUFE, SUFE1 | CPSUFE(CHLOROPLAST SULFUR E); enzyme activator/ transcriptionregulator | chr4:13382456-13383571 REVERSELength = 371	9e-66	>sp|Q84W65|SUFE_ARATH SufE-like protein, chloroplasticOS=Arabidopsis thaliana GN=EMB1374 PE=1 SV=2Length = 371	9e-65
Cit.17018.1.S1_s_at	-0.435101	-0.443125
Cit.30006.1.S1_s_at	-0.433665	-0.38446	>AT1G56000.1 | Symbols: | amine oxidase-related |chr1:20944149-20946101 FORWARDLength = 384	5e-32
Cit.13990.1.S1_at	-0.432482	-0.514469	>AT1G76880.1 | Symbols: | trihelix DNA-binding protein, putative |chr1:28865594-28867931 FORWARDLength = 603	2e-71			>PTCs00477.1 | PUT-155a-Citrus_sinensis-18348 | Trihelix family TF,nucleic acid sequenceLength = 1241	0
Cit.32853.1.S1_at	-0.429843	-0.524987
Cit.17567.1.S1_at	-0.426821	-0.514369	>AT5G40800.1 | Symbols: | unknown protein | chr5:16334810-16335628REVERSELength = 272	8e-28
Cit.18059.1.S1_s_at	-0.425816	-0.632298
Cit.22468.1.S1_s_at	-0.425328	-0.623669	>AT5G18670.1 | Symbols: BMY3, BAM9 | BMY3; beta-amylase/ catalytic/cation binding | chr5:6226138-6227999 FORWARDLength = 536	5e-53	>sp|P10537|AMYB_IPOBA Beta-amylase OS=Ipomoea batatas GN=BMY1 PE=1SV=4Length = 499	8e-16
Cit.30936.1.S1_s_at	-0.423603	-0.992869	>AT1G18730.1 | Symbols: NDF6 | NDF6 (NDH DEPENDENT FLOW 6) |chr1:6460625-6462107 FORWARDLength = 175	4e-35
Cit.7984.1.S1_s_at	-0.421855	-0.594693	>AT5G28840.1 | Symbols: GME | GME (GDP-D-MANNOSE 3',5'-EPIMERASE);GDP-mannose 3,5-epimerase/ NAD or NADH binding /catalytic | chr5:10862472-10864024 REVERSELength = 377	0	>sp|A3C4S4|GME1_ORYSJ GDP-mannose 3,5-epimerase 1 OS=Oryza sativasubsp. japonica GN=GME-1 PE=1 SV=1Length = 378	0
Cit.12389.1.S1_at	-0.42085	-0.416394	>AT2G02400.1 | Symbols: | cinnamoyl-CoA reductase family |chr2:631413-632449 REVERSELength = 318	e-140	>sp|Q9XES5|DFRA_MALDO Bifunctional dihydroflavonol4-reductase/flavanone 4-reductase OS=Malus domesticaGN=DFR PE=1 SV=1Length = 348	3e-48
Cit.38734.1.S1_at	-0.416527	-0.722289
Cit.31211.1.S1_at	-0.416365	-0.552294
Cit.13644.1.S1_at	-0.415141	-0.435389
Cit.2183.1.S1_s_at	-0.414815	-0.498449	>AT2G30520.3 | Symbols: RPT2 | RPT2 (ROOT PHOTOTROPISM 2); proteinbinding | chr2:13002920-13005153 REVERSELength = 545	2e-52	>sp|Q682S0|RPT2_ARATH Root phototropism protein 2 OS=Arabidopsisthaliana GN=RPT2 PE=1 SV=2Length = 593	3e-51
Cit.29898.1.S1_at	-0.40771	-0.675836	>AT4G20970.1 | Symbols: | basic helix-loop-helix (bHLH) familyprotein | chr4:11215259-11216212 FORWARDLength = 190	6e-28	>sp|Q9FLI1|BH036_ARATH Transcription factor bHLH36 OS=Arabidopsisthaliana GN=BHLH36 PE=2 SV=1Length = 174	3e-08	>PTCs00551.1 | PUT-155a-Citrus_sinensis-1485 | bHLH family TF,nucleic acid sequenceLength = 1272	0
Cit.28584.1.S1_at	-0.407361	-0.435545
Cit.18176.1.S1_at	-0.405245	-0.790569	>AT1G13120.1 | Symbols: emb1745 | emb1745 (embryo defective 1745) |chr1:4469334-4472775 REVERSELength = 611	2e-42
Cit.31123.1.S1_at	-0.40407	-0.443783
Cit.12329.1.S1_at	-0.399977	-0.638547	>AT5G53140.1 | Symbols: | protein phosphatase 2C, putative / PP2C,putative | chr5:21549228-21552132 FORWARDLength = 420	9e-51	>sp|Q94AT1|P2C76_ARATH Probable protein phosphatase 2C 76OS=Arabidopsis thaliana GN=At5g53140 PE=2 SV=1Length = 420	8e-50
Cit.19404.1.S1_s_at	-0.396958	-1.11864
Cit.38379.1.S1_at	-0.396633	-0.446129	>AT3G14180.1 | Symbols: | transcription factor |chr3:4707290-4708621 REVERSELength = 443	4e-24
Cit.21895.1.S1_at	-0.395247	-0.579026	>AT1G72650.2 | Symbols: TRFL6 | TRFL6 (TRF-LIKE 6); DNA binding /transcription factor | chr1:27350253-27353483 FORWARDLength = 630	4e-26			>PTCs00353.1 | PUT-155a-Citrus_sinensis-20443 | MYB-related familyTF, nucleic acid sequenceLength = 1023	4e-65
Cit.4721.1.S1_s_at	-0.393566	-0.450324	>AT2G36970.1 | Symbols: | UDP-glucoronosyl/UDP-glucosyl transferasefamily protein | chr2:15529050-15530712 FORWARDLength = 490	2e-22	>sp|P0C7P7|Y1567_ARATH Uncharacterized UDP-glucosyltransferaseAt1g05670 OS=Arabidopsis thaliana GN=At1g05670 PE=2 SV=1Length = 453	5e-08
Cit.10676.1.S1_at	-0.391742	-0.380968	>AT5G13200.1 | Symbols: | GRAM domain-containing protein /ABA-responsive protein-related | chr5:4207081-4208079FORWARDLength = 272	e-104	>sp|Q9LYV6|GEML5_ARATH GEM-like protein 5 OS=Arabidopsis thalianaGN=At5g13200 PE=2 SV=1Length = 272	e-103
Cit.14322.1.S1_at	-0.390828	-0.578881	>AT4G02405.1 | Symbols: | unknown protein | chr4:1057999-1059671REVERSELength = 333	1e-91	>sp|A0QM57|Y4873_MYCA1 Putative S-adenosyl-L-methionine-dependentmethyltransferase MAV_4873 OS=Mycobacterium avium(strain 104) GN=MAV_4873 PE=3 SV=1Length = 301	1e-16
Cit.3629.1.S1_s_at	-0.390498	-0.73345	>AT1G10070.3 | Symbols: ATBCAT-2 | ATBCAT-2 (ARABIDOPSIS THALIANABRANCHED-CHAIN AMINO ACID TRANSAMINASE 2);branched-chain-amino-acid transaminase/ catalytic |chr1:3288672-3290164 FORWARDLength = 318	2e-97	>sp|Q9M439|BCAT2_ARATH Branched-chain-amino-acid aminotransferase 2,chloroplastic OS=Arabidopsis thaliana GN=BCAT2 PE=1 SV=1Length = 388	2e-96
Cit.31825.1.S1_at	-0.389279	-0.525502	>AT4G25780.1 | Symbols: | pathogenesis-related protein, putative |chr4:13121107-13121679 FORWARDLength = 190	4e-31	>sp|P08299|PR1A_TOBAC Pathogenesis-related protein 1A OS=Nicotianatabacum PE=1 SV=1Length = 168	8e-23
Cit.8351.1.S1_s_at	-0.389173	-0.789347	>AT4G35090.2 | Symbols: CAT2 | CAT2 (CATALASE 2); catalase |chr4:16701105-16703215 REVERSELength = 474	e-135	>sp|P25819|CATA2_ARATH Catalase-2 OS=Arabidopsis thaliana GN=CAT2PE=1 SV=3Length = 492	e-134
Cit.30654.1.S1_at	-0.388086	-0.389319	>AT1G77120.1 | Symbols: ADH1, ADH, ATADH, ATADH1 | ADH1 (ALCOHOLDEHYDROGENASE 1); alcohol dehydrogenase |chr1:28975509-28977216 FORWARDLength = 379	4e-82	>sp|P48977|ADH_MALDO Alcohol dehydrogenase OS=Malus domestica GN=ADHPE=2 SV=1Length = 380	2e-81
Cit.30530.1.S1_s_at	-0.386002	-0.431413	>AT1G53280.1 | Symbols: | DJ-1 family protein |chr1:19864942-19867341 REVERSELength = 438	4e-59	>sp|Q8UW59|PARK7_CHICK Protein DJ-1 OS=Gallus gallus GN=PARK7 PE=2SV=1Length = 189	7e-22
Cit.40261.1.S1_s_at	-0.382899	-0.666589
Cit.30567.1.S1_at	-0.382035	-0.863963	>AT2G40890.1 | Symbols: CYP98A3 | CYP98A3 (cytochrome P450, family98, subfamily A, polypeptide 3); monooxygenase/p-coumarate 3-hydroxylase | chr2:17058291-17060532REVERSELength = 508	5e-74	>sp|O48922|C98A2_SOYBN Cytochrome P450 98A2 OS=Glycine maxGN=CYP98A2 PE=2 SV=1Length = 509	7e-76
Cit.37059.1.S1_x_at	-0.3798	-0.429913	>AT2G37210.1 | Symbols: | Encodes a protein of unknown function.It has been crystallized and shown to be structurallyalmost identical to the protein encoded by At5g11950. |chr2:15624253-15626834 REVERSELength = 215	4e-28	>sp|Q84MC2|Y5195_ARATH UPF0717 protein At5g11950 OS=Arabidopsisthaliana GN=At5g11950 PE=1 SV=1Length = 216	1e-24
Cit.10492.1.S1_s_at	0.381813	1.13806	>AT3G16370.1 | Symbols: | GDSL-motif lipase/hydrolase family protein| chr3:5556928-5558351 FORWARDLength = 353	e-135	>sp|Q9LU14|APG2_ARATH GDSL esterase/lipase APG OS=Arabidopsis thalianaGN=APG PE=1 SV=1Length = 353	e-134
Cit.15606.1.S1_at	0.38226	0.508931	>AT5G20190.1 | Symbols: | binding | chr5:6814093-6815171 FORWARDLength = 290	3e-40
Cit.26142.1.S1_s_at	0.382518	0.761772	>AT1G01630.1 | Symbols: | SEC14 cytosolic factor, putative /phosphoglyceride transfer protein, putative |chr1:229206-230675 FORWARDLength = 255	4e-65	>sp|Q55CU8|RSC5_DICDI Random slug protein 5 OS=Dictyosteliumdiscoideum GN=rsc5 PE=2 SV=1Length = 364	2e-14
Cit.17385.1.S1_at	0.382562	1.04149	>AT1G31320.1 | Symbols: LBD4 | LBD4 (LOB DOMAIN-CONTAINING PROTEIN4) | chr1:11213107-11214032 FORWARDLength = 172	5e-64	>sp|Q9SHE9|LBD4_ARATH LOB domain-containing protein 4 OS=Arabidopsisthaliana GN=LBD4 PE=2 SV=1Length = 172	5e-63	>PTCs00085.1 | PUT-155a-Citrus_sinensis-9472 | AS2 family TF,nucleic acid sequenceLength = 799	0
Cit.17265.1.S1_at	0.384616	0.600542
Cit.24698.1.S1_s_at	0.386946	0.458224
Cit.17011.1.S1_s_at	0.390009	0.450968	>AT5G05270.2 | Symbols: | chalcone-flavanone isomerase familyprotein | chr5:1563543-1564827 FORWARDLength = 209	9e-62	>sp|O65333|CFI_ELAUM Chalcone--flavonone isomerase OS=Elaeagnusumbellata GN=CHI PE=2 SV=1Length = 256	6e-12
Cit.31106.1.S1_at	0.390177	0.697713	>AT5G22860.1 | Symbols: | serine carboxypeptidase S28 familyprotein | chr5:7639511-7642945 REVERSELength = 502	5e-72	>sp|Q7TMR0|PCP_MOUSE Lysosomal Pro-X carboxypeptidase OS=Musmusculus GN=Prcp PE=2 SV=2Length = 491	9e-33
Cit.73.1.S1_s_at	0.394113	0.693726	>AT2G05100.1 | Symbols: LHCB2.1, LHCB2 | LHCB2.1; chlorophyllbinding | chr2:1823449-1824331 REVERSELength = 265	e-132	>sp|P27518|CB21_GOSHI Chlorophyll a-b binding protein 151,chloroplastic OS=Gossypium hirsutum GN=CAB-151 PE=2 SV=2Length = 265	e-134
Cit.5137.1.S1_at	0.395513	0.693415	>AT3G15530.2 | Symbols: | methyltransferase | chr3:5253253-5254193REVERSELength = 288	e-128	>sp|Q74LY0|UBIE_LACJO Menaquinone biosynthesis methyltransferaseubiE OS=Lactobacillus johnsonii GN=ubiE PE=3 SV=1Length = 244	2e-08
Cit.20906.1.S1_at	0.396543	0.594759
Cit.2913.1.S1_s_at	0.398345	0.868228	>AT5G02810.1 | Symbols: PRR7, APRR7 | PRR7 (PSEUDO-RESPONSEREGULATOR 7); transcription regulator/ two-componentresponse regulator | chr5:638283-641461 REVERSELength = 727	2e-29	>sp|Q93WK5|APRR7_ARATH Two-component response regulator-like APRR7OS=Arabidopsis thaliana GN=APRR7 PE=2 SV=1Length = 727	3e-28	>PTCs00123.1 | PUT-155a-Citrus_sinensis-4853 | C2C2-CO-like familyTF, nucleic acid sequenceLength = 916	0
Cit.24023.1.S1_s_at	0.398983	0.559751	>AT5G04310.1 | Symbols: | pectate lyase family protein |chr5:1203356-1207352 REVERSELength = 518	2e-78	>sp|Q93Z04|PEL13_ARATH Probable pectate lyase 13 OS=Arabidopsisthaliana GN=PMR6 PE=1 SV=1Length = 501	2e-77
Cit.10219.1.S1_at	0.400693	0.410744	>AT1G17840.1 | Symbols: WBC11, ABCG11, DSO, COF1, ATWBC11 | WBC11(WHITE-BROWN COMPLEX HOMOLOG PROTEIN 11); ATPase, coupledto transmembrane movement of substances / fatty acidtransporter | chr1:6142870-6145894 FORWARDLength = 703	8e-76	>sp|Q8RXN0|AB11G_ARATH ABC transporter G family member 11OS=Arabidopsis thaliana GN=ABCG11 PE=1 SV=1Length = 703	8e-75
Cit.2690.1.S1_s_at	0.402103	0.492585	>AT4G20820.1 | Symbols: | FAD-binding domain-containing protein |chr4:11150160-11151758 FORWARDLength = 532	e-142	>sp|Q9SVG4|RETOL_ARATH Reticuline oxidase-like protein OS=Arabidopsisthaliana GN=At4g20830 PE=1 SV=2Length = 570	e-117
Cit.30762.1.S1_at	0.402128	0.557333	>AT1G63690.1 | Symbols: | protease-associated (PA)domain-containing protein | chr1:23618490-23622082FORWARDLength = 540	3e-46	>sp|Q8TCT7|PSL1_HUMAN Signal peptide peptidase-like 2B OS=Homosapiens GN=SPPL2B PE=1 SV=2Length = 592	5e-12
Cit.6890.1.S1_s_at	0.402452	0.565145	>AT4G08170.2 | Symbols: | inositol 1,3,4-trisphosphate 5/6-kinasefamily protein | chr4:5163707-5167000 REVERSELength = 353	e-106	>sp|Q9SUG3|ITPK2_ARATH Inositol-tetrakisphosphate 1-kinase 2OS=Arabidopsis thaliana GN=ITPK2 PE=2 SV=2Length = 353	e-105
Cit.1280.1.S1_s_at	0.40359	1.16111	>AT4G11820.2 | Symbols: MVA1 | MVA1; acetyl-CoA C-acetyltransferase/hydroxymethylglutaryl-CoA synthase |chr4:7109124-7111901 REVERSELength = 461	9e-71	>sp|P54873|HMCS_ARATH Hydroxymethylglutaryl-CoA synthaseOS=Arabidopsis thaliana GN=HMGS PE=2 SV=2Length = 461	9e-70
Cit.9171.1.S1_at	0.40672	0.442536	>AT4G37980.1 | Symbols: ELI3-1, ELI3, ATCAD7, CAD7 | ELI3-1(ELICITOR-ACTIVATED GENE 3-1); binding / catalytic/oxidoreductase/ zinc ion binding |chr4:17852670-17854302 FORWARDLength = 357	2e-58	>sp|Q9ZRF1|MTDH_FRAAN Probable mannitol dehydrogenase OS=Fragariaananassa GN=CAD PE=2 SV=1Length = 359	5e-62
Cit.21331.1.S1_x_at	0.416473	0.48754
Cit.28153.1.S1_at	0.416504	0.515688
Cit.20856.1.S1_s_at	0.417692	0.600419
Cit.39816.1.S1_s_at	0.418158	0.799481			>sp|Q03878|GRP1_DAUCA Glycine-rich RNA-binding protein OS=Daucuscarota PE=2 SV=1Length = 157	6e-19
Cit.17025.1.S1_at	0.419634	0.565751	>AT4G12320.1 | Symbols: CYP706A6 | CYP706A6; electron carrier/ hemebinding / iron ion binding / monooxygenase/ oxygenbinding | chr4:7314939-7316647 REVERSELength = 518	2e-97	>sp|Q9SBQ9|F3PH_PETHY Flavonoid 3'-monooxygenase OS=Petunia hybridaGN=CYP75B2 PE=2 SV=1Length = 512	2e-77
Cit.7369.1.S1_at	0.420046	0.737277	>AT1G75220.1 | Symbols: | integral membrane protein, putative |chr1:28229412-28232606 REVERSELength = 487	e-112	>sp|Q9FRL3|ERDL6_ARATH Sugar transporter ERD6-like 6 OS=Arabidopsisthaliana GN=At1g75220 PE=1 SV=1Length = 487	e-111
Cit.3020.1.S1_s_at	0.425349	0.8462	>AT3G14200.1 | Symbols: | DNAJ heat shock N-terminaldomain-containing protein | chr3:4712881-4714361 REVERSELength = 230	3e-35	>sp|Q8NHS0|DNJB8_HUMAN DnaJ homolog subfamily B member 8 OS=Homosapiens GN=DNAJB8 PE=1 SV=1Length = 232	5e-10
Cit.17116.1.S1_at	0.426365	0.380887
Cit.5205.1.S1_at	0.430045	1.28627	>AT1G65840.1 | Symbols: ATPAO4, PAO4 | ATPAO4 (ARABIDOPSIS THALIANAPOLYAMINE OXIDASE 4); amine oxidase/ polyamine oxidase |chr1:24490173-24492728 FORWARDLength = 497	e-109	>sp|Q8H191|PAO4_ARATH Probable polyamine oxidase 4 OS=Arabidopsisthaliana GN=PAO4 PE=1 SV=1Length = 497	e-108
Cit.19487.1.S1_at	0.430261	0.552354
Cit.28150.1.S1_s_at	0.43068	0.5476	>AT1G19300.1 | Symbols: GATL1, PARVUS, GLZ1 | PARVUS (PARVUS);polygalacturonate 4-alpha-galacturonosyltransferase/transferase, transferring glycosyl groups / transferase,transferring hexosyl groups | chr1:6671451-6672506REVERSELength = 351	6e-39
Cit.15198.1.S1_s_at	0.431285	0.393982	>AT5G01510.1 | Symbols: | FUNCTIONS IN: molecular_function unknown;INVOLVED IN: biological_process unknown; LOCATED IN:cellular_component unknown; EXPRESSED IN: 23 plantstructures; EXPRESSED DURING: 14 growth stages; CONTAINSInterPro DOMAIN/s: Protein of unknown function DUF647(InterPro:IPR006968); BEST Arabidopsis thaliana proteinmatch is: RUS1 (ROOT UVB SENSITIVE 1)(TAIR:AT3G45890.1); Has 266 B…	3e-22
Cit.21378.1.S1_at	0.431576	0.498072
Cit.15829.1.S1_at	0.438518	0.524533
Cit.9904.1.S1_s_at	0.442293	0.816288	>AT3G45140.1 | Symbols: LOX2, ATLOX2 | LOX2 (LIPOXYGENASE 2);lipoxygenase | chr3:16525437-16529233 FORWARDLength = 896	0	>sp|P38418|LOXC_ARATH Lipoxygenase, chloroplastic OS=Arabidopsisthaliana GN=LOX2 PE=1 SV=1Length = 896	0
Cit.4154.1.S1_s_at	0.445347	0.879577
Cit.28073.1.S1_at	0.446682	0.495423	>AT5G55230.1 | Symbols: ATMAP65-1, MAP65-1 | ATMAP65-1(MICROTUBULE-ASSOCIATED PROTEINS 65-1); microtubulebinding | chr5:22402716-22405182 FORWARDLength = 587	3e-50
Cit.5237.1.S1_s_at	0.446996	0.523283
Cit.6011.1.S1_at	0.44961	0.776852	>AT5G59770.1 | Symbols: | FUNCTIONS IN: molecular_function unknown;INVOLVED IN: biological_process unknown; LOCATED IN:cellular_component unknown; EXPRESSED IN: 22 plantstructures; EXPRESSED DURING: 13 growth stages; CONTAINSInterPro DOMAIN/s: Protein-tyrosine phosphatase-like,PTPLA (InterPro:IPR007482); BEST Arabidopsis thalianaprotein match is: PAS2 (PASTICCINO 2); enoyl-CoAhydratase/ protein t…	7e-25	>sp|Q9QY80|PTPLA_MOUSE Protein-tyrosine phosphatase-like member AOS=Mus musculus GN=Ptpla PE=2 SV=1Length = 281	1e-08
Cit.11650.1.S1_s_at	0.451255	0.767073	>AT5G22460.2 | Symbols: | esterase/lipase/thioesterase familyprotein | chr5:7443659-7445269 REVERSELength = 340 AT5G22460.2 esterase/lipase/thioesterase family protein; FUNCTIONS IN: catalytic activity; INVOLVED IN: biological_process unknown; LOCATED IN: cell wall, vacuole, plant-type cell wall; EXPRESSED IN: 19 plant structures; EXPRESSED DURING: 12 growth stages; CONTAINS InterPro DOMAIN/s: Al…	2e-93
Cit.20048.1.S1_s_at	0.454733	1.33857
Cit.17452.1.S1_at	0.465741	0.415898	>AT3G16490.1 | Symbols: IQD26 | IQD26 (IQ-domain 26); calmodulinbinding | chr3:5603962-5605489 REVERSELength = 389	2e-32
Cit.13437.1.S1_s_at	0.469556	0.716046	>AT4G39210.1 | Symbols: APL3 | APL3; glucose-1-phosphateadenylyltransferase | chr4:18260332-18263181 FORWARDLength = 521	0	>sp|Q00081|GLGL1_SOLTU Glucose-1-phosphate adenylyltransferase largesubunit 1 (Fragment) OS=Solanum tuberosum GN=AGPS1 PE=2SV=1Length = 470	0
Cit.33343.1.S1_s_at	0.474685	0.652338
Cit.5624.1.S1_at	0.477547	1.24885	>AT5G40240.1 | Symbols: | nodulin MtN21 family protein |chr5:16082325-16084466 REVERSELength = 368	3e-96	>sp|Q6J163|5NG4_PINTA Auxin-induced protein 5NG4 OS=Pinus taeda PE=2SV=1Length = 410	1e-35
Cit.27864.1.S1_s_at	0.480304	0.640516
Cit.9213.1.S1_at	0.481332	0.630438	>AT5G48300.1 | Symbols: ADG1, APS1 | ADG1 (ADP GLUCOSEPYROPHOSPHORYLASE 1); glucose-1-phosphateadenylyltransferase | chr5:19570326-19572557 FORWARDLength = 520	0	>sp|P52417|GLGS2_VICFA Glucose-1-phosphate adenylyltransferase smallsubunit 2, chloroplastic OS=Vicia faba GN=AGPP PE=2 SV=1Length = 512	0
Cit.14043.1.S1_at	0.48708	0.63491
Cit.17223.1.S1_s_at	0.488879	0.750306
Cit.39529.1.S1_s_at	0.499168	0.406332
Cit.11672.1.S1_s_at	0.499218	1.05069	>AT5G52040.4 | Symbols: | ATRSP41; RNA binding / nucleic acidbinding / nucleotide binding | chr5:21131881-21133318FORWARDLength = 324	8e-25	>sp|P92966|RSP41_ARATH Arginine/serine-rich-splicing factor RSP41OS=Arabidopsis thaliana GN=RSP41 PE=1 SV=2Length = 356	1e-22
Cit.10444.1.S1_at	0.502204	1.16405	>AT4G15440.1 | Symbols: HPL1, CYP74B2 | HPL1 (HYDROPEROXIDE LYASE 1);electron carrier/ heme binding / iron ion binding /monooxygenase | chr4:8835869-8838462 FORWARDLength = 384	e-138	>sp|Q96242|CP74A_ARATH Allene oxide synthase, chloroplasticOS=Arabidopsis thaliana GN=CYP74A PE=1 SV=3Length = 518	e-106
Cit.33177.1.S1_s_at	0.503498	0.580485
Cit.465.1.S1_s_at	0.509793	1.64725	>AT5G54770.1 | Symbols: THI1, TZ, THI4 | THI1; proteinhomodimerization | chr5:22246634-22247891 FORWARDLength = 349	e-150	>sp|O23787|THI4_CITSI Thiazole biosynthetic enzyme, chloroplasticOS=Citrus sinensis GN=THI1 PE=2 SV=1Length = 356	e-158
Cit.4965.1.S1_at	0.513027	0.767287	>AT3G02100.1 | Symbols: | UDP-glucoronosyl/UDP-glucosyl transferasefamily protein | chr3:368840-370484 REVERSELength = 464	e-105	>sp|Q9SK82|COGT2_ARATH Cytokinin-O-glucosyltransferase 2OS=Arabidopsis thaliana GN=UGT85A1 PE=2 SV=1Length = 489	8e-55
Cit.26077.1.S1_at	0.516703	0.694177	>AT5G37020.1 | Symbols: ARF8, ATARF8 | ARF8 (AUXIN RESPONSE FACTOR 8);transcription factor | chr5:14630151-14634106 FORWARDLength = 811	1e-45	>sp|Q9FGV1|ARFH_ARATH Auxin response factor 8 OS=Arabidopsis thalianaGN=ARF8 PE=2 SV=2Length = 811	1e-44
Cit.35230.1.S1_at	0.533949	0.525068	>AT1G11120.2 | Symbols: | unknown protein | chr1:3715229-3717320FORWARDLength = 161	1e-40
Cit.5117.1.S1_at	0.535775	2.13819	>AT3G62550.1 | Symbols: | universal stress protein (USP) familyprotein | chr3:23136194-23137074 FORWARDLength = 162	2e-45	>sp|Q8LGG8|USPAL_ARATH Universal stress protein A-like proteinOS=Arabidopsis thaliana GN=At3g01520 PE=1 SV=2Length = 175	7e-09
Cit.16085.1.S1_at	0.541857	1.12961
Cit.22893.1.S1_at	0.542035	0.581435
Cit.17553.1.S1_at	0.544199	0.394852
Cit.3107.1.S1_s_at	0.544692	1.17653	>AT4G24220.2 | Symbols: VEP1, AWI31 | VEP1 (VEIN PATTERNING 1);binding / catalytic | chr4:12565219-12566474 FORWARDLength = 387	e-155	>sp|O74913|YJ72_SCHPO Uncharacterized protein C757.02cOS=Schizosaccharomyces pombe GN=SPCC757.02c PE=2 SV=1Length = 405	1e-27
Cit.4585.1.S1_at	0.584055	0.964725	>AT1G61240.4 | Symbols: | unknown protein | chr1:22582537-22585050FORWARDLength = 425	4e-80
Cit.17377.1.S1_at	0.591253	0.706728
Cit.16647.1.S1_at	0.62397	1.2497	>AT3G58790.1 | Symbols: GAUT15 | GAUT15 (Galacturonosyltransferase15); polygalacturonate 4-alpha-galacturonosyltransferase/transferase, transferring glycosyl groups / transferase,transferring hexosyl groups | chr3:21742455-21745972REVERSELength = 540	e-166	>sp|Q9LSG3|QUA1_ARATH Glycosyltransferase QUASIMODO1 OS=Arabidopsisthaliana GN=QUA1 PE=1 SV=1Length = 559	3e-63
Cit.14278.1.S1_at	0.624672	0.428333	>AT5G43745.1 | Symbols: | phosphotransferase-related |chr5:17569435-17574954 REVERSELength = 817	6e-68	>sp|Q5H8A6|CASTO_LOTJA Putative ion channel CASTOR, chloroplasticOS=Lotus japonicus GN=CASTOR PE=1 SV=1Length = 853	6e-12
Cit.9620.1.S1_s_at	0.629739	1.04138
Cit.16053.1.S1_s_at	0.631515	0.518354	>AT5G66240.2 | Symbols: | transducin family protein / WD-40 repeatfamily protein | chr5:26466348-26468201 FORWARDLength = 331	2e-41	>sp|Q8BFQ4|WDR82_MOUSE WD repeat-containing protein 82 OS=Musmusculus GN=Wdr82 PE=1 SV=1Length = 313	2e-13
Cit.25008.1.S1_at	0.653152	0.533682			>sp|Q9LRR5|DRL21_ARATH Putative disease resistance protein At3g14460OS=Arabidopsis thaliana GN=At3g14460 PE=2 SV=1Length = 1424	1e-13
Cit.18480.1.S1_at	0.661201	0.715034
Cit.17473.1.S1_at	0.663873	0.47559
Cit.10672.1.S1_s_at	0.685903	2.50259	>AT3G26740.1 | Symbols: CCL | CCL (CCR-LIKE) | chr3:9827868-9828461FORWARDLength = 141	3e-30	>sp|Q03200|LIRP1_ORYSJ Light-regulated protein OS=Oryza sativasubsp. japonica GN=LIR1 PE=2 SV=1Length = 128	2e-21
Cit.6407.1.S1_at	0.692587	1.19202	>AT5G59030.1 | Symbols: COPT1 | COPT1 (copper transporter 1); copperion transmembrane transporter | chr5:23833945-23834457REVERSELength = 170	5e-44	>sp|Q39065|COPT1_ARATH Copper transporter 1 OS=Arabidopsis thalianaGN=COPT1 PE=2 SV=2Length = 170	5e-43
Cit.11649.1.S1_at	0.706418	1.08342	>AT5G22460.2 | Symbols: | esterase/lipase/thioesterase familyprotein | chr5:7443659-7445269 REVERSELength = 340	6e-48
Cit.2093.1.S1_s_at	0.708085	0.771937	>AT3G29030.1 | Symbols: ATEXPA5, ATEXP5, ATHEXP ALPHA 1.4, EXP5,EXPA5 | EXPA5 (EXPANSIN A5) | chr3:11011538-11013068REVERSELength = 255	e-104	>sp|Q38864|EXPA5_ARATH Expansin-A5 OS=Arabidopsis thaliana GN=EXPA5PE=2 SV=1Length = 255	e-103
Cit.21047.1.S1_s_at	0.709686	0.493452
Cit.9944.1.S1_x_at	0.728061	0.69777	>AT4G37990.1 | Symbols: ELI3-2, ELI3, ATCAD8, CAD-B2 | ELI3-2(ELICITOR-ACTIVATED GENE 3-2); aryl-alcoholdehydrogenase/ mannitol dehydrogenase |chr4:17855964-17857388 FORWARDLength = 359	e-145	>sp|Q9ZRF1|MTDH_FRAAN Probable mannitol dehydrogenase OS=Fragariaananassa GN=CAD PE=2 SV=1Length = 359	e-159
Cit.23474.1.S1_at	0.739098	0.665687	>AT3G27690.1 | Symbols: LHCB2.4, LHCB2.3, LHCB2 | LHCB2.3;chlorophyll binding | chr3:10256002-10256921 FORWARDLength = 266	1e-40	>sp|P27491|CB27_TOBAC Chlorophyll a-b binding protein 7,chloroplastic OS=Nicotiana tabacum GN=CAB7 PE=3 SV=1Length = 267	1e-44
Cit.14252.1.S1_at	0.76783	0.769119
Cit.3084.1.S1_at	0.796622	1.17032
Cit.29327.1.S1_x_at	0.809647	0.754093	>AT1G69530.3 | Symbols: ATEXPA1, EXP1, AT-EXP1, ATEXP1, ATHEXP ALPHA1.2 | ATEXPA1 (ARABIDOPSIS THALIANA EXPANSIN A1) |chr1:26142034-26143200 FORWARDLength = 275	1e-41	>sp|Q9C554|EXPA1_ARATH Expansin-A1 OS=Arabidopsis thaliana GN=EXPA1PE=2 SV=1Length = 250	1e-40
Cit.4047.1.S1_at	0.812391	0.450371	>AT2G02990.1 | Symbols: RNS1, ATRNS1 | RNS1 (RIBONUCLEASE 1);endoribonuclease/ ribonuclease | chr2:873714-874667FORWARDLength = 230	7e-96	>sp|P80022|RNLE_SOLLC Extracellular ribonuclease LE OS=Solanumlycopersicum PE=1 SV=2Length = 230	1e-99
Cit.9944.1.S1_at	0.817799	0.754437	>AT4G37990.1 | Symbols: ELI3-2, ELI3, ATCAD8, CAD-B2 | ELI3-2(ELICITOR-ACTIVATED GENE 3-2); aryl-alcoholdehydrogenase/ mannitol dehydrogenase |chr4:17855964-17857388 FORWARDLength = 359	e-145	>sp|Q9ZRF1|MTDH_FRAAN Probable mannitol dehydrogenase OS=Fragariaananassa GN=CAD PE=2 SV=1Length = 359	e-159
Cit.6280.1.S1_at	0.821393	1.07579	>AT5G67480.2 | Symbols: BT4 | BT4 (BTB AND TAZ DOMAIN PROTEIN 4);protein binding / transcription regulator |chr5:26931055-26932529 REVERSELength = 383	e-125	>sp|Q6YXY2|HACL1_ORYSJ Probable histone acetyltransferase HAC-like 1OS=Oryza sativa subsp. japonica GN=Os02g0137500 PE=3 SV=2Length = 1668	4e-12
Cit.28305.1.S1_at	0.872281	0.713843	>AT1G05300.1 | Symbols: ZIP5 | ZIP5; cation transmembranetransporter/ metal ion transmembrane transporter |chr1:1545258-1547709 REVERSELength = 360	7e-32	>sp|O23039|ZIP5_ARATH Zinc transporter 5 OS=Arabidopsis thalianaGN=ZIP5 PE=2 SV=1Length = 360	6e-31
Cit.10673.1.S1_at	1.10208	2.83031	>AT3G26740.1 | Symbols: CCL | CCL (CCR-LIKE) | chr3:9827868-9828461FORWARDLength = 141	4e-29	>sp|Q03200|LIRP1_ORYSJ Light-regulated protein OS=Oryza sativasubsp. japonica GN=LIR1 PE=2 SV=1Length = 128	7e-22

## Sheet: K.apiculata specific
	foldchange(2v1>=1.3)	ATIR	e_value	sprot	e_value	TF	e_value
Cit.25666.1.S1_at	-1.23413	>AT2G36810.1 | Symbols: | binding | chr2:15425739-15439462 REVERSELength = 1716	e-101	>sp|Q54F23|HTR7A_DICDI HEAT repeat-containing protein 7A homologOS=Dictyostelium discoideum GN=heatr7a PE=4 SV=1Length = 1647	6e-06
Cit.30576.1.S1_s_at	-1.17215	>AT5G05930.1 | Symbols: | guanylyl cyclase-related (GC1) |chr5:1780270-1782659 REVERSELength = 274	9e-48	>sp|O80982|HSFA2_ARATH Heat stress transcription factor A-2OS=Arabidopsis thaliana GN=HSFA2 PE=2 SV=1Length = 345	1e-36	>PTCs00298.1 | PUT-155a-Citrus_sinensis-27224 | HSF family TF, nucleicacid sequenceLength = 1953	0
Cit.31960.1.S1_at	-1.08515
Cit.1122.1.S1_at	-1.03839	>AT5G26667.3 | Symbols: PYR6 | PYR6; cytidylate kinase/ uridylatekinase | chr5:9276659-9278091 FORWARDLength = 202	3e-30	>sp|O04905|UMPK_ARATH Uridylate kinase OS=Arabidopsis thalianaGN=PYR6 PE=1 SV=1Length = 202	3e-29
Cit.14196.1.S1_at	-0.966414
Cit.29476.1.S1_s_at	-0.930742
Cit.29521.1.S1_at	-0.922945	>AT3G55580.1 | Symbols: | regulator of chromosome condensation(RCC1) family protein | chr3:20612766-20615730 FORWARDLength = 488	1e-65	>sp|Q15751|HERC1_HUMAN Probable E3 ubiquitin-protein ligase HERC1OS=Homo sapiens GN=HERC1 PE=1 SV=1Length = 4861	3e-10
Cit.10465.1.S1_s_at	-0.861563			>sp|P41152|HSF30_SOLPE Heat shock factor protein HSF30 OS=Solanumperuvianum GN=HSF30 PE=2 SV=1Length = 351	2e-16	>PTCs00298.1 | PUT-155a-Citrus_sinensis-27224 | HSF family TF, nucleicacid sequenceLength = 1953	0
Cit.18528.1.S1_s_at	-0.853679
Cit.29521.1.S1_x_at	-0.841763	>AT3G55580.1 | Symbols: | regulator of chromosome condensation(RCC1) family protein | chr3:20612766-20615730 FORWARDLength = 488	1e-65	>sp|Q15751|HERC1_HUMAN Probable E3 ubiquitin-protein ligase HERC1OS=Homo sapiens GN=HERC1 PE=1 SV=1Length = 4861	3e-10
Cit.32066.1.S1_at	-0.838745	>AT2G45770.1 | Symbols: CPFTSY, FRD4 | CPFTSY; 7S RNA binding / GTPbinding / nucleoside-triphosphatase/ nucleotide binding| chr2:18851248-18853402 FORWARDLength = 366	7e-88	>sp|O67066|FTSY_AQUAE Cell division protein ftsY homolog OS=Aquifexaeolicus GN=ftsY PE=3 SV=1Length = 461	3e-29
Cit.26553.1.S1_at	-0.832286	>AT1G79510.2 | Symbols: | unknown protein | chr1:29908271-29909175REVERSELength = 275	2e-72
Cit.29921.1.S1_at	-0.830757
Cit.16740.1.S1_at	-0.817872
Cit.40109.1.S1_at	-0.781691			>sp|Q5NPF1|RUVX_ZYMMO Putative Holliday junction resolvaseOS=Zymomonas mobilis GN=ZMO0785 PE=3 SV=2Length = 163	4e-06
Cit.32002.1.S1_at	-0.771635	>AT1G49210.1 | Symbols: | zinc finger (C3HC4-type RING finger)family protein | chr1:18201994-18202671 FORWARDLength = 225	1e-51	>sp|Q6NML0|ATL1J_ARATH RING-H2 finger protein ATL1J OS=Arabidopsisthaliana GN=ATL1J PE=2 SV=1Length = 225	1e-50
Cit.38653.1.S1_at	-0.742539
Cit.35860.1.S1_at	-0.725508
Cit.29521.1.S1_s_at	-0.723541	>AT3G55580.1 | Symbols: | regulator of chromosome condensation(RCC1) family protein | chr3:20612766-20615730 FORWARDLength = 488	1e-65	>sp|Q15751|HERC1_HUMAN Probable E3 ubiquitin-protein ligase HERC1OS=Homo sapiens GN=HERC1 PE=1 SV=1Length = 4861	3e-10
Cit.29353.1.S1_s_at	-0.720186	>AT5G26600.1 | Symbols: | catalytic/ pyridoxal phosphate binding |chr5:9377455-9378882 FORWARDLength = 475	e-105	>sp|P18549|CEFD_STRCL Isopenicillin N epimerase OS=Streptomycesclavuligerus GN=cefD PE=1 SV=3Length = 398	9e-13
Cit.22574.1.S1_s_at	-0.716449	>AT5G63950.1 | Symbols: CHR24 | CHR24 (chromatin remodeling 24); ATPbinding / DNA binding / helicase/ nucleic acid binding |chr5:25592160-25598405 REVERSELength = 1090	5e-62	>sp|A6QQR4|ERC6L_BOVIN DNA excision repair protein ERCC-6-likeOS=Bos taurus GN=ERCC6L PE=2 SV=1Length = 1242	1e-11
Cit.25165.1.S1_s_at	-0.715292	>AT1G58450.1 | Symbols: | peptidyl-prolyl cis-trans isomeraseFKBP-type family protein | chr1:21718014-21718916FORWARDLength = 164	4e-29	>sp|Q43207|FKB70_WHEAT 70 kDa peptidyl-prolyl isomerase OS=Triticumaestivum GN=FKBP70 PE=2 SV=1Length = 559	1e-28
Cit.16020.1.S1_at	-0.713377	>AT5G61440.1 | Symbols: ACHT5 | ACHT5 (ATYPICAL CYS HIS RICHTHIOREDOXIN 5) | chr5:24707658-24708684 FORWARDLength = 245	9e-60	>sp|Q9XFI1|TRXL3_ARATH Thioredoxin-like 3, chloroplasticOS=Arabidopsis thaliana GN=At5g61440 PE=2 SV=1Length = 245	9e-59
Cit.38247.1.S1_at	-0.709424
Cit.37255.1.S1_at	-0.708813
Cit.5493.1.S1_s_at	-0.700783
Cit.29999.1.S1_at	-0.695681	>AT5G53350.1 | Symbols: CLPX | CLPX; ATP binding / ATPase/nucleoside-triphosphatase/ nucleotide binding / proteinbinding | chr5:21644060-21647503 FORWARDLength = 579	e-106	>sp|B7KBH7|CLPX_CYAP7 ATP-dependent Clp protease ATP-binding subunitclpX OS=Cyanothece sp. (strain PCC 7424) GN=clpX PE=3SV=1Length = 447	2e-53
Cit.6530.1.S1_at	-0.689255	>AT2G19810.1 | Symbols: | zinc finger (CCCH-type) family protein |chr2:8550419-8551498 FORWARDLength = 359	8e-89	>sp|O82199|C3H20_ARATH Zinc finger CCCH domain-containing protein 20OS=Arabidopsis thaliana GN=At2g19810 PE=2 SV=1Length = 359	8e-88
Cit.28939.1.S1_at	-0.681421					>PTCs00367.1 | PUT-155a-Citrus_sinensis-8123 | MYB-related family TF,nucleic acid sequenceLength = 1250	e-112
Cit.10391.1.S1_at	-0.679403	>AT1G48920.1 | Symbols: ATNUC-L1, PARL1 | ATNUC-L1; nucleic acidbinding / nucleotide binding | chr1:18098186-18101422FORWARDLength = 557	3e-58	>sp|P41891|GAR2_SCHPO Protein gar2 OS=Schizosaccharomyces pombeGN=gar2 PE=1 SV=2Length = 500	9e-18
Cit.24298.1.S1_at	-0.67132	>AT1G68140.1 | Symbols: | FUNCTIONS IN: molecular_function unknown;INVOLVED IN: biological_process unknown; EXPRESSED IN:23 plant structures; EXPRESSED DURING: 13 growth stages;CONTAINS InterPro DOMAIN/s: Protein of unknown functionDUF1644 (InterPro:IPR012866); BEST Arabidopsis thalianaprotein match is: protein binding / zinc ion binding(TAIR:AT4G08460.2); Has 145 Blast hits to 136 proteinsin 7 s…	1e-28
Cit.32831.1.S1_at	-0.669254
Cit.30003.1.S1_at	-0.663312	>AT1G67440.1 | Symbols: emb1688 | emb1688 (embryo defective 1688); GTPbinding / GTPase | chr1:25263905-25265551 REVERSELength = 433	e-165	>sp|Q8YUA3|RSGA1_ANASP Putative ribosome biogenesis GTPase rsgA 1OS=Anabaena sp. (strain PCC 7120) GN=rsgA1 PE=3 SV=1Length = 370	2e-70
Cit.31059.1.S1_at	-0.660002	>AT3G07770.1 | Symbols: | ATP binding | chr3:2479611-2483970 FORWARDLength = 799	e-115	>sp|P04809|HSP83_DROPS Heat shock protein 83 OS=Drosophilapseudoobscura pseudoobscura GN=Hsp83 PE=3 SV=2Length = 717	3e-61
Cit.31436.1.S1_at	-0.656143	>AT4G16845.1 | Symbols: VRN2 | VRN2 (REDUCED VERNALIZATION RESPONSE2); transcription factor | chr4:9476708-9479725 FORWARDLength = 440	4e-49	>sp|Q8W5B1|VRN2_ARATH Polycomb group protein VERNALIZATION 2OS=Arabidopsis thaliana GN=VRN2 PE=1 SV=2Length = 440	4e-48
Cit.28866.1.S1_s_at	-0.655817	>AT5G23860.1 | Symbols: TUB8 | TUB8; structural constituent ofcytoskeleton | chr5:8042962-8044528 FORWARDLength = 449	4e-26	>sp|Q6VAF5|TBB7_GOSHI Tubulin beta-7 chain OS=Gossypium hirsutumPE=2 SV=1Length = 444	1e-25
Cit.3345.1.S1_at	-0.648857	>AT4G11660.1 | Symbols: AT-HSFB2B, HSFB2B | AT-HSFB2B; transcriptionfactor/ transcription repressor | chr4:7043006-7044227FORWARDLength = 377	2e-77	>sp|Q9T0D3|HFB2B_ARATH Heat stress transcription factor B-2bOS=Arabidopsis thaliana GN=HSFB2B PE=2 SV=1Length = 377	2e-76	>PTCs00293.1 | PUT-155a-Citrus_sinensis-14800 | HSF family TF,nucleic acid sequenceLength = 726	0
Cit.38261.1.S1_at	-0.640013	>AT2G25850.3 | Symbols: | nucleotidyltransferase family protein |chr2:11026048-11030440 REVERSELength = 786	1e-80	>sp|Q9WVP6|PAPOB_MOUSE Poly(A) polymerase beta OS=Mus musculusGN=Papolb PE=1 SV=2Length = 641	2e-34
Cit.35572.1.S1_at	-0.635614	>AT4G31080.1 | Symbols: | unknown protein | chr4:15121186-15123072FORWARDLength = 409	2e-43	>sp|Q9ZQ34|Y2433_ARATH Uncharacterized protein At2g24330OS=Arabidopsis thaliana GN=At2g24330 PE=2 SV=1Length = 408	1e-37
Cit.15590.1.S1_x_at	-0.632994			>sp|Q8RWU6|NHX6_ARATH Sodium/hydrogen exchanger 6 OS=Arabidopsisthaliana GN=NHX6 PE=2 SV=2Length = 535	1e-09
Cit.38553.1.S1_at	-0.632739	>AT3G16340.1 | Symbols: ATPDR1, PDR1 | PDR1; ATPase, coupled totransmembrane movement of substances |chr3:5539897-5546263 FORWARDLength = 1416	e-106	>sp|Q94A18|AB29G_ARATH ABC transporter G family member 29OS=Arabidopsis thaliana GN=ABCG29 PE=2 SV=2Length = 1416	e-105
Cit.34642.1.S1_at	-0.631145	>AT3G10480.2 | Symbols: ANAC050 | no apical meristem (NAM) familyprotein | chr3:3264410-3266781 FORWARDLength = 446	3e-71	>sp|Q84K00|NAC78_ARATH NAC domain-containing protein 78OS=Arabidopsis thaliana GN=NAC078 PE=2 SV=2Length = 567	5e-57
Cit.14104.1.S1_at	-0.628428	>AT5G25170.1 | Symbols: | unknown protein | chr5:8693257-8694438FORWARDLength = 218	1e-86	>sp|Q93VG8|U326_ARATH UPF0326 protein At4g17486 OS=Arabidopsisthaliana GN=At4g17486 PE=2 SV=1Length = 224	2e-52
Cit.16053.1.S1_s_at	-0.625873	>AT5G66240.2 | Symbols: | transducin family protein / WD-40 repeatfamily protein | chr5:26466348-26468201 FORWARDLength = 331	2e-41	>sp|Q8BFQ4|WDR82_MOUSE WD repeat-containing protein 82 OS=Musmusculus GN=Wdr82 PE=1 SV=1Length = 313	2e-13
Cit.29942.1.S1_at	-0.625454	>AT2G46700.1 | Symbols: ATCRK3, CRK3 | calcium-dependent proteinkinase, putative / CDPK, putative |chr2:19182968-19186430 REVERSELength = 595	e-153	>sp|P53681|CRK_DAUCA CDPK-related protein kinase OS=Daucus carotaGN=CRK PE=2 SV=1Length = 602	e-123
Cit.32949.1.S1_at	-0.625272
Cit.31931.1.S1_at	-0.612672
Cit.1002.1.S1_s_at	-0.611036	>AT3G26180.2 | Symbols: CYP71B20 | CYP71B20; electron carrier/ hemebinding / iron ion binding / monooxygenase/ oxygenbinding | chr3:9578407-9579993 REVERSELength = 368	1e-80	>sp|P48419|C75A3_PETHY Flavonoid 3',5'-hydroxylase 2 OS=Petuniahybrida GN=CYP75A3 PE=2 SV=1Length = 508	2e-70
Cit.18427.1.S1_at	-0.601114
Cit.14627.1.S1_at	-0.597623
Cit.31168.1.S1_at	-0.592812	>AT2G31290.2 | Symbols: | ubiquitin thiolesterase |chr2:13344151-13345398 FORWARDLength = 415	3e-62
Cit.900.1.S1_s_at	-0.590883	>AT1G60900.1 | Symbols: | U2 snRNP auxiliary factor large subunit,putative | chr1:22424008-22427806 FORWARDLength = 589	6e-39	>sp|Q8L716|U2A2B_ARATH Splicing factor U2af large subunit BOS=Arabidopsis thaliana GN=U2AF65B PE=2 SV=2Length = 589	6e-38
Cit.27284.1.S1_at	-0.586741	>AT4G38470.1 | Symbols: | protein kinase family protein |chr4:17999432-18003551 FORWARDLength = 575	5e-89	>sp|Q2MHE4|HT1_ARATH Serine/threonine-protein kinase HT1OS=Arabidopsis thaliana GN=HT1 PE=1 SV=1Length = 390	2e-53
Cit.30939.1.S1_at	-0.585182	>AT2G22250.3 | Symbols: ATAAT, AAT, MEE17 | aminotransferase class Iand II family protein | chr2:9458011-9460297 REVERSELength = 475	e-134	>sp|Q02635|AATA_RHIME Aspartate aminotransferase A OS=Rhizobiummeliloti GN=aatA PE=3 SV=1Length = 400	6e-67
Cit.37807.1.S1_at	-0.580447	>AT4G38350.1 | Symbols: | hedgehog receptor | chr4:17958324-17966417REVERSELength = 1234	5e-61	>sp|Q6T3U4|NPCL1_MOUSE Niemann-Pick C1-like protein 1 OS=Mus musculusGN=Npc1l1 PE=2 SV=1Length = 1333	7e-22
Cit.35140.1.S1_s_at	-0.5785
Cit.6918.1.S1_at	-0.577109	>AT5G49900.1 | Symbols: | catalytic/ glucosylceramidase |chr5:20297235-20302019 REVERSELength = 957	3e-32	>sp|Q69ZF3|GBA2_MOUSE Non-lysosomal glucosylceramidase OS=Musmusculus GN=Gba2 PE=2 SV=2Length = 918	1e-07
Cit.33778.1.S1_at	-0.575532	>AT4G19610.1 | Symbols: | RNA binding / nucleic acid binding /nucleotide binding | chr4:10677482-10681623 FORWARDLength = 816	7e-69	>sp|Q8R3C6|RBM19_MOUSE Probable RNA-binding protein 19 OS=Mus musculusGN=Rbm19 PE=1 SV=1Length = 952	7e-35
Cit.12555.1.S1_s_at	-0.573909
Cit.10915.1.S1_s_at	-0.572834
Cit.36266.1.S1_at	-0.567913			>sp|Q9FN02|PPP7_ARATH Serine/threonine protein phosphatase 7OS=Arabidopsis thaliana GN=PP7 PE=1 SV=1Length = 413	3e-16
Cit.3320.1.S1_s_at	-0.553606	>AT1G63940.2 | Symbols: MDAR6 | monodehydroascorbate reductase,putative | chr1:23730095-23733534 FORWARDLength = 493	0	>sp|P92947|MDARP_ARATH Monodehydroascorbate reductase, chloroplasticOS=Arabidopsis thaliana GN=At1g63940 PE=2 SV=3Length = 493	0
Cit.38151.1.S1_at	-0.552889	>AT2G18790.1 | Symbols: PHYB, HY3, OOP1 | PHYB (PHYTOCHROME B);G-protein coupled photoreceptor/ protein histidinekinase/ red or far-red light photoreceptor/ signaltransducer | chr2:8140079-8144151 FORWARDLength = 1172	5e-39	>sp|P42499|PHYB_SOYBN Phytochrome B OS=Glycine max GN=PHYB PE=3 SV=1Length = 1156	9e-43
Cit.29960.1.S1_at	-0.549671	>AT4G23860.3 | Symbols: | PHD finger protein-related |chr4:12409336-12411336 FORWARDLength = 452	9e-98	>sp|Q8BU04|UBR7_MOUSE Putative E3 ubiquitin-protein ligase UBR7OS=Mus musculus GN=Ubr7 PE=2 SV=1Length = 425	2e-55	>PTCs00432.1 | PUT-155a-Citrus_sinensis-4857 | PHD family TF,nucleic acid sequenceLength = 873	0
Cit.15883.1.S1_at	-0.53925
Cit.14977.1.S1_at	-0.537693	>AT1G32490.1 | Symbols: EMB2733, ESP3 | ESP3 (ENHANCED SILENCINGPHENOTYPE 3); ATP binding / ATP-dependent RNA helicase/ATP-dependent helicase/ helicase/ nucleic acid binding |chr1:11742356-11749286 REVERSELength = 1044	e-141	>sp|Q7YR39|DHX16_PANTR Putative pre-mRNA-splicing factor ATP-dependentRNA helicase DHX16 OS=Pan troglodytes GN=DHX16 PE=3 SV=1Length = 1044	e-102
Cit.31500.1.S1_at	-0.537442
Cit.18097.1.S1_at	-0.53744
Cit.16208.1.S1_at	-0.535545	>AT3G50930.1 | Symbols: BCS1 | BCS1 (CYTOCHROME BC1 SYNTHESIS); ATPbinding / ATPase/ nucleoside-triphosphatase/ nucleotidebinding | chr3:18929817-18931547 FORWARDLength = 576	1e-25
Cit.13374.1.S1_s_at	-0.53503	>AT1G26800.1 | Symbols: | zinc finger (C3HC4-type RING finger)family protein | chr1:9285576-9286190 REVERSELength = 204	2e-45	>sp|Q5M974|RN181_XENTR E3 ubiquitin-protein ligase rnf181 OS=Xenopustropicalis GN=rnf181 PE=2 SV=1Length = 156	2e-16
Cit.33194.1.S1_at	-0.527491			>sp|Q55E68|CPSF5_DICDI Cleavage and polyadenylation specificityfactor subunit 5 OS=Dictyostelium discoideum GN=cpsf5PE=3 SV=1Length = 200	2e-08
Cit.25784.1.S1_s_at	-0.525446	>AT3G13700.2 | Symbols: | RNA-binding protein, putative |chr3:4490859-4492632 REVERSELength = 287	2e-31	>sp|O74452|SCW1_SCHPO Cell wall integrity protein scw1OS=Schizosaccharomyces pombe GN=scw1 PE=1 SV=1Length = 561	3e-08
Cit.5877.1.S1_at	-0.520571	>AT5G45560.1 | Symbols: | pleckstrin homology (PH)domain-containing protein / lipid-binding STARTdomain-containing protein | chr5:18465561-18470752FORWARDLength = 719	4e-63
Cit.5531.1.S1_at	-0.518548	>AT5G10320.2 | Symbols: | unknown protein | chr5:3244180-3246603REVERSELength = 402	e-123
Cit.39229.1.S1_at	-0.514478
Cit.9861.1.S1_at	-0.5141
Cit.17196.1.S1_at	-0.51227	>AT1G54570.1 | Symbols: | esterase/lipase/thioesterase family protein| chr1:20380649-20384953 REVERSELength = 704	3e-81	>sp|Q9ZVN2|Y1457_ARATH Acyltransferase-like protein At1g54570,chloroplastic OS=Arabidopsis thaliana GN=At1g54570 PE=1SV=1Length = 704	3e-80
Cit.14836.1.S1_at	-0.507474	>AT5G52990.1 | Symbols: | vesicle-associated membrane protein-related| chr5:21484188-21485006 FORWARDLength = 272	2e-55	>sp|Q84WF5|VAMPL_ARATH Probable VAMP-like protein At1g33475OS=Arabidopsis thaliana GN=At1g33475 PE=2 SV=1Length = 255	2e-13
Cit.40055.1.S1_at	-0.507423
Cit.38509.1.S1_at	-0.506092
Cit.325.1.S1_at	-0.505568	>AT4G29250.1 | Symbols: | transferase family protein |chr4:14420713-14422177 FORWARDLength = 460	4e-30	>sp|Q70PR7|VINSY_RAUSE Vinorine synthase OS=Rauvolfia serpentinaGN=ACT PE=1 SV=2Length = 421	1e-07
Cit.7013.1.S1_at	-0.503281	>AT4G31980.1 | Symbols: | unknown protein | chr4:15464905-15469204FORWARDLength = 680	6e-39	>sp|Q9SD53|Y3720_ARATH UPF0481 protein At3g47200 OS=Arabidopsisthaliana GN=At3g47200 PE=1 SV=1Length = 476	5e-26
Cit.7820.1.S1_s_at	-0.502159
Cit.39220.1.S1_s_at	-0.501342	>AT5G15550.2 | Symbols: | transducin family protein / WD-40 repeatfamily protein | chr5:5059315-5062003 REVERSELength = 402	3e-60	>sp|Q0VC24|WDR12_BOVIN Ribosome biogenesis protein WDR12 OS=Bostaurus GN=WDR12 PE=2 SV=1Length = 423	2e-21
Cit.14849.1.S1_at	-0.500445	>AT5G49555.1 | Symbols: | amine oxidase-related |chr5:20107411-20110602 REVERSELength = 556	2e-56	>sp|Q68FT3|PYRD2_RAT Pyridine nucleotide-disulfide oxidoreductasedomain-containing protein 2 OS=Rattus norvegicusGN=Pyroxd2 PE=2 SV=1Length = 581	1e-32
Cit.33176.1.S1_at	-0.493979	>AT2G24120.1 | Symbols: PDE319, SCA3 | SCA3 (SCABRA 3); DNA binding /DNA-directed RNA polymerase | chr2:10249358-10254530REVERSELength = 993	5e-50	>sp|Q8L6J5|RPO1B_TOBAC DNA-directed RNA polymerase 1B, mitochondrialOS=Nicotiana tabacum GN=RPOT1-TOM PE=2 SV=2Length = 1002	6e-53
Cit.15415.1.S1_at	-0.492845
Cit.11755.1.S1_s_at	-0.491507	>AT3G07310.1 | Symbols: | unknown protein | chr3:2328057-2329677REVERSELength = 368	e-105
Cit.39983.1.S1_s_at	-0.48841
Cit.30975.1.S1_at	-0.487165	>AT1G20830.1 | Symbols: | unknown protein | chr1:7242933-7244736FORWARDLength = 349	1e-80
Cit.29635.1.S1_s_at	-0.48649			>sp|P54696|MYOH_DICDI Myosin-H heavy chain OS=Dictyostelium discoideumGN=myoH PE=4 SV=2Length = 2359	2e-10
Cit.30827.1.S1_s_at	-0.484383	>AT1G33360.1 | Symbols: | ATP-dependent Clp protease ATP-bindingsubunit ClpX, putative | chr1:12092111-12095789 FORWARDLength = 656	2e-49	>sp|O67356|CLPX_AQUAE ATP-dependent Clp protease ATP-binding subunitclpX OS=Aquifex aeolicus GN=clpX PE=3 SV=1Length = 412	3e-29
Cit.25177.1.S1_s_at	-0.483534
Cit.17074.1.S1_s_at	-0.481947
Cit.15633.1.S1_at	-0.481615	>AT1G05410.2 | Symbols: | unknown protein | chr1:1585504-1587268REVERSELength = 444	5e-31
Cit.2836.1.S1_s_at	-0.480331	>AT2G16940.1 | Symbols: | RNA recognition motif (RRM)-containingprotein | chr2:7342869-7347052 REVERSELength = 561	e-135	>sp|Q5RC80|RBM39_PONAB RNA-binding protein 39 OS=Pongo abelii GN=RBM39PE=2 SV=1Length = 524	1e-65
Cit.11121.1.S1_s_at	-0.479916	>AT3G57650.1 | Symbols: LPAT2 | LPAT2; 1-acylglycerol-3-phosphateO-acyltransferase | chr3:21349751-21352839 FORWARDLength = 389	3e-74	>sp|Q6IWY1|LPAT2_BRAOL 1-acyl-sn-glycerol-3-phosphateacyltransferase 2 OS=Brassica oleracea GN=LPAT2 PE=2SV=1Length = 391	1e-73
Cit.12686.1.S1_s_at	-0.479823	>AT2G27170.2 | Symbols: TTN7, SMC3 | TTN7 (TITAN7); ATP binding /protein binding | chr2:11609319-11617064 REVERSELength = 1204	4e-51	>sp|Q5R4K5|SMC3_PONAB Structural maintenance of chromosomes protein 3OS=Pongo abelii GN=SMC3 PE=2 SV=1Length = 1217	7e-34
Cit.828.1.S1_at	-0.479509	>AT1G30270.1 | Symbols: CIPK23, SnRK3.23, ATCIPK23, LKS1 | CIPK23(CBL-INTERACTING PROTEIN KINASE 23); kinase/ proteinbinding / protein serine/threonine kinase |chr1:10655270-10658524 FORWARDLength = 482	3e-59	>sp|Q93VD3|CIPKN_ARATH CBL-interacting serine/threonine-proteinkinase 23 OS=Arabidopsis thaliana GN=CIPK23 PE=1 SV=1Length = 482	3e-58
Cit.31344.1.S1_at	-0.479343	>AT1G51610.1 | Symbols: | cation efflux family protein / metaltolerance protein, putative (MTPc4) |chr1:19136625-19139621 FORWARDLength = 457	e-105	>sp|Q8H1G3|MTPC4_ARATH Metal tolerance protein C4 OS=Arabidopsisthaliana GN=MTPC4 PE=2 SV=1Length = 457	e-104
Cit.23373.1.S1_at	-0.478049	>AT3G06640.1 | Symbols: | protein kinase family protein |chr3:2074538-2078317 REVERSELength = 763	3e-46	>sp|Q05609|CTR1_ARATH Serine/threonine-protein kinase CTR1OS=Arabidopsis thaliana GN=CTR1 PE=1 SV=1Length = 821	2e-26
Cit.15360.1.S1_at	-0.476972	>AT3G61415.2 | Symbols: ASK21 | ASK21 (ARABIDOPSIS SKP1-LIKE 21);protein binding / ubiquitin-protein ligase |chr3:22723052-22725577 REVERSELength = 349	3e-86	>sp|Q8LF97|ASK21_ARATH SKP1-like protein 21 OS=Arabidopsis thalianaGN=ASK21 PE=2 SV=1Length = 351	3e-85
Cit.37281.1.S1_at	-0.474185	>AT1G24100.1 | Symbols: UGT74B1 | UGT74B1 (UDP-glucosyl transferase74B1); UDP-glycosyltransferase/ thiohydroximatebeta-D-glucosyltransferase/ transferase, transferringglycosyl groups | chr1:8525547-8527010 REVERSELength = 460	9e-33	>sp|O48676|HTGT_ARATH N-hydroxythioamide S-beta-glucosyltransferaseOS=Arabidopsis thaliana GN=UGT74B1 PE=1 SV=1Length = 460	8e-32
Cit.23636.1.S1_at	-0.47337
Cit.10799.1.S1_s_at	-0.471764	>AT1G29880.1 | Symbols: | glycyl-tRNA synthetase / glycine--tRNAligase | chr1:10459662-10462781 REVERSELength = 729	0	>sp|O23627|SYGM1_ARATH Glycyl-tRNA synthetase 1, mitochondrialOS=Arabidopsis thaliana GN=GLYRS-1 PE=2 SV=1Length = 729	0
Cit.34727.1.S1_at	-0.471484	>AT1G05830.2 | Symbols: ATX2 | ATX2 (ARABIDOPSIS TRITHORAX-LIKEPROTEIN 2); DNA binding / histone methyltransferase(H3-K4specific) | chr1:1754452-1761225 FORWARDLength = 1083	5e-64	>sp|Q9C5X4|ATX1_ARATH Histone-lysine N-methyltransferase ATX1OS=Arabidopsis thaliana GN=ATX1 PE=1 SV=2Length = 1062	2e-62
Cit.14002.1.S1_s_at	-0.468299
Cit.15999.1.S1_at	-0.466199	>AT4G17880.1 | Symbols: | basic helix-loop-helix (bHLH) familyprotein | chr4:9933702-9935471 REVERSELength = 589	3e-41	>sp|O49687|BH004_ARATH Transcription factor MYC4 OS=Arabidopsisthaliana GN=BHLH4 PE=2 SV=1Length = 589	3e-40	>PTCs00552.1 | PUT-155a-Citrus_sinensis-16341 | bHLH family TF,nucleic acid sequenceLength = 1787	0
Cit.18149.1.S1_x_at	-0.464997			>sp|Q8W519|MMT1_MAIZE Methionine S-methyltransferase OS=Zea maysGN=MMT1 PE=2 SV=2Length = 1091	7e-13
Cit.38990.1.S1_at	-0.464768	>AT1G21000.2 | Symbols: | zinc-binding family protein |chr1:7338013-7339088 FORWARDLength = 243	e-100
Cit.32161.1.S1_at	-0.463656	>AT2G25710.2 | Symbols: HCS1 | HCS1 (HOLOCARBOXYLASE SYNTHASE);biotin-[acetyl-CoA-carboxylase] ligase/ catalytic |chr2:10952719-10955061 FORWARDLength = 367	4e-85	>sp|Q920N2|BPL1_MOUSE Biotin--protein ligase OS=Mus musculus GN=HlcsPE=1 SV=1Length = 722	1e-22
Cit.25326.1.S1_at	-0.462886
Cit.28341.1.S1_at	-0.462073
Cit.6886.1.S1_s_at	-0.459561	>AT2G38670.1 | Symbols: PECT1 | PECT1 (PHOSPHORYLETHANOLAMINECYTIDYLYLTRANSFERASE 1); ethanolamine-phosphatecytidylyltransferase | chr2:16168979-16171680 FORWARDLength = 421	6e-31	>sp|Q55BZ4|PCY2_DICDI Ethanolamine-phosphate cytidylyltransferaseOS=Dictyostelium discoideum GN=pctA PE=1 SV=1Length = 360	5e-19
Cit.5680.1.S1_at	-0.458402	>AT1G48175.1 | Symbols: emb2191 | emb2191 (embryo defective 2191);catalytic/ hydrolase/ zinc ion binding |chr1:17790957-17792066 FORWARDLength = 182	1e-61	>sp|Q5E9J7|ADAT2_BOVIN tRNA-specific adenosine deaminase 2 OS=Bostaurus GN=DEADC1 PE=2 SV=1Length = 191	1e-30
Cit.35870.1.S1_at	-0.458365
Cit.14707.1.S1_at	-0.457239	>AT1G15520.1 | Symbols: PDR12, ATPDR12 | PDR12 (PLEIOTROPIC DRUGRESISTANCE 12); ATPase, coupled to transmembrane movementof substances | chr1:5331993-5338175 REVERSELength = 1423	e-128	>sp|Q76CU2|PDR1_TOBAC Pleiotropic drug resistance protein 1OS=Nicotiana tabacum GN=PDR1 PE=2 SV=1Length = 1434	e-133
Cit.39290.1.S1_s_at	-0.454998	>AT1G47420.1 | Symbols: | FUNCTIONS IN: molecular_function unknown;INVOLVED IN: biological_process unknown; LOCATED IN:mitochondrion, nucleus; EXPRESSED IN: 26 plantstructures; EXPRESSED DURING: 15 growth stages; BESTArabidopsis thaliana protein match is: GAMMA CA2 (GAMMACARBONIC ANHYDRASE 2); carbonate dehydratase(TAIR:AT1G47260.1); Has 85 Blast hits to 85 proteins in16 species: Archae - 0; Bact…	1e-67	>sp|Q9SX77|UMP6_ARATH Uncharacterized protein At1g47420,mitochondrial OS=Arabidopsis thaliana GN=At1g47420 PE=1SV=1Length = 257	1e-66
Cit.6157.1.S1_at	-0.454925	>AT5G36890.2 | Symbols: BGLU42 | BGLU42 (BETA GLUCOSIDASE 42);beta-glucosidase/ catalytic/ cation binding / hydrolase,hydrolyzing O-glycosyl compounds |chr5:14541527-14546090 REVERSELength = 487	3e-85	>sp|P49235|BGLC_MAIZE Beta-glucosidase, chloroplastic OS=Zea maysGN=GLU1 PE=1 SV=1Length = 566	7e-38
Cit.20894.1.S1_at	-0.453267	>AT2G37920.1 | Symbols: emb1513 | emb1513 (embryo defective 1513);copper ion transmembrane transporter |chr2:15869269-15870024 REVERSELength = 251	7e-45
Cit.20109.1.S1_at	-0.452763
Cit.23600.1.S1_s_at	-0.449813
Cit.29915.1.S1_at	-0.448236
Cit.5829.1.S1_at	-0.448235	>AT2G44850.1 | Symbols: | unknown protein | chr2:18498672-18500823FORWARDLength = 400	2e-96	>sp|A0JMH2|CB069_DANRE UPF0565 protein C2orf69 homolog OS=Danio rerioGN=zgc:153521 PE=2 SV=1Length = 341	2e-06
Cit.13963.1.S1_s_at	-0.447539	>AT1G24130.1 | Symbols: | transducin family protein / WD-40 repeatfamily protein | chr1:8534183-8535430 REVERSELength = 415	e-117	>sp|P90648|MHCKB_DICDI Myosin heavy chain kinase B OS=Dictyosteliumdiscoideum GN=mhkB PE=2 SV=1Length = 732	2e-16
Cit.38949.1.S1_at	-0.446598	>AT2G21970.1 | Symbols: SEP2 | SEP2 (STRESS ENHANCED PROTEIN 2);chlorophyll binding | chr2:9357188-9357874 REVERSELength = 202	4e-23
Cit.4715.1.S1_s_at	-0.446578	>AT4G37550.1 | Symbols: | formamidase, putative / formamideamidohydrolase, putative | chr4:17643684-17645729FORWARDLength = 452	e-110	>sp|Q50228|FMDA_METME Formamidase OS=Methylophilus methylotrophusGN=fmdA PE=1 SV=1Length = 407	5e-56
Cit.18623.1.S1_at	-0.445063	>AT1G30300.1 | Symbols: | unknown protein | chr1:10673084-10675061FORWARDLength = 324	3e-21
Cit.29764.1.S1_at	-0.444797	>AT1G20760.1 | Symbols: | calcium-binding EF hand family protein |chr1:7209515-7214773 FORWARDLength = 1019	2e-63
Cit.7415.1.S1_at	-0.444253	>AT4G01320.1 | Symbols: ATSTE24, STE24 | ATSTE24; endopeptidase/metalloendopeptidase | chr4:545905-549002 FORWARDLength = 424	e-128	>sp|Q8RX88|FACE1_ARATH CAAX prenyl protease 1 homolog OS=Arabidopsisthaliana GN=FACE1 PE=1 SV=1Length = 424	e-127
Cit.27096.1.S1_at	-0.44049	>AT1G06790.1 | Symbols: | RNA polymerase Rpb7 N-terminaldomain-containing protein | chr1:2087645-2089287 FORWARDLength = 204	8e-59	>sp|Q9D2C6|RPC8_MOUSE DNA-directed RNA polymerase III subunit RPC8OS=Mus musculus GN=Polr3h PE=2 SV=2Length = 204	1e-23
Cit.32956.1.S1_at	-0.439723
Cit.30803.1.S1_s_at	-0.43786	>AT2G17730.1 | Symbols: | zinc finger (C3HC4-type RING finger)family protein | chr2:7704142-7705312 FORWARDLength = 241	2e-61	>sp|Q8GT74|ATL2B_ARATH RING-H2 finger protein ATL2B OS=Arabidopsisthaliana GN=ATL2B PE=2 SV=1Length = 241	2e-60
Cit.3318.1.S1_at	-0.436849	>AT1G63940.2 | Symbols: MDAR6 | monodehydroascorbate reductase,putative | chr1:23730095-23733534 FORWARDLength = 493	1e-77	>sp|P92947|MDARP_ARATH Monodehydroascorbate reductase, chloroplasticOS=Arabidopsis thaliana GN=At1g63940 PE=2 SV=3Length = 493	1e-76
Cit.2422.1.S1_at	-0.4337	>AT1G19910.1 | Symbols: AVA-P2, AVA-2PE, ATVHA-C2 | AVA-P2; ATPase/proton-transporting ATPase, rotational mechanism |chr1:6913317-6914322 FORWARDLength = 165	3e-58	>sp|Q43434|VATL_GOSHI V-type proton ATPase 16 kDa proteolipidsubunit OS=Gossypium hirsutum GN=CVA16-2 PE=2 SV=1Length = 165	1e-57
Cit.35032.1.S1_at	-0.432769	>AT3G47590.1 | Symbols: | esterase/lipase/thioesterase familyprotein | chr3:17536133-17537515 REVERSELength = 309	2e-84
Cit.16528.1.S1_at	-0.432501	>AT1G74850.1 | Symbols: PTAC2 | PTAC2 (PLASTID TRANSCRIPTIONALLYACTIVE2) | chr1:28119237-28122314 REVERSELength = 862	3e-25	>sp|Q9S7Q2|PP124_ARATH Pentatricopeptide repeat-containing proteinAt1g74850, chloroplastic OS=Arabidopsis thaliana GN=PTAC2PE=2 SV=1Length = 862	3e-24
Cit.5195.1.S1_s_at	-0.431546	>AT3G19340.1 | Symbols: | LOCATED IN: plasma membrane; EXPRESSEDIN: 26 plant structures; EXPRESSED DURING: 15 growthstages; BEST Arabidopsis thaliana protein match is:aminopeptidase (TAIR:AT5G13940.1); Has 143 Blast hits to138 proteins in 46 species: Archae - 0; Bacteria - 59;Metazoa - 12; Fungi - 0; Plants - 51; Viruses - 0; OtherEukaryotes - 21 (source: NCBI BLink). |chr3:6701387-6704071 REVERS…	5e-97
Cit.5190.1.S1_at	-0.429254	>AT2G44140.1 | Symbols: | autophagy 4a (APG4a) |chr2:18255106-18257165 REVERSELength = 467	3e-82	>sp|A2Q1V6|ATG4_MEDTR Cysteine protease ATG4 OS=Medicago truncatulaGN=ATG4 PE=3 SV=1Length = 487	4e-98
Cit.35998.1.S1_at	-0.428671			>sp|O65355|GGH_ARATH Gamma-glutamyl hydrolase OS=Arabidopsisthaliana GN=GGH PE=1 SV=2Length = 347	4e-13
Cit.15262.1.S1_at	-0.425704	>AT2G23150.1 | Symbols: NRAMP3, ATNRAMP3 | NRAMP3 (NATURALRESISTANCE-ASSOCIATED MACROPHAGE PROTEIN 3); inorganicanion transmembrane transporter/ manganese iontransmembrane transporter/ metal ion transmembranetransporter | chr2:9856422-9858565 REVERSELength = 509	e-107	>sp|Q9SNV9|NRAM3_ARATH Metal transporter Nramp3 OS=Arabidopsisthaliana GN=NRAMP3 PE=2 SV=2Length = 509	e-106
Cit.38968.1.S1_at	-0.425478
Cit.26354.1.S1_s_at	-0.424445	>AT5G35360.1 | Symbols: CAC2 | CAC2; acetyl-CoA carboxylase/ biotincarboxylase | chr5:13584300-13588268 FORWARDLength = 537	2e-65	>sp|Q06862|ACCC_ANASP Biotin carboxylase OS=Anabaena sp. (strain PCC7120) GN=accC PE=3 SV=1Length = 447	2e-37
Cit.1433.1.S1_s_at	-0.42359	>AT4G26480.1 | Symbols: | KH domain-containing protein |chr4:13372885-13378390 REVERSELength = 555	1e-82	>sp|Q0WLR1|QKIL1_ARATH KH domain-containing protein At4g26475OS=Arabidopsis thaliana GN=At4g26475 PE=2 SV=1Length = 308	1e-81
Cit.6705.1.S1_at	-0.42192	>AT3G23640.2 | Symbols: HGL1 | HGL1 (heteroglycan glucosidase 1);hydrolase, hydrolyzing O-glycosyl compounds |chr3:8502355-8509358 FORWARDLength = 991	e-151	>sp|Q9F234|AGL2_BACTQ Alpha-glucosidase 2 OS=Bacillusthermoamyloliquefaciens PE=3 SV=1Length = 787	6e-76
Cit.17145.1.S1_s_at	-0.420306			>sp|P04929|HRPX_PLALO Histidine-rich glycoprotein OS=Plasmodiumlophurae PE=4 SV=1Length = 351	2e-11
Cit.13507.1.S1_s_at	-0.418976			>sp|Q9LW96|INO1_TOBAC Inositol-3-phosphate synthase OS=Nicotianatabacum PE=2 SV=1Length = 510	1e-10
Cit.3849.1.S1_s_at	-0.418533	>AT5G17610.1 | Symbols: | unknown protein | chr5:5804011-5805045FORWARDLength = 121	5e-42
Cit.24675.1.S1_at	-0.418362	>AT5G35690.1 | Symbols: | LOCATED IN: cellular_component unknown;CONTAINS InterPro DOMAIN/s: WLM (InterPro:IPR013536),PUG (InterPro:IPR006567); BEST Arabidopsis thalianaprotein match is: zinc ion binding (TAIR:AT1G55915.1);Has 335 Blast hits to 326 proteins in 115 species:Archae - 0; Bacteria - 24; Metazoa - 37; Fungi - 138;Plants - 58; Viruses - 2; Other Eukaryotes - 76 (source:NCBI BLink). | ch…	2e-43
Cit.2660.1.S1_s_at	-0.418173	>AT1G56290.1 | Symbols: | CwfJ-like family protein |chr1:21075939-21078608 FORWARDLength = 692	e-125	>sp|Q8BG79|C19L2_MOUSE CWF19-like protein 2 OS=Mus musculus GN=Cwf19l2PE=2 SV=1Length = 887	2e-54
Cit.29544.1.S1_s_at	-0.418031	>AT5G55070.1 | Symbols: | 2-oxoacid dehydrogenase family protein |chr5:22347637-22350409 FORWARDLength = 464	3e-32	>sp|P65633|ODO2_MYCTU Dihydrolipoyllysine-residuesuccinyltransferase component of 2-oxoglutaratedehydrogenase complex OS=Mycobacterium tuberculosisGN=sucB PE=3 SV=1Length = 553	4e-16
Cit.16505.1.S1_at	-0.416516	>AT3G27530.1 | Symbols: GC6 | GC6 (golgin candidate 6); binding /protein transporter | chr3:10193778-10199659 REVERSELength = 914	1e-97	>sp|B0F9L4|GOGC6_ARATH Golgin candidate 6 OS=Arabidopsis thalianaGN=GC6 PE=1 SV=2Length = 914	1e-96
Cit.21278.1.S1_at	-0.415248
Cit.25576.1.S1_s_at	-0.41152	>AT3G23580.1 | Symbols: RNR2, RNR2A | RNR2A (RIBONUCLEOTIDEREDUCTASE 2A); ribonucleoside-diphosphate reductase |chr3:8460261-8462574 FORWARDLength = 341	8e-79	>sp|P50651|RIR2A_ARATH Ribonucleoside-diphosphate reductase smallchain A OS=Arabidopsis thaliana GN=RNR2A PE=1 SV=2Length = 341	8e-78
Cit.30648.1.S1_s_at	-0.411266	>AT4G27670.1 | Symbols: HSP21 | HSP21 (HEAT SHOCK PROTEIN 21) |chr4:13819048-13819895 REVERSELength = 227	8e-32	>sp|P31170|HS21C_ARATH Small heat shock protein, chloroplasticOS=Arabidopsis thaliana GN=HSP21 PE=2 SV=1Length = 227	8e-31
Cit.11440.1.S1_s_at	-0.411043	>AT5G51820.1 | Symbols: PGM, ATPGMP, PGM1, STF1 | PGM(PHOSPHOGLUCOMUTASE); phosphoglucomutase |chr5:21063531-21067933 REVERSELength = 623	e-129	>sp|Q9SCY0|PGMP_ARATH Phosphoglucomutase, chloroplastic OS=Arabidopsisthaliana GN=PGMP PE=2 SV=2Length = 623	e-128
Cit.33357.1.S1_at	-0.410312	>AT5G15710.1 | Symbols: | F-box family protein |chr5:5122791-5124137 FORWARDLength = 448	9e-64	>sp|Q9LFV5|FK111_ARATH F-box/kelch-repeat protein At5g15710OS=Arabidopsis thaliana GN=At5g15710 PE=2 SV=1Length = 448	1e-62
Cit.6307.1.S1_at	-0.409145			>sp|P57108|GSTZ_EUPES Glutathione S-transferase zeta classOS=Euphorbia esula PE=2 SV=1Length = 225	4e-29
Cit.14180.1.S1_at	-0.408408
Cit.28101.1.S1_s_at	-0.407688	>AT4G17020.1 | Symbols: | transcription factor-related |chr4:9578152-9581082 REVERSELength = 452	4e-40	>sp|Q54C29|TF2H4_DICDI General transcription factor IIH subunit 4OS=Dictyostelium discoideum GN=gtf2h4 PE=3 SV=1Length = 483	8e-12
Cit.31375.1.S1_at	-0.407682	>AT3G21200.1 | Symbols: | unknown protein | chr3:7436091-7437845FORWARDLength = 317	1e-85
Cit.7247.1.S1_at	-0.40712			>sp|Q39255|SKP1A_ARATH SKP1-like protein 1A OS=Arabidopsis thalianaGN=SKP1A PE=1 SV=1Length = 160	2e-11
Cit.15679.1.S1_at	-0.403485
Cit.39683.1.S1_s_at	-0.403312	>AT5G03300.1 | Symbols: ADK2 | ADK2 (ADENOSINE KINASE 2); adenosinekinase/ copper ion binding / kinase | chr5:796573-798997FORWARDLength = 345	e-117	>sp|Q9LZG0|ADK2_ARATH Adenosine kinase 2 OS=Arabidopsis thalianaGN=ADK2 PE=1 SV=1Length = 345	e-116
Cit.31480.1.S1_at	-0.40251			>sp|Q38829|IAA11_ARATH Auxin-responsive protein IAA11 OS=Arabidopsisthaliana GN=IAA11 PE=2 SV=1Length = 246	3e-10
Cit.36923.1.S1_s_at	-0.401509	>AT1G56450.1 | Symbols: PBG1 | PBG1; peptidase/ threonine-typeendopeptidase | chr1:21141970-21144186 FORWARDLength = 246	8e-91	>sp|Q7DLR9|PSB4_ARATH Proteasome subunit beta type-4 OS=Arabidopsisthaliana GN=PBG1 PE=1 SV=2Length = 246	8e-90
Cit.40152.1.S1_at	-0.400372	>AT3G51870.1 | Symbols: | binding / transporter |chr3:19243978-19246611 FORWARDLength = 381	4e-37	>sp|O65023|EAAC_ARATH Probable envelope ADP,ATP carrier protein,chloroplastic OS=Arabidopsis thaliana GN=EAAC PE=2 SV=1Length = 381	3e-36
Cit.15620.1.S1_at	-0.400256	>AT4G33030.1 | Symbols: SQD1 | SQD1; UDPsulfoquinovose synthase/sulfotransferase | chr4:15936051-15937566 FORWARDLength = 477	1e-28	>sp|Q84KI6|SQD1_SPIOL UDP-sulfoquinovose synthase, chloroplasticOS=Spinacia oleracea GN=SQD1 PE=1 SV=1Length = 482	8e-29
Cit.5047.1.S1_s_at	-0.397987	>AT5G64370.1 | Symbols: BETA-UP | BETA-UP (beta-ureidopropionase);beta-ureidopropionase | chr5:25739264-25741031 FORWARDLength = 408	0	>sp|Q964D8|BUP1_DICDI Beta-ureidopropionase OS=Dictyosteliumdiscoideum GN=pyd3 PE=1 SV=1Length = 391	e-134
Cit.13453.1.S1_s_at	-0.39748	>AT4G19210.1 | Symbols: ATRLI2, RLI2 | ATRLI2; transporter |chr4:10501906-10504776 FORWARDLength = 605	6e-43	>sp|Q8LPJ4|AB2E_ARATH ABC transporter E family member 2OS=Arabidopsis thaliana GN=ABCE2 PE=2 SV=1Length = 605	5e-42
Cit.24570.1.S1_at	-0.396678	>AT2G41900.1 | Symbols: | zinc finger (CCCH-type) family protein |chr2:17491352-17493502 FORWARDLength = 716	3e-33	>sp|P93755|C3H30_ARATH Zinc finger CCCH domain-containing protein 30OS=Arabidopsis thaliana GN=At2g41900 PE=2 SV=2Length = 716	3e-32
Cit.38788.1.S1_s_at	-0.395726
Cit.30942.1.S1_at	-0.395415	>AT5G17010.3 | Symbols: | sugar transporter family protein |chr5:5587851-5592332 REVERSELength = 503	3e-67	>sp|Q6AWX0|XYLL2_ARATH D-xylose-proton symporter-like 2OS=Arabidopsis thaliana GN=At5g17010 PE=1 SV=1Length = 503	3e-66
Cit.6352.1.S1_at	-0.395068	>AT1G47900.1 | Symbols: | unknown protein | chr1:17647340-17651035REVERSELength = 1054	2e-57	>sp|Q9C698|FPP6_ARATH Filament-like plant protein 6 OS=Arabidopsisthaliana GN=FPP6 PE=2 SV=1Length = 1054	2e-56
Cit.12742.1.S1_s_at	-0.391484	>AT4G21660.1 | Symbols: | proline-rich spliceosome-associated (PSP)family protein | chr4:11506259-11509772 REVERSELength = 584	0	>sp|Q13435|SF3B2_HUMAN Splicing factor 3B subunit 2 OS=Homo sapiensGN=SF3B2 PE=1 SV=1Length = 872	e-123
Cit.31026.1.S1_at	-0.391226	>AT4G00550.1 | Symbols: DGD2 | DGD2; UDP-galactosyltransferase/UDP-glycosyltransferase/ digalactosyldiacylglycerolsynthase/ transferase, transferring glycosyl groups |chr4:238154-240019 REVERSELength = 473	e-148	>sp|Q6DW75|DGDG2_SOYBN Digalactosyldiacylglycerol synthase 2,chloroplastic OS=Glycine max GN=DGD2 PE=2 SV=1Length = 463	e-152
Cit.26355.1.S1_s_at	-0.390969	>AT5G55560.1 | Symbols: | protein kinase family protein |chr5:22506477-22507757 REVERSELength = 314	e-104	>sp|Q6ICW6|WNK11_ARATH Probable serine/threonine-protein kinaseWNK11 OS=Arabidopsis thaliana GN=WNK11 PE=2 SV=1Length = 314	e-103
Cit.38631.1.S1_at	-0.389327
Cit.16216.1.S1_at	-0.388716	>AT1G04200.1 | Symbols: | unknown protein | chr1:1109676-1113875FORWARDLength = 732	2e-81	>sp|Q7RTS9|DYM_HUMAN Dymeclin OS=Homo sapiens GN=DYM PE=1 SV=1Length = 669	2e-30
Cit.24653.1.S1_s_at	-0.387302	>AT2G20420.1 | Symbols: | succinyl-CoA ligase (GDP-forming)beta-chain, mitochondrial, putative / succinyl-CoAsynthetase, beta chain, putative / SCS-beta, putative |chr2:8805574-8807858 FORWARDLength = 421	1e-67	>sp|Q6K9N6|SUCB_ORYSJ Succinyl-CoA ligase [GDP-forming] subunitbeta, mitochondrial OS=Oryza sativa subsp. japonicaGN=Os02g0621700 PE=1 SV=1Length = 422	3e-68
Cit.30102.1.S1_at	-0.384386	>AT3G20480.1 | Symbols: | tetraacyldisaccharide 4'-kinase familyprotein | chr3:7151497-7153369 REVERSELength = 395	5e-49	>sp|Q2LVL1|LPXK_SYNAS Tetraacyldisaccharide 4'-kinase OS=Syntrophusaciditrophicus (strain SB) GN=lpxK PE=3 SV=1Length = 374	6e-23
Cit.1068.1.S1_s_at	-0.384019	>AT5G65470.1 | Symbols: | unknown protein | chr5:26172432-26174904FORWARDLength = 504	5e-82	>sp|Q8W486|Y1491_ARATH DUF246 domain-containing protein At1g04910OS=Arabidopsis thaliana GN=At1g04910 PE=1 SV=1Length = 519	2e-21
Cit.905.1.S1_at	-0.383448	>AT1G60830.1 | Symbols: | U2 snRNP auxiliary factor large subunit,putative | chr1:22395058-22395603 REVERSELength = 111	7e-29	>sp|Q9ZR39|U2A2A_NICPL Splicing factor U2af large subunit AOS=Nicotiana plumbaginifolia GN=U2AF65A PE=2 SV=1Length = 555	1e-28
Cit.7732.1.S1_at	-0.383367
Cit.29890.1.S1_at	-0.382911	>AT1G75540.1 | Symbols: STH2 | STH2 (SALT TOLERANCE HOMOLOG2);transcription factor/ zinc ion binding |chr1:28366059-28367398 FORWARDLength = 331	4e-51	>sp|Q9LQZ7|STHX_ARATH Putative salt tolerance-like protein At1g75540OS=Arabidopsis thaliana GN=At1g75540 PE=1 SV=1Length = 331	4e-50
Cit.5490.1.S1_at	-0.381804
Cit.13587.1.S1_at	-0.381211	>AT1G05160.1 | Symbols: CYP88A3, ATKAO1, KAO1 | CYP88A3 (CYTOCHROMEP450 88 A3); ent-kaurenoate oxidase/ oxygen binding |chr1:1487640-1489828 REVERSELength = 490	3e-63	>sp|O23051|KAO1_ARATH Ent-kaurenoic acid oxidase 1 OS=Arabidopsisthaliana GN=KAO1 PE=2 SV=1Length = 490	4e-62
Cit.35221.1.S1_at	-0.379969	>AT1G70505.1 | Symbols: | unknown protein | chr1:26570647-26572463FORWARDLength = 358	5e-57
Cit.4135.1.S1_x_at	-0.378538
Cit.14546.1.S1_at	0.38423	>AT2G24440.1 | Symbols: | selenium binding | chr2:10391124-10392492FORWARDLength = 183	7e-34
Cit.33963.1.S1_at	0.38426	>AT3G05290.1 | Symbols: PNC1 | PNC1 (PEROXISOMAL ADENINE NUCLEOTIDECARRIER 1); ADP transmembrane transporter/ ATPtransmembrane transporter/ binding |chr3:1506129-1507614 REVERSELength = 322	6e-55	>sp|O70579|PM34_MOUSE Peroxisomal membrane protein PMP34 OS=Musmusculus GN=Slc25a17 PE=2 SV=1Length = 307	7e-15
Cit.9435.1.S1_s_at	0.386752	>AT2G41430.2 | Symbols: ERD15, LSR1, CID1 | ERD15 (EARLY RESPONSIVETO DEHYDRATION 15); protein binding |chr2:17269736-17270314 FORWARDLength = 163	9e-37	>sp|Q94AR4|CID2_ARATH Polyadenylate-binding protein-interactingprotein 2 OS=Arabidopsis thaliana GN=CID2 PE=1 SV=1Length = 143	8e-16
Cit.35566.1.S1_s_at	0.389344	>AT1G05990.1 | Symbols: | calcium-binding protein, putative |chr1:1818588-1819040 FORWARDLength = 150	7e-32	>sp|Q9LNE7|CML7_ARATH Calmodulin-like protein 7 OS=Arabidopsisthaliana GN=CML7 PE=2 SV=1Length = 150	7e-31
Cit.4275.1.S1_s_at	0.390749	>AT2G41640.1 | Symbols: | transferase, transferring glycosyl groups |chr2:17360654-17362391 FORWARDLength = 500	e-171
Cit.10521.1.S1_at	0.391249
Cit.19562.1.S1_s_at	0.392088
Cit.13166.1.S1_at	0.395331	>AT5G13200.1 | Symbols: | GRAM domain-containing protein /ABA-responsive protein-related | chr5:4207081-4208079FORWARDLength = 272	6e-86	>sp|Q9LYV6|GEML5_ARATH GEM-like protein 5 OS=Arabidopsis thalianaGN=At5g13200 PE=2 SV=1Length = 272	6e-85
Cit.21036.1.S1_s_at	0.39608
Cit.17118.1.S1_at	0.398425
Cit.37711.1.S1_at	0.398523
Cit.30907.1.S1_at	0.400102	>AT4G19800.1 | Symbols: | glycosyl hydrolase family 18 protein |chr4:10760830-10762104 REVERSELength = 398	8e-62	>sp|Q13231|CHIT1_HUMAN Chitotriosidase-1 OS=Homo sapiens GN=CHIT1PE=1 SV=1Length = 466	2e-20
Cit.4097.1.S1_s_at	0.401561
Cit.15109.1.S1_s_at	0.402507			>sp|Q9FUQ7|CNBL8_ARATH Calcineurin B-like protein 8 OS=Arabidopsisthaliana GN=CBL8 PE=1 SV=1Length = 214	2e-09
Cit.6357.1.S1_at	0.403021	>AT5G09830.1 | Symbols: | BolA-like family protein |chr5:3057816-3058769 REVERSELength = 93	2e-28	>sp|Q9H3K6|BOLA2_HUMAN BolA-like protein 2 OS=Homo sapiens GN=BOLA2PE=1 SV=1Length = 86	5e-10
Cit.9277.1.S1_at	0.403118	>AT4G15000.1 | Symbols: | 60S ribosomal protein L27 (RPL27C) |chr4:8571896-8572303 FORWARDLength = 135	1e-48	>sp|Q05462|RL27_PEA 60S ribosomal protein L27 OS=Pisum sativumGN=RPL27 PE=2 SV=1Length = 135	2e-49
Cit.30331.1.S1_at	0.404024			>sp|Q6XKE6|POLG_PVCV2 Genome polyprotein OS=Petunia vein clearingvirus (isolate Hohn) PE=3 SV=1Length = 2180	1e-27
Cit.34907.1.S1_x_at	0.409147
Cit.18605.1.S1_at	0.41003
Cit.7642.1.S1_at	0.412876			>sp|P03010|TRAC9_MAIZE Putative AC9 transposase OS=Zea mays PE=4SV=1Length = 839	9e-08
Cit.12531.1.S1_x_at	0.413907	>AT3G51160.1 | Symbols: MUR1, MUR_1, GMD2 | MUR1 (MURUS 1);GDP-mannose 4,6-dehydratase | chr3:19007232-19008353REVERSELength = 373	0	>sp|P93031|GMD2_ARATH GDP-mannose 4,6 dehydratase 2 OS=Arabidopsisthaliana GN=MUR1 PE=1 SV=3Length = 373	0
Cit.13533.1.S1_at	0.417336	>AT3G52870.1 | Symbols: | calmodulin-binding family protein |chr3:19593365-19595686 REVERSELength = 456	e-112
Cit.21547.1.S1_s_at	0.417554	>AT4G05320.4 | Symbols: UBQ10 | UBQ10 (POLYUBIQUITIN 10); proteinbinding | chr4:2718559-2719932 FORWARDLength = 457	6e-29	>sp|P69326|UBIQ_WHEAT Ubiquitin OS=Triticum aestivum PE=3 SV=1Length = 76	2e-10
Cit.2843.1.S1_at	0.41782	>AT5G09960.1 | Symbols: | unknown protein | chr5:3106503-3107658FORWARDLength = 112	7e-30
Cit.18705.1.S1_at	0.419005			>sp|Q9LNH6|NPS12_ARATH Novel plant SNARE 12 OS=Arabidopsis thalianaGN=NPSN12 PE=2 SV=1Length = 265	7e-09
Cit.18728.1.S1_x_at	0.419244
Cit.31073.1.S1_at	0.421126	>AT5G40780.1 | Symbols: LTH1 | LHT1; amino acid transmembranetransporter | chr5:16323823-16327082 FORWARDLength = 446	0	>sp|Q6DEL1|S38A7_DANRE Putative sodium-coupled neutral amino acidtransporter 7 OS=Danio rerio GN=slc38a7 PE=2 SV=1Length = 465	1e-09
Cit.32724.1.S1_at	0.423052	>AT2G43410.4 | Symbols: FPA | FPA; RNA binding |chr2:18026397-18030989 REVERSELength = 901	7e-23	>sp|P62997|TRA2B_RAT Transformer-2 protein homolog beta OS=Rattusnorvegicus GN=Tra2b PE=1 SV=1Length = 288	5e-09
Cit.6242.1.S1_at	0.42322	>AT4G00950.1 | Symbols: MEE47 | MEE47 (maternal effect embryo arrest47); transcription factor | chr4:405984-407087 REVERSELength = 291	4e-35	>sp|Q9M160|Y4095_ARATH Uncharacterized protein At4g00950OS=Arabidopsis thaliana GN=At4g00950 PE=2 SV=1Length = 291	4e-34
Cit.21306.1.S1_at	0.424951
Cit.4106.1.S1_s_at	0.425374	>AT1G70090.2 | Symbols: GATL9, LGT8 | LGT8 (GLUCOSYL TRANSFERASEFAMILY 8); polygalacturonate4-alpha-galacturonosyltransferase/ transferase,transferring glycosyl groups / transferase, transferringhexosyl groups | chr1:26400927-26402099 FORWARDLength = 390	e-163	>sp|Q9LSG3|QUA1_ARATH Glycosyltransferase QUASIMODO1 OS=Arabidopsisthaliana GN=QUA1 PE=1 SV=1Length = 559	3e-21
Cit.6273.1.S1_at	0.425694	>AT2G17970.2 | Symbols: | oxidoreductase, 2OG-Fe(II) oxygenasefamily protein | chr2:7819116-7820787 REVERSELength = 433	e-107	>sp|Q3TSG4|ALKB5_MOUSE Alkylated DNA repair protein alkB homolog 5OS=Mus musculus GN=Alkbh5 PE=1 SV=2Length = 395	4e-14
Cit.23235.1.S1_at	0.429498
Cit.2868.1.S1_at	0.43031			>sp|Q9ASX9|BH144_ARATH Transcription factor bHLH144 OS=Arabidopsisthaliana GN=BHLH144 PE=1 SV=1Length = 251	4e-14
Cit.14495.1.S1_at	0.435017	>AT2G46200.2 | Symbols: | unknown protein | chr2:18974864-18976646REVERSELength = 382	1e-65
Cit.18292.1.S1_at	0.435688			>sp|P93313|NU4M_ARATH NADH-ubiquinone oxidoreductase chain 4OS=Arabidopsis thaliana GN=ND4 PE=2 SV=2Length = 495	5e-11
Cit.14484.1.S1_at	0.438395	>AT3G55040.1 | Symbols: GSTL2 | GSTL2 | chr3:20398718-20400305REVERSELength = 292	1e-30	>sp|Q8H8U5|IN21B_ORYSJ Protein IN2-1 homolog B OS=Oryza sativasubsp. japonica GN=GSTZ5 PE=2 SV=1Length = 244	1e-21
Cit.37918.1.S1_at	0.445409	>AT2G38940.1 | Symbols: ATPT2, PHT1;4 | ATPT2 (ARABIDOPSIS THALIANAPHOSPHATE TRANSPORTER 2); carbohydrate transmembranetransporter/ inorganic phosphate transmembranetransporter/ phosphate transmembrane transporter/sugar:hydrogen symporter | chr2:16258500-16260104FORWARDLength = 534	3e-52	>sp|Q96303|PHT14_ARATH Inorganic phosphate transporter 1-4OS=Arabidopsis thaliana GN=PHT1-4 PE=1 SV=1Length = 534	2e-51
Cit.13313.1.S1_s_at	0.446714	>AT5G14700.1 | Symbols: | cinnamoyl-CoA reductase-related |chr5:4740502-4743327 REVERSELength = 368	e-105	>sp|Q9SEV0|BAN_ARATH Leucoanthocyanidin reductase OS=Arabidopsisthaliana GN=BAN PE=1 SV=2Length = 340	6e-22
Cit.60.1.S1_at	0.449402			>sp|Q9M5X8|NLTP_PRUAV Non-specific lipid-transfer protein OS=Prunusavium PE=1 SV=1Length = 117	4e-19
Cit.15355.1.S1_at	0.450856	>AT4G10490.1 | Symbols: | oxidoreductase, 2OG-Fe(II) oxygenasefamily protein | chr4:6483900-6485179 FORWARDLength = 348	5e-80	>sp|Q39110|GAOX1_ARATH Gibberellin 20 oxidase 1 OS=Arabidopsisthaliana GN=20ox1 PE=2 SV=2Length = 377	8e-38
Cit.1125.1.S1_at	0.455531	>AT5G26667.1 | Symbols: PYR6 | PYR6; cytidylate kinase/ uridylatekinase | chr5:9276659-9277788 FORWARDLength = 208	2e-90	>sp|O04905|UMPK_ARATH Uridylate kinase OS=Arabidopsis thalianaGN=PYR6 PE=1 SV=1Length = 202	4e-87
Cit.19836.1.S1_at	0.457935
Cit.26116.1.S1_at	0.462763	>AT1G12740.1 | Symbols: CYP87A2 | CYP87A2; electron carrier/ hemebinding / iron ion binding / monooxygenase/ oxygenbinding | chr1:4342462-4344569 FORWARDLength = 472	2e-58	>sp|Q7XU38|C87A3_ORYSJ Cytochrome P450 87A3 OS=Oryza sativa subsp.japonica GN=CYP87A3 PE=2 SV=3Length = 514	5e-58
Cit.14107.1.S1_s_at	0.463091	>AT5G62220.1 | Symbols: | exostosin family protein |chr5:24988456-24990009 REVERSELength = 517	3e-61	>sp|Q8H038|KATAM_ORYSJ Xyloglucan galactosyltransferase KATAMARI1homolog OS=Oryza sativa subsp. japonica GN=Os03g0144800PE=2 SV=1Length = 588	7e-22
Cit.3393.1.S1_at	0.468001	>AT1G08250.1 | Symbols: ADT6 | ADT6 (arogenate dehydratase 6);arogenate dehydratase/ prephenate dehydratase |chr1:2588994-2590235 REVERSELength = 413	e-148	>sp|Q9SGD6|AROD6_ARATH Arogenate dehydratase/prephenate dehydratase6, chloroplastic OS=Arabidopsis thaliana GN=ADT6 PE=1SV=1Length = 413	e-147
Cit.13646.1.S1_at	0.47108	>AT2G35160.1 | Symbols: SUVH5, SGD9 | SUVH5 (SU(VAR)3-9 HOMOLOG 5);histone methyltransferase | chr2:14823562-14825946FORWARDLength = 794	4e-47	>sp|O82175|SUVH5_ARATH Histone-lysine N-methyltransferase, H3 lysine-9specific SUVH5 OS=Arabidopsis thaliana GN=SUVH5 PE=2 SV=1Length = 794	4e-46
Cit.8863.1.S1_at	0.471601	>AT2G30590.1 | Symbols: WRKY21 | WRKY21; calmodulin binding /transcription factor | chr2:13033891-13035303 FORWARDLength = 380	7e-86	>sp|O04336|WRK21_ARATH Probable WRKY transcription factor 21OS=Arabidopsis thaliana GN=WRKY21 PE=1 SV=1Length = 380	7e-85	>PTCs00514.1 | PUT-155a-Citrus_sinensis-5551 | WRKY family TF, nucleicacid sequenceLength = 586	0
Cit.749.1.S1_s_at	0.474312	>AT1G73230.1 | Symbols: | nascent polypeptide-associated complex(NAC) domain-containing protein | chr1:27540506-27541364REVERSELength = 165	6e-65	>sp|Q5M8V0|BT3L4_XENTR Transcription factor BTF3 homolog 4OS=Xenopus tropicalis GN=btf3l4 PE=2 SV=1Length = 158	2e-39
Cit.7230.1.S1_s_at	0.477018	>AT2G37570.1 | Symbols: SLT1 | SLT1 (sodium- and lithium-tolerant 1) |chr2:15761466-15762950 REVERSELength = 494	e-117
Cit.19697.1.S1_at	0.478259
Cit.18086.1.S1_at	0.480946	>AT3G23240.1 | Symbols: ERF1, ATERF1 | ERF1 (ETHYLENE RESPONSEFACTOR 1); DNA binding / transcription activator/transcription factor | chr3:8295705-8296361 FORWARDLength = 218	1e-22	>sp|O04681|PTI5_SOLLC Pathogenesis-related genes transcriptionalactivator PTI5 OS=Solanum lycopersicum GN=PTI5 PE=2 SV=1Length = 161	6e-33	>PTCs00028.1 | PUT-155a-Citrus_sinensis-15161 | AP2-EREBP family TF,nucleic acid sequenceLength = 867	0
Cit.21952.1.S1_at	0.481881	>AT1G65800.1 | Symbols: ARK2 | ARK2 (A. THALIANA RECEPTOR KINASE 2);kinase/ protein kinase/ transmembrane receptor proteinserine/threonine kinase | chr1:24473166-24476523 FORWARDLength = 847	2e-75	>sp|Q9C5S8|CRK5_ARATH Cysteine-rich receptor-like protein kinase 5OS=Arabidopsis thaliana GN=CRK5 PE=1 SV=1Length = 659	1e-70
Cit.12458.1.S1_s_at	0.483941	>AT3G10040.1 | Symbols: | transcription factor | chr3:3096580-3097875REVERSELength = 431	4e-81			>PTCs00471.1 | PUT-155a-Citrus_sinensis-12337 | Trihelix family TF,nucleic acid sequenceLength = 1887	0
Cit.26572.1.S1_s_at	0.485066
Cit.4531.1.S1_at	0.488612	>AT5G17640.1 | Symbols: | unknown protein | chr5:5811047-5812429REVERSELength = 432	0
Cit.15024.1.S1_at	0.495328	>AT1G16670.1 | Symbols: | protein kinase family protein |chr1:5697846-5699492 FORWARDLength = 390	6e-35	>sp|Q8RX80|CRK18_ARATH Cysteine-rich receptor-like protein kinase 18OS=Arabidopsis thaliana GN=CRK18 PE=2 SV=2Length = 659	3e-11
Cit.14499.1.S1_at	0.501466	>AT2G19130.1 | Symbols: | S-locus lectin protein kinase familyprotein | chr2:8293789-8296275 FORWARDLength = 828	e-120	>sp|P17801|KPRO_MAIZE Putative receptor protein kinase ZmPK1 OS=Zeamays GN=PK1 PE=2 SV=2Length = 817	3e-56
Cit.23576.1.S1_at	0.503161	>AT1G77280.1 | Symbols: | protein kinase family protein |chr1:29031468-29035882 REVERSELength = 794	2e-22	>sp|Q3EDL4|Y1154_ARATH Putative serine/threonine-protein kinaseAt1g01540 OS=Arabidopsis thaliana GN=At1g01540 PE=1 SV=2Length = 472	7e-07
Cit.18106.1.S1_at	0.504293	>AT4G29890.1 | Symbols: | choline monooxygenase, putative (CMO-like)| chr4:14608868-14610905 FORWARDLength = 422	e-152	>sp|Q9SZR0|CHMO_ARATH Choline monooxygenase, chloroplasticOS=Arabidopsis thaliana GN=At4g29890 PE=2 SV=2Length = 422	e-151
Cit.1637.1.S1_at	0.506504	>AT3G53620.1 | Symbols: AtPPa4 | AtPPa4 (Arabidopsis thalianapyrophosphorylase 4); inorganic diphosphatase |chr3:19881491-19883308 FORWARDLength = 216	e-106	>sp|Q43187|IPYR_SOLTU Soluble inorganic pyrophosphatase OS=Solanumtuberosum GN=PPA PE=2 SV=1Length = 211	3e-96
Cit.761.1.S1_x_at	0.508336	>AT1G49660.1 | Symbols: AtCXE5 | AtCXE5 (Arabidopsis thalianacarboxyesterase 5); carboxylesterase |chr1:18378777-18379736 REVERSELength = 319	5e-66	>sp|Q940G6|GI1L3_ARATH Probable gibberellin receptor GID1L3OS=Arabidopsis thaliana GN=GID1L3 PE=2 SV=1Length = 344	1e-22
Cit.18157.1.S1_at	0.519089
Cit.32996.1.S1_at	0.523422	>AT5G10020.2 | Symbols: | leucine-rich repeat transmembrane proteinkinase, putative | chr5:3133514-3136949 FORWARDLength = 1000	8e-72	>sp|Q0WR59|Y5020_ARATH Probable inactive receptor kinase At5g10020OS=Arabidopsis thaliana GN=At5g10020 PE=1 SV=2Length = 1048	8e-71
Cit.23819.1.S1_at	0.524588
Cit.16710.1.S1_at	0.528013	>AT2G28590.1 | Symbols: | protein kinase family protein |chr2:12249835-12251490 FORWARDLength = 424	1e-49	>sp|Q9LQQ8|RLCK7_ARATH Probable serine/threonine-protein kinaseRLCKVII OS=Arabidopsis thaliana GN=At1g07870 PE=2 SV=1Length = 423	3e-48
Cit.10558.1.S1_s_at	0.530196	>AT3G55430.1 | Symbols: | glycosyl hydrolase family 17 protein /beta-1,3-glucanase, putative | chr3:20549806-20552004REVERSELength = 449	e-137	>sp|P52409|E13B_WHEAT Glucan endo-1,3-beta-glucosidase OS=Triticumaestivum GN=GLC1 PE=2 SV=1Length = 461	e-139
Cit.29323.1.S1_s_at	0.531178	>AT3G54820.1 | Symbols: PIP2D, PIP2;5 | PIP2;5 (PLASMA MEMBRANEINTRINSIC PROTEIN 2;5); water channel |chr3:20302117-20303738 FORWARDLength = 286	e-117	>sp|Q9SV31|PIP25_ARATH Probable aquaporin PIP2-5 OS=Arabidopsisthaliana GN=PIP2-5 PE=1 SV=1Length = 286	e-116
Cit.23002.1.S1_x_at	0.533995
Cit.13012.1.S1_s_at	0.535261	>AT2G43020.1 | Symbols: ATPAO2 | ATPAO2 (Polyamine oxidase 2); amineoxidase/ electron carrier/ oxidoreductase |chr2:17891945-17894440 FORWARDLength = 490	0	>sp|Q9SKX5|PAO2_ARATH Probable polyamine oxidase 2 OS=Arabidopsisthaliana GN=PAO2 PE=2 SV=1Length = 490	0
Cit.4283.1.S1_at	0.546458	>AT2G37630.1 | Symbols: ATPHAN, AS1, ATMYB91, MYB91 | AS1(ASYMMETRIC LEAVES 1); DNA binding / proteinhomodimerization/ transcription factor |chr2:15781798-15782901 REVERSELength = 367	3e-50	>sp|Q94IB1|RS2_ORYSJ Protein rough sheath 2 homolog OS=Oryza sativasubsp. japonica GN=RS2 PE=2 SV=1Length = 342	4e-78	>PTCs00372.1 | PUT-155a-Citrus_sinensis-13173 | MYB family TF, nucleicacid sequenceLength = 1483	0
Cit.17183.1.S1_at	0.549443	>AT2G38640.1 | Symbols: | unknown protein | chr2:16157725-16158474REVERSELength = 196	4e-53	>sp|Q9LZX1|Y5175_ARATH UPF0706 protein At5g01750 OS=Arabidopsisthaliana GN=At5g01750 PE=1 SV=1Length = 217	1e-14
Cit.761.1.S1_at	0.549935	>AT1G49660.1 | Symbols: AtCXE5 | AtCXE5 (Arabidopsis thalianacarboxyesterase 5); carboxylesterase |chr1:18378777-18379736 REVERSELength = 319	5e-66	>sp|Q940G6|GI1L3_ARATH Probable gibberellin receptor GID1L3OS=Arabidopsis thaliana GN=GID1L3 PE=2 SV=1Length = 344	1e-22
Cit.15695.1.S1_at	0.551498	>AT4G16820.1 | Symbols: | lipase class 3 family protein |chr4:9467563-9469116 FORWARDLength = 517	4e-91	>sp|P61872|LIP_RHIOR Lipase OS=Rhizopus oryzae PE=1 SV=1Length = 392	2e-11
Cit.13043.1.S1_s_at	0.557033
Cit.19924.1.S1_at	0.568566			>sp|P45986|IMT1_MESCR Inositol 4-methyltransferaseOS=Mesembryanthemum crystallinum GN=IMT1 PE=1 SV=1Length = 365	3e-06
Cit.32420.1.S1_at	0.568955
Cit.13534.1.S1_s_at	0.578995
Cit.22763.1.S1_s_at	0.591546	>AT3G23240.1 | Symbols: ERF1, ATERF1 | ERF1 (ETHYLENE RESPONSEFACTOR 1); DNA binding / transcription activator/transcription factor | chr3:8295705-8296361 FORWARDLength = 218	3e-34	>sp|Q8LDC8|ERF92_ARATH Ethylene-responsive transcription factor 1BOS=Arabidopsis thaliana GN=ERF1B PE=2 SV=2Length = 218	3e-33	>PTCs00057.1 | PUT-155a-Citrus_sinensis-28302 | AP2-EREBP family TF,nucleic acid sequenceLength = 720	0
Cit.23994.1.S1_s_at	0.596625	>AT5G39050.1 | Symbols: | transferase/ transferase, transferringacyl groups other than amino-acyl groups |chr5:15634596-15636005 FORWARDLength = 469	1e-34	>sp|Q9ZWR8|ANTA_GENTR Anthocyanin 5-aromatic acyltransferaseOS=Gentiana triflora PE=1 SV=1Length = 469	1e-21
Cit.19669.1.S1_at	0.601122
Cit.11386.1.S1_s_at	0.606656	>AT1G05710.3 | Symbols: | ethylene-responsive protein, putative |chr1:1716198-1717023 FORWARDLength = 149	1e-48	>sp|Q9LT67|BH113_ARATH Transcription factor bHLH113 OS=Arabidopsisthaliana GN=BHLH113 PE=2 SV=1Length = 270	5e-26
Cit.13671.1.S1_at	0.607299	>AT3G51895.1 | Symbols: SULTR3;1, AST12 | SULTR3;1 (SULFATETRANSPORTER 3;1); secondary active sulfate transmembranetransporter/ sulfate transmembrane transporter/transporter | chr3:19251503-19255677 REVERSELength = 658	4e-90	>sp|Q9SV13|SUT31_ARATH Sulfate transporter 3.1 OS=Arabidopsis thalianaGN=SULTR3;1 PE=2 SV=1Length = 658	4e-89
Cit.5956.1.S1_s_at	0.61027	>AT2G18660.1 | Symbols: EXLB3 | EXLB3 (EXPANSIN-LIKE B3 PRECURSOR) |chr2:8091032-8091644 REVERSELength = 130	7e-33	>sp|Q9ZV52|EGC2_ARATH EG45-like domain containing protein 2OS=Arabidopsis thaliana GN=EGC2 PE=2 SV=2Length = 130	6e-32
Cit.18429.1.S1_at	0.610584
Cit.7578.1.S1_at	0.619536	>AT1G18980.1 | Symbols: | germin-like protein, putative |chr1:6557364-6558026 REVERSELength = 220	5e-70	>sp|Q9LMC9|GLT2_ARATH Germin-like protein subfamily T member 2OS=Arabidopsis thaliana GN=At1g18980 PE=2 SV=1Length = 220	5e-69
Cit.16960.1.S1_x_at	0.628292
Cit.18730.1.S1_at	0.631878
Cit.11530.1.S1_at	0.63259	>AT2G37630.1 | Symbols: ATPHAN, AS1, ATMYB91, MYB91 | AS1(ASYMMETRIC LEAVES 1); DNA binding / proteinhomodimerization/ transcription factor |chr2:15781798-15782901 REVERSELength = 367	4e-49	>sp|O80931|AS1_ARATH Transcription factor AS1 OS=Arabidopsisthaliana GN=AS1 PE=1 SV=1Length = 367	4e-48	>PTCs00376.1 | PUT-155a-Citrus_sinensis-16528396 | MYB family TF,nucleic acid sequenceLength = 1583	0
Cit.8741.1.S1_s_at	0.633838
Cit.7432.1.S1_at	0.639918	>AT5G26751.1 | Symbols: ATSK11, SK 11 | ATSK11; protein kinase/protein serine/threonine kinase | chr5:9399582-9401839REVERSELength = 405	4e-56	>sp|P43288|KSG1_ARATH Shaggy-related protein kinase alphaOS=Arabidopsis thaliana GN=ASK1 PE=2 SV=3Length = 405	4e-55
Cit.22998.1.S1_s_at	0.640375
Cit.21160.1.S1_s_at	0.643824
Cit.6396.1.S1_at	0.644149			>sp|Q56XJ7|Y4276_ARATH Uncharacterized protein At4g22760OS=Arabidopsis thaliana GN=At4g22760 PE=2 SV=1Length = 255	4e-21
Cit.7101.1.S1_at	0.646392	>AT3G54200.1 | Symbols: | FUNCTIONS IN: molecular_function unknown;INVOLVED IN: biological_process unknown; LOCATED IN:anchored to plasma membrane, plasma membrane; EXPRESSEDIN: 23 plant structures; EXPRESSED DURING: 14 growthstages; CONTAINS InterPro DOMAIN/s: Harpin-induced 1(InterPro:IPR010847); BEST Arabidopsis thaliana proteinmatch is: unknown protein (TAIR:AT3G05975.1); Has 405Blast hits to…	4e-31
Cit.3520.1.S1_at	0.66341	>AT1G21550.1 | Symbols: | calcium-binding protein, putative |chr1:7553317-7553784 REVERSELength = 155	2e-31	>sp|Q9LPK5|CML44_ARATH Probable calcium-binding protein CML44OS=Arabidopsis thaliana GN=CML44 PE=1 SV=2Length = 155	3e-30
Cit.14822.1.S1_at	0.695986	>AT1G07570.1 | Symbols: APK1A, APK1 | APK1A; kinase/ proteinserine/threonine kinase | chr1:2331369-2333210 REVERSELength = 410	7e-91	>sp|Q06548|APK1A_ARATH Protein kinase APK1A, chloroplasticOS=Arabidopsis thaliana GN=APK1A PE=2 SV=1Length = 410	7e-90
Cit.21565.1.S1_at	0.703773
Cit.16017.1.S1_at	0.717055	>AT2G26640.1 | Symbols: KCS11 | KCS11 (3-KETOACYL-COA SYNTHASE 11);acyltransferase/ catalytic/ transferase, transferringacyl groups other than amino-acyl groups |chr2:11330094-11331623 FORWARDLength = 509	8e-76	>sp|O48780|KCS11_ARATH 3-ketoacyl-CoA synthase 11 OS=Arabidopsisthaliana GN=KCS11 PE=1 SV=1Length = 509	7e-75
Cit.28830.1.S1_at	0.726369	>AT1G71110.1 | Symbols: | unknown protein | chr1:26818244-26820852FORWARDLength = 557	5e-50
Cit.12374.1.S1_at	0.731767	>ATCG01100.1 | Symbols: NDHA | NADH dehydrogenase ND1 |chrC:119847-122009 REVERSELength = 360	2e-71	>sp|Q09MC1|NU1C_CITSI NAD(P)H-quinone oxidoreductase subunit 1,chloroplastic OS=Citrus sinensis GN=ndhA PE=3 SV=1Length = 363	5e-81
Cit.10907.1.S1_at	0.736291	>AT2G22500.1 | Symbols: UCP5, ATPUMP5, DIC1 | UCP5 (UNCOUPLING PROTEIN5); binding | chr2:9563531-9564472 REVERSELength = 313	e-118	>sp|Q54PY7|M2OM_DICDI Probable mitochondrial 2-oxoglutarate/malatecarrier protein OS=Dictyostelium discoideum GN=ucpC PE=3SV=1Length = 318	7e-57
Cit.33246.1.S1_at	0.739711
Cit.33145.1.S1_at	0.763421
Cit.14133.1.S1_at	0.765542	>AT5G15120.1 | Symbols: | unknown protein | chr5:4898814-4900351FORWARDLength = 293	2e-49	>sp|Q6PDY2|AEDO_MOUSE 2-aminoethanethiol dioxygenase OS=Mus musculusGN=Ado PE=1 SV=2Length = 256	3e-09
Cit.23632.1.S1_s_at	0.776831
Cit.37059.1.S1_x_at	0.779926	>AT2G37210.1 | Symbols: | Encodes a protein of unknown function.It has been crystallized and shown to be structurallyalmost identical to the protein encoded by At5g11950. |chr2:15624253-15626834 REVERSELength = 215	4e-28	>sp|Q84MC2|Y5195_ARATH UPF0717 protein At5g11950 OS=Arabidopsisthaliana GN=At5g11950 PE=1 SV=1Length = 216	1e-24
Cit.9865.1.S1_s_at	0.788252
Cit.5651.1.S1_s_at	0.793437	>AT1G77210.1 | Symbols: | sugar transporter, putative |chr1:29009036-29010980 REVERSELength = 504	3e-67	>sp|Q8GW61|STP14_ARATH Sugar transport protein 14 OS=Arabidopsisthaliana GN=STP14 PE=2 SV=2Length = 504	3e-66
Cit.30820.1.S1_s_at	0.794593			>sp|Q9LYT1|PAO3_ARATH Polyamine oxidase 3 OS=Arabidopsis thalianaGN=PAO3 PE=1 SV=1Length = 488	1e-11
Cit.22908.1.S1_at	0.813611			>sp|Q9LZX1|Y5175_ARATH UPF0706 protein At5g01750 OS=Arabidopsisthaliana GN=At5g01750 PE=1 SV=1Length = 217	2e-08
Cit.17318.1.S1_at	0.829126			>sp|Q7T037|RF12B_XENLA E3 ubiquitin-protein ligase rnf12-B OS=Xenopuslaevis GN=rnf12-B PE=2 SV=1Length = 757	2e-10
Cit.21443.1.S1_at	0.841374
Cit.17444.1.S1_at	0.84584	>AT5G10695.1 | Symbols: | unknown protein | chr5:3377817-3378020FORWARDLength = 67	2e-21
Cit.5824.1.S1_at	0.851437	>AT4G35785.2 | Symbols: | nucleic acid binding / nucleotide binding| chr4:16953211-16955127 REVERSELength = 239	4e-34	>sp|Q10422|YDC1_SCHPO Uncharacterized RNA-binding protein C25G10.01OS=Schizosaccharomyces pombe GN=SPAC25G10.01 PE=1 SV=1Length = 297	1e-15
Cit.15242.1.S1_at	0.858948	>AT3G54420.1 | Symbols: ATEP3, ATCHITIV, CHIV | ATEP3; chitinase |chr3:20145935-20147034 FORWARDLength = 273	2e-74	>sp|P29022|CHIA_MAIZE Endochitinase A OS=Zea mays PE=1 SV=1Length = 280	1e-71
Cit.17511.1.S1_at	0.866453			>sp|Q9LRR4|R13L1_ARATH Putative disease resistance RPP13-likeprotein 1 OS=Arabidopsis thaliana GN=RPPL1 PE=2 SV=1Length = 1054	1e-19
Cit.35355.1.S1_s_at	0.871149	>AT1G18100.1 | Symbols: E12A11 | E12A11; phosphatidylethanolaminebinding | chr1:6228049-6230110 REVERSELength = 173	2e-27	>sp|Q9XFK7|MFT_ARATH Protein MOTHER of FT and TF 1 OS=Arabidopsisthaliana GN=MFT PE=1 SV=1Length = 173	2e-26
Cit.32197.1.S1_at	0.883618
Cit.23084.1.S1_at	0.89693
Cit.18183.1.S1_at	0.911014	>AT4G00330.1 | Symbols: CRCK2 | CRCK2; ATP binding / kinase/ proteinkinase/ protein serine/threonine kinase |chr4:142787-144427 REVERSELength = 411	5e-71	>sp|Q8L4H4|NORK_MEDTR Nodulation receptor kinase OS=Medicagotruncatula GN=NORK PE=1 SV=2Length = 925	2e-28
Cit.20900.1.S1_at	0.952823
Cit.17090.1.S1_s_at	0.955479	>AT1G69490.1 | Symbols: NAP, ANAC029, ATNAP | NAP (NAC-like,activated by AP3/PI); transcription factor |chr1:26122233-26123222 FORWARDLength = 268	2e-83	>sp|O49255|NAC29_ARATH NAC domain-containing protein 29OS=Arabidopsis thaliana GN=NAC029 PE=2 SV=1Length = 268	2e-82	>PTCs00416.1 | PUT-155a-Citrus_sinensis-7910 | NAC family TF, nucleicacid sequenceLength = 1655	0
Cit.9130.1.S1_s_at	0.982031	>AT3G05550.1 | Symbols: | hypoxia-responsive family protein |chr3:1612860-1613748 FORWARDLength = 97	7e-26
Cit.23237.1.S1_s_at	0.989213	>AT1G29670.1 | Symbols: | GDSL-motif lipase/hydrolase familyprotein | chr1:10375843-10377717 FORWARDLength = 363	3e-41	>sp|Q9C7N4|GDL15_ARATH GDSL esterase/lipase At1g29670 OS=Arabidopsisthaliana GN=At1g29670 PE=2 SV=1Length = 363	3e-40
Cit.33231.1.S1_at	0.991526
Cit.17767.1.S1_s_at	0.995464
Cit.28234.1.S1_at	1.00667
Cit.13693.1.S1_s_at	1.01531			>sp|Q96288|STO_ARATH Salt tolerance protein OS=Arabidopsis thalianaGN=STO PE=1 SV=1Length = 248	3e-06
Cit.29657.1.S1_s_at	1.04308	>AT2G31180.1 | Symbols: ATMYB14, MYB14AT, MYB14 | MYB14 (MYB DOMAINPROTEIN 14); DNA binding / transcription factor |chr2:13286806-13288175 REVERSELength = 249	2e-58	>sp|Q7XBH4|MYB4_ORYSJ Myb-related protein Myb4 OS=Oryza sativasubsp. japonica GN=MYB4 PE=2 SV=2Length = 257	2e-57	>PTCs00383.1 | PUT-155a-Citrus_sinensis-27530 | MYB family TF, nucleicacid sequenceLength = 1054	0
Cit.30771.1.S1_s_at	1.05837	>AT3G06760.1 | Symbols: | INVOLVED IN: response to waterdeprivation; EXPRESSED IN: 24 plant structures;EXPRESSED DURING: 15 growth stages; CONTAINS InterProDOMAIN/s: Drought induced 19 (InterPro:IPR008598); BESTArabidopsis thaliana protein match is: HRB1(HYPERSENSITIVE TO RED AND BLUE); protein binding(TAIR:AT5G49230.1); Has 133 Blast hits to 133 proteinsin 15 species: Archae - 0; Bacteria - 0; M…	9e-41	>sp|Q8VXU6|DI194_ARATH Protein DEHYDRATION-INDUCED 19 homolog 4OS=Arabidopsis thaliana GN=DI19-4 PE=1 SV=1Length = 224	9e-40
Cit.10173.1.S1_at	1.05859
Cit.30622.1.S1_s_at	1.08636
Cit.40377.1.S1_s_at	1.11563	>AT2G29420.1 | Symbols: ATGSTU7, GST25 | ATGSTU7 (ARABIDOPSISTHALIANA GLUTATHIONE S-TRANSFERASE TAU 7); glutathionetransferase | chr2:12618111-12618871 REVERSELength = 227	4e-39	>sp|P32110|GSTX6_SOYBN Probable glutathione S-transferase OS=Glycinemax GN=HSP26-A PE=2 SV=1Length = 225	1e-47
Cit.20807.1.S1_s_at	1.17436
Cit.11964.1.S1_s_at	1.20597	>AT2G27690.1 | Symbols: CYP94C1 | CYP94C1; fatty acid(omega-1)-hydroxylase/ oxygen binding |chr2:11809373-11810860 FORWARDLength = 495	e-176	>sp|O81117|C94A1_VICSA Cytochrome P450 94A1 OS=Vicia sativa GN=CYP94A1PE=2 SV=2Length = 514	e-105
Cit.33173.1.S1_at	1.20894	>AT1G01120.1 | Symbols: KCS1 | KCS1 (3-KETOACYL-COA SYNTHASE 1);acyltransferase/ fatty acid elongase | chr1:57392-58978REVERSELength = 528	e-112	>sp|Q9MAM3|KCS1_ARATH 3-ketoacyl-CoA synthase 1 OS=Arabidopsisthaliana GN=KCS1 PE=1 SV=1Length = 528	e-111
Cit.24296.1.S1_s_at	1.25058	>AT5G05580.1 | Symbols: FAD8 | FAD8 (FATTY ACID DESATURASE 8);omega-3 fatty acid desaturase | chr5:1664331-1666345FORWARDLength = 435	4e-34	>sp|P48620|FAD3C_SESIN Omega-3 fatty acid desaturase, chloroplasticOS=Sesamum indicum GN=FAD7 PE=2 SV=1Length = 447	1e-35
Cit.4909.1.S1_at	1.25915	>AT1G67856.1 | Symbols: | protein binding / zinc ion binding |chr1:25442486-25442887 FORWARDLength = 133	9e-31	>sp|Q68DV7|RNF43_HUMAN RING finger protein 43 OS=Homo sapiensGN=RNF43 PE=1 SV=1Length = 783	9e-09
Cit.23149.1.S1_at	1.36609
Cit.23502.1.S1_at	1.37604			>sp|Q39242|TRXB2_ARATH Thioredoxin reductase 2 OS=Arabidopsisthaliana GN=NTR2 PE=2 SV=2Length = 383	3e-12
Cit.15670.1.S1_at	1.38804	>AT5G47070.1 | Symbols: | protein kinase, putative |chr5:19118683-19120528 REVERSELength = 410	9e-50	>sp|P46573|APK1B_ARATH Protein kinase APK1B, chloroplasticOS=Arabidopsis thaliana GN=APK1B PE=2 SV=2Length = 412	1e-33
Cit.38637.1.S1_at	1.43155	>AT4G14640.1 | Symbols: CAM8 | CAM8 (CALMODULIN 8); calcium ionbinding | chr4:8397800-8399996 FORWARDLength = 151	6e-38	>sp|O23320|CML8_ARATH Calmodulin-like protein 8 OS=Arabidopsisthaliana GN=CML8 PE=1 SV=1Length = 151	6e-37
Cit.12431.1.S1_at	1.46779	>AT4G19840.1 | Symbols: ATPP2-A1, ATPP2A-1, PP2-A1 | ATPP2-A1;carbohydrate binding | chr4:10774336-10775701 FORWARDLength = 246	1e-26	>sp|O81865|P2A01_ARATH Protein PHLOEM PROTEIN 2-LIKE A1OS=Arabidopsis thaliana GN=PP2A1 PE=2 SV=1Length = 246	1e-25
Cit.12302.1.S1_at	1.47117	>AT1G42990.1 | Symbols: ATBZIP60, BZIP60 | ATBZIP60 (BASICREGION/LEUCINE ZIPPER MOTIF 60); DNA binding /transcription factor | chr1:16136062-16137459 REVERSELength = 295	1e-25	>sp|Q9C7S0|BZI60_ARATH bZIP transcription factor 60 OS=Arabidopsisthaliana GN=BZIP60 PE=2 SV=1Length = 295	1e-24	>PTCs00586.1 | PUT-155a-Citrus_sinensis-18480 | bZIP family TF,nucleic acid sequenceLength = 769	0
Cit.2464.1.S1_at	1.62753	>AT1G69490.1 | Symbols: NAP, ANAC029, ATNAP | NAP (NAC-like,activated by AP3/PI); transcription factor |chr1:26122233-26123222 FORWARDLength = 268	4e-89	>sp|O49255|NAC29_ARATH NAC domain-containing protein 29OS=Arabidopsis thaliana GN=NAC029 PE=2 SV=1Length = 268	4e-88	>PTCs00416.1 | PUT-155a-Citrus_sinensis-7910 | NAC family TF, nucleicacid sequenceLength = 1655	0
Cit.30370.1.S1_at	1.69452
Cit.17886.1.S1_s_at	1.71447
Cit.2675.1.S1_s_at	1.79619	>AT5G51190.1 | Symbols: | AP2 domain-containing transcriptionfactor, putative | chr5:20800708-20801373 REVERSELength = 221	2e-48	>sp|Q8VY90|EF105_ARATH Ethylene-responsive transcription factorERF105 OS=Arabidopsis thaliana GN=ERF105 PE=2 SV=1Length = 221	2e-47	>PTCs00051.1 | PUT-155a-Citrus_sinensis-25878 | AP2-EREBP family TF,nucleic acid sequenceLength = 971	0
Cit.35587.1.S1_s_at	1.79747	>AT1G14860.1 | Symbols: atnudt18 | atnudt18 (Arabidopsis thalianaNudix hydrolase homolog 18); hydrolase |chr1:5124993-5125805 FORWARDLength = 176	3e-26	>sp|Q9LQU5|NUD18_ARATH Nudix hydrolase 18, mitochondrialOS=Arabidopsis thaliana GN=NUDT18 PE=2 SV=1Length = 176	3e-25
Cit.34429.1.S1_s_at	1.91422	>AT5G23370.1 | Symbols: | GRAM domain-containing protein /ABA-responsive protein-related | chr5:7863542-7864201REVERSELength = 219	4e-34	>sp|Q9FMW4|GEML8_ARATH Putative GEM-like protein 8 OS=Arabidopsisthaliana GN=At5g23370 PE=3 SV=1Length = 219	4e-33
Cit.2677.1.S1_at	2.00249	>AT5G51190.1 | Symbols: | AP2 domain-containing transcriptionfactor, putative | chr5:20800708-20801373 REVERSELength = 221	2e-48	>sp|Q8VY90|EF105_ARATH Ethylene-responsive transcription factorERF105 OS=Arabidopsis thaliana GN=ERF105 PE=2 SV=1Length = 221	2e-47	>PTCs00051.1 | PUT-155a-Citrus_sinensis-25878 | AP2-EREBP family TF,nucleic acid sequenceLength = 971	0
Cit.4151.1.S1_s_at	2.01309
Cit.34418.1.S1_at	2.01966			>sp|Q9LIK5|CML11_ARATH Calmodulin-like protein 11 OS=Arabidopsisthaliana GN=CML11 PE=2 SV=1Length = 173	1e-19
Cit.17142.1.S1_s_at	2.07574	>AT5G44210.1 | Symbols: ERF9, ATERF9, ATERF-9 | ERF9 (ERF DOMAINPROTEIN 9); DNA binding / transcription factor/transcription repressor | chr5:17806742-17807344 FORWARDLength = 200	8e-25	>sp|Q9LW49|ERF4_NICSY Ethylene-responsive transcription factor 4OS=Nicotiana sylvestris GN=ERF4 PE=2 SV=1Length = 227	2e-25	>PTCs00070.1 | PUT-155a-Citrus_sinensis-9031 | AP2-EREBP family TF,nucleic acid sequenceLength = 814	0
Cit.22963.1.S1_x_at	2.08749					>PTCs00070.1 | PUT-155a-Citrus_sinensis-9031 | AP2-EREBP family TF,nucleic acid sequenceLength = 814	e-108
Cit.29868.1.S1_s_at	2.14491	>AT1G31130.1 | Symbols: | unknown protein | chr1:11114963-11115928REVERSELength = 321	6e-22
Cit.29796.1.S1_at	2.19855
Cit.17204.1.S1_at	2.23401
Cit.39642.1.S1_at	2.24189	>AT5G26170.1 | Symbols: WRKY50, ATWRKY50 | WRKY50; transcriptionfactor | chr5:9147176-9148128 REVERSELength = 173	4e-32	>sp|Q8VWQ5|WRK50_ARATH Probable WRKY transcription factor 50OS=Arabidopsis thaliana GN=WRKY50 PE=1 SV=1Length = 173	4e-31
Cit.17388.1.S1_at	2.24792	>AT2G45760.1 | Symbols: BAP2, BAL | BAP2 (BON ASSOCIATION PROTEIN 2)| chr2:18847125-18847748 REVERSELength = 207	1e-25
Cit.4151.1.S1_at	2.31955
Cit.996.1.S1_s_at	2.32233	>AT1G01470.1 | Symbols: LEA14, LSR3 | LEA14 (LATE EMBRYOGENESISABUNDANT 14) | chr1:172295-172826 REVERSELength = 151	4e-54	>sp|P46518|LEA14_GOSHI Late embryogenesis abundant protein Lea14-AOS=Gossypium hirsutum GN=LEA14-A PE=2 SV=1Length = 151	3e-63
Cit.13519.1.S1_at	2.35532	>AT1G80840.1 | Symbols: WRKY40, ATWRKY40 | WRKY40; transcriptionfactor | chr1:30383834-30385356 FORWARDLength = 302	2e-67	>sp|Q9SAH7|WRK40_ARATH Probable WRKY transcription factor 40OS=Arabidopsis thaliana GN=WRKY40 PE=1 SV=1Length = 302	2e-66	>PTCs00501.1 | PUT-155a-Citrus_sinensis-22782 | WRKY family TF,nucleic acid sequenceLength = 895	0
Cit.17342.1.S1_at	2.39521	>AT5G10870.1 | Symbols: ATCM2 | ATCM2 (chorismate mutase 2);chorismate mutase | chr5:3430691-3432272 REVERSELength = 265	7e-57	>sp|P42738|CHMU_ARATH Chorismate mutase, chloroplasticOS=Arabidopsis thaliana GN=CM1 PE=2 SV=2Length = 334	1e-45
Cit.40508.1.S1_s_at	2.49767			>sp|Q8LBM2|TIF5A_ARATH Protein TIFY 5A OS=Arabidopsis thalianaGN=TIFY5A PE=2 SV=1Length = 131	1e-15	>PTCs00529.1 | PUT-155a-Citrus_sinensis-16309 | ZIM family TF,nucleic acid sequenceLength = 756	0
Cit.6048.1.S1_s_at	2.58673	>AT3G56400.1 | Symbols: WRKY70, ATWRKY70 | WRKY70; transcriptionfactor/ transcription repressor | chr3:20909082-20910409REVERSELength = 294	6e-37	>sp|Q9LY00|WRK70_ARATH Probable WRKY transcription factor 70OS=Arabidopsis thaliana GN=WRKY70 PE=1 SV=1Length = 294	7e-36	>PTCs00516.1 | PUT-155a-Citrus_sinensis-6415 | WRKY family TF, nucleicacid sequenceLength = 1096	0
Cit.15785.1.S1_at	2.60161	>AT4G20970.1 | Symbols: | basic helix-loop-helix (bHLH) familyprotein | chr4:11215259-11216212 FORWARDLength = 190	2e-22			>PTCs00554.1 | PUT-155a-Citrus_sinensis-20652 | bHLH family TF,nucleic acid sequenceLength = 1283	0
Cit.13424.1.S1_at	2.83197	>AT4G19230.1 | Symbols: CYP707A1 | CYP707A1; (+)-abscisic acid8'-hydroxylase/ oxygen binding | chr4:10521524-10523517FORWARDLength = 467	0	>sp|Q949P1|ABAH1_ARATH Abscisic acid 8'-hydroxylase 1 OS=Arabidopsisthaliana GN=CYP707A1 PE=2 SV=1Length = 467	0
Cit.34184.1.S1_s_at	2.96279	>AT5G13220.4 | Symbols: | JAZ10 (JASMONATE-ZIM-DOMAIN PROTEIN 10) |chr5:4219001-4220467 FORWARDLength = 167	3e-28	>sp|Q93ZM9|TIF9_ARATH Protein TIFY 9 OS=Arabidopsis thalianaGN=TIFY9 PE=2 SV=1Length = 197	3e-27	>PTCs00538.1 | PUT-155a-Citrus_sinensis-25863 | ZIM family TF,nucleic acid sequenceLength = 1242	0
Cit.17450.1.S1_at	3.01041
Cit.10258.1.S1_s_at	3.21413
Cit.16885.1.S1_at	3.28383	>AT1G66400.1 | Symbols: | calmodulin-related protein, putative |chr1:24770856-24771329 REVERSELength = 157	1e-43	>sp|Q9M7R0|ALL8_OLEEU Calcium-binding allergen Ole e 8 OS=Oleaeuropaea PE=1 SV=1Length = 171	1e-43
Cit.17243.1.S1_at	3.29722
Cit.19911.1.S1_s_at	3.33171			>sp|Q9M7R0|ALL8_OLEEU Calcium-binding allergen Ole e 8 OS=Oleaeuropaea PE=1 SV=1Length = 171	1e-17
Cit.3236.1.S1_at	3.54317	>AT5G39670.1 | Symbols: | calcium-binding EF hand family protein |chr5:15883270-15883884 FORWARDLength = 204	1e-40	>sp|Q93Z27|CML45_ARATH Probable calcium-binding protein CML45OS=Arabidopsis thaliana GN=CML45 PE=1 SV=1Length = 204	1e-39
Cit.17545.1.S1_at	3.70352	>AT3G52450.1 | Symbols: PUB22 | PUB22 (PLANT U-BOX 22);ubiquitin-protein ligase | chr3:19440943-19442250REVERSELength = 435	5e-53	>sp|Q9SVC6|PUB22_ARATH U-box domain-containing protein 22OS=Arabidopsis thaliana GN=PUB22 PE=2 SV=1Length = 435	5e-52
Cit.17450.1.S1_s_at	3.7708
Cit.18673.1.S1_at	3.77959			>sp|Q9CAN9|ERF26_ARATH Ethylene-responsive transcription factorERF026 OS=Arabidopsis thaliana GN=ERF026 PE=2 SV=1Length = 248	9e-16
Cit.11026.1.S1_at	3.81499	>AT5G13220.1 | Symbols: JAZ10, TIFY9, JAS1 | JAZ10(JASMONATE-ZIM-DOMAIN PROTEIN 10) | chr5:4219001-4220502FORWARDLength = 197	2e-33	>sp|Q93ZM9|TIF9_ARATH Protein TIFY 9 OS=Arabidopsis thalianaGN=TIFY9 PE=2 SV=1Length = 197	2e-32	>PTCs00535.1 | PUT-155a-Citrus_sinensis-25829 | ZIM family TF,nucleic acid sequenceLength = 987	0
Cit.4752.1.S1_s_at	4.01007
Cit.23585.1.S1_at	4.53866	>AT1G01470.1 | Symbols: LEA14, LSR3 | LEA14 (LATE EMBRYOGENESISABUNDANT 14) | chr1:172295-172826 REVERSELength = 151	5e-31	>sp|P46518|LEA14_GOSHI Late embryogenesis abundant protein Lea14-AOS=Gossypium hirsutum GN=LEA14-A PE=2 SV=1Length = 151	3e-38
